# Supplementary material for: Gtf2i-encoded transcription factor Tfii-i regulates myelination via Sox10 and Mbp regulatory elements
Source: Nat Commun. 2025 Sep 26;16:8518. doi: 10.1038/s41467-025-63500-4 (PMC12474925; doi:10.1038/s41467-025-63500-4)
Supplement: Supplementary file 3 — Supplementary Data 1 [file 41467_2025_63500_MOESM3_ESM.xlsx]

## Sheet: Legend
Supplemental Table 1. Label-free quantification of proteins in myelin fractions purified from the brains of Gtf2i-deficient and control mice
Identification and quantification data of proteins detected in myelin fractions by MSe. For each of the two conditions, tryptic peptides derived from two technical replicates (replicate digestion) per each of three biological replicates were analyzed by LC-MS in duplicate (24 runs in total). Proteins (FDR < 1%; 2 peptides/protein) and peptides (FDR < 1%; ≥6 amino acids) were identified by databas…
Sheet 1	1 all proteins KO vs Ctrl	Differential LC-MS analysis of Gtf2i-deficient and control myelin by MSe
Column descriptions
A	gene name	Gene name as extracted from description (column B)
B	description	Protein description as parsed from UniprotKB/SwissProt mouse source database
C	IEP	Calculated isoelectric point
D	mw	Calculated molecular weight (Da)
E	max score	Maximum identification score provided by PLGS database searching
F	accession	Database accession number as parsed from source database
G	reported peptides	Number of peptides after ISOQuant processing
H	sequence coverage	Sequence coverage of the protein
I	entry	Protein entry as parsed from source database
J-AG	Ctrl.1 to Gtf2i.KO.12	Relative myelin protein abundance in ppm for each replicate (adjusted to yield 1 mio after removal of contaminants)
AH,AI	AVG_Ctrl, AVG_Gtf2i-KO	Average relative protein abundance in ppm for KO and Ctrl group
AJ	log2 FC KO/Ctrl	"log2" of fold change as calculated with the R data analysis pipeline (see Materials & Methods for details)
AK	minuslog10q.mod	"-log10" of q-value
AL	q.mod	q-value as calculated with the R data analysis pipeline (see Materials & Methods for details)
AM	zdist	Length of the segment connecting the two points (0,0) and (x,y) with x = log2(fold change) and y= -log10(q-value) (Euclidian distance)

## Sheet: 1 all proteins KO vs Ctrl
gene name	description	IEP	mw	max.score	accession	reported.peptides	sequence.coverage	entry	Ctrl.1	Ctrl.2	Ctrl.3	Ctrl.4	Ctrl.5	Ctrl.6	Ctrl.7	Ctrl.8	Ctrl.9	Ctrl.10	Ctrl.11	Ctrl.12	Gtf2i.KO.1	Gtf2i.KO.2	Gtf2i.KO.3	Gtf2i.KO.4	Gtf2i.KO.5	Gtf2i.KO.6	Gtf2i.KO.7	Gtf2i.KO.8	Gtf2i.KO.9	Gtf2i.KO.10	Gtf2i.KO.11	Gtf2i.KO.12	AVG_Ctrl	AVG_Gtf2i-KO	logFC KO/Ctrl	minuslog10q.mod	q.mod	zdist
Cnp	2'_3'-cyclic-nucleotide 3'-phosphodiesterase OS=Mus musculus OX=10090 GN=Cnp PE=1 SV=3	9.38	47522.6	81771.8	P16330	31	78.81	CN37_MOUSE	53886.5	54775	39500.4	40688.9	53809.6	55210.1	37898	46227.8	52268.7	46363.8	39614.8	42920.8	34817.9	27630.9	22705.8	25647.7	24452.9	25647.4	19955.3	23352.5	24543.8	25127.8	20638.9	20073.8	46930.4	24549.6	-0.937315	7.42005	3.80147e-08	7.47902
Atp1a4	Sodium/potassium-transporting ATPase subunit alpha-4 OS=Mus musculus OX=10090 GN=Atp1a4 PE=1 SV=3	5.38	116085	8257.08	Q9WV27	15	21.51	AT1A4_MOUSE	1001.02	1091.78	866.447	920.482	984.114	884.207	1108.7	904.596	924.304	820.669	936.457	1032.45	489.313	669.629	537.535	698.12	542.656	544.74	625.888	617.576	533.615	545.768	581.083	589.717	956.268	581.303	-0.719686	7.42005	3.80147e-08	7.45487
Atp12a	Potassium-transporting ATPase alpha chain 2 OS=Mus musculus OX=10090 GN=Atp12a PE=1 SV=3	5.93	115468	2101.79	Q9Z1W8	11	14.98	AT12A_MOUSE	751.535	735.531	581.053	864.949	768.344	688.708	1046.26	919.127	728.059	645.127	955.047	1069.27	307.249	379.192	415.411	530.144	349.084	360.737	484.224	469.433	365.459	360.838	449.244	455.976	812.751	410.583	-0.978238	6.95642	1.10557e-07	7.02486
Atp4a	Potassium-transporting ATPase alpha chain 1 OS=Mus musculus OX=10090 GN=Atp4a PE=1 SV=4	5.46	115776	1964.89	Q64436	11	16.63	ATP4A_MOUSE	1471.6	1782.13	1972.67	2090.99	3629.51	1887.03	6995.63	2599.69	1210.45	1032.73	1339.11	1450.96	570.568	603.627	687.085	820.076	785.71	698.705	776.001	860.465	671.668	667.982	799.283	802.469	2288.54	728.636	-1.44055	4.92194	1.19689e-05	5.12842
Anxa6	Annexin A6 OS=Mus musculus OX=10090 GN=Anxa6 PE=1 SV=3	5.18	76341.7	1356.54	P14824	24	48.14	ANXA6_MOUSE	547.404	615.513	489.11	507.66	642.451	435.561	830.691	445.567	302.4	299.874	191.412	245.005	186.422	219.781	178.563	165.899	169.712	187.322	203.024	162.909	205.596	146.059	198.727	190.123	462.721	184.511	-1.21961	4.92194	1.19689e-05	5.0708
Rras	Ras-related protein R-Ras OS=Mus musculus OX=10090 GN=Rras PE=1 SV=1	6.4	23935	2346.39	P10833	5	49.08	RRAS_MOUSE	115.363	139.078	143.424	161.544	87.7165	55.9053	248.105	76.1891	65.8106	81.4141	87.8698	95.4541	41.2064	42.9201	53.6183	58.148	38.3561	31.4532	36.2873	51.8014	38.7062	54.491	56.4174	54.2449	113.156	46.4709	-1.18565	4.5468	2.83925e-05	4.69884
Atp2b4	Plasma membrane calcium-transporting ATPase 4 OS=Mus musculus OX=10090 GN=Atp2b4 PE=1 SV=1	5.75	134209	760.379	Q6Q477	14	17.51	AT2B4_MOUSE	123.283	144.411	113.412	116.521	190.757	121.343	186.866	121.107	125.765	110.532	94.922	94.4574	226.32	271.638	182.994	219.76	208.926	194.866	153.721	165.147	293.931	328.968	200.674	194.233	128.615	220.098	0.774351	4.04672	8.98013e-05	4.12014
Ppp1ca	Serine/threonine-protein phosphatase PP1-alpha catalytic subunit OS=Mus musculus OX=10090 GN=Ppp1ca PE=1 SV=1	5.92	38281.5	1149.15	P62137	9	33.33	PP1A_MOUSE	89.0752	97.1865	87.5832	69.7563	164.538	59.8123	134.621	44.78	65.0484	56.1618	35.0915	53.3569	39.561	48.6729	27.9406	27.927	40.8606	35.5632	29.9202	28.0998	39.3829	40.6373	24.2771	27.6824	79.7509	34.2104	-1.11735	3.92988	0.000117523	4.08563
Rab3d	Ras-related protein Rab-3D OS=Mus musculus OX=10090 GN=Rab3d PE=1 SV=1	4.57	24644.5	6447.6	P35276	7	41.1	RAB3D_MOUSE	85.1366	39.6909	68.6134	38.2776	45.7306	24.7169	38.4872	24.1656	32.6639	21.6756	21.004	21.3897	12.0425	12.8584	21.6131	18.2888	8.5265	8.50609	15.4163	15.5455	9.22491	25.9995	17.3571	15.9957	38.4627	15.1145	-1.27953	3.86345	0.000136946	4.06982
Hspa1l	Heat shock 70 kDa protein 1-like OS=Mus musculus OX=10090 GN=Hspa1l PE=1 SV=4	5.85	71036.6	981.803	P16627	9	29.17	HS71L_MOUSE	408.931	521.92	482.944	612.647	1142.47	195.232	1499.2	212.605	162.074	190.031	172.456	222.459	115.283	128.956	121.788	98.1212	132.215	123.849	139.264	120.428	133.008	101.429	136.226	133.912	485.247	123.707	-1.56275	3.52327	0.000299729	3.8543
Tkt	Transketolase OS=Mus musculus OX=10090 GN=Tkt PE=1 SV=1	7.25	68314.9	7994.93	P40142	27	66.93	TKT_MOUSE	1243.32	1349.61	1245.94	1211.31	967.938	777.996	1264.24	694.01	1285	1153.03	1022.25	1174.41	1638.06	1883.71	1602.82	1677.69	1542.68	1586.96	1249.45	1463.8	1613.41	1713.38	1418.93	1464.56	1115.75	1571.29	0.513672	3.19892	0.000632528	3.2399
Kcna1	Potassium voltage-gated channel subfamily A member 1 OS=Mus musculus OX=10090 GN=Kcna1 PE=1 SV=1	4.86	56865.7	958.888	P16388	12	30.3	KCNA1_MOUSE	6012.74	8656.29	4823.66	6040.4	23535.9	1651.64	18248.7	1554.64	2743.73	2870.78	2415.76	2757.63	1078.82	1443.7	953.513	1432.04	2495.39	1826.3	2082.99	1563.82	1865.73	1543.86	1587.74	1331.01	6775.99	1600.41	-1.56673	2.74405	0.00180281	3.15982
Mog	Myelin-oligodendrocyte glycoprotein OS=Mus musculus OX=10090 GN=Mog PE=1 SV=1	7.92	28670.2	21966.8	Q61885	11	44.72	MOG_MOUSE	9754.34	10444.9	9667.92	9320.07	8607.16	7943.67	8836.74	8380.12	9956.57	9137.2	9680.8	10189.1	10467.8	12567.4	11534.8	13446.4	10680.9	11518.7	10753.2	11800.1	11824.1	12012.9	11295.7	12286.7	9326.55	11682.4	0.326011	3.08442	0.000823334	3.1016
Ndufa5	NADH dehydrogenase [ubiquinone] 1 alpha subcomplex subunit 5 OS=Mus musculus OX=10090 GN=Ndufa5 PE=1 SV=3	8.57	13416.8	819.335	Q9CPP6	3	57.76	NDUA5_MOUSE	1407.84	1718.86	1401.78	1064.78	3062.93	374.972	3389.52	241.444	494.166	517.548	319.829	444.386	200.206	242.499	162.665	264.492	481.703	354.99	458.563	268.987	388.829	296.499	273.207	219.392	1203.17	301.003	-1.5524	2.60998	0.00245481	3.03676
Rap2c	Ras-related protein Rap-2c OS=Mus musculus OX=10090 GN=Rap2c PE=1 SV=1	4.67	20972.9	2242.06	Q8BU31	7	48.63	RAP2C_MOUSE	97.2865	117.481	115.683	142.731	292.314	45.0157	414.213	58.8088	52.0927	53.0321	59.6209	68.2214	40.0744	40.4532	39.1879	44.5389	49.754	38.7694	51.2463	40.2753	36.6461	35.5545	40.763	38.7166	126.375	41.3316	-1.23673	2.74601	0.00179469	3.01166
Rap2a	Ras-related protein Rap-2a OS=Mus musculus OX=10090 GN=Rap2a PE=1 SV=2	4.53	20870.6	3704.17	Q80ZJ1	9	58.47	RAP2A_MOUSE	85.9545	91.9438	97.5694	101.077	110.603	70.0724	132.227	73.7161	60.1711	58.6344	61.8351	68.0375	60.3612	64.184	67.911	62.9588	39.8805	51.0004	48.099	47.238	54.529	45.2957	56.2002	56.0488	84.3201	54.4756	-0.599759	2.94346	0.00113904	3.00394
Hprt1	Hypoxanthine-guanine phosphoribosyltransferase OS=Mus musculus OX=10090 GN=Hprt1 PE=1 SV=3	6.26	24798.5	2800.63	P00493	9	57.34	HPRT_MOUSE	43.9156	54.6986	NA	NA	228.388	153.745	317.045	181.458	33.6265	36.0374	NA	NA	33.0913	43.5455	26.0435	NA	16.9041	30.3318	23.8134	22.6707	36.8972	39.0105	NA	NA	131.114	30.2564	-1.68528	2.39454	0.00403141	2.92814
Abat	4-aminobutyrate aminotransferase_ mitochondrial OS=Mus musculus OX=10090 GN=Abat PE=1 SV=1	8.02	57136.3	930.168	P61922	14	45.8	GABT_MOUSE	8222.78	9403.76	4252.37	4829.66	26287.9	2105.15	16503.1	1284.65	4039.65	4277.69	2196.95	2692.92	1561.49	2139.3	912.413	1356.08	3319.12	2559.52	1747.41	1570.4	2481.29	2096.41	1421.9	1304.19	7174.72	1872.46	-1.4704	2.4526	0.00352692	2.85961
Atp2a2	Sarcoplasmic/endoplasmic reticulum calcium ATPase 2 OS=Mus musculus OX=10090 GN=Atp2a2 PE=1 SV=2	5.06	116512	666.063	O55143	18	27.3	AT2A2_MOUSE	6815.52	8146.15	10393.7	10668.2	990.85	720.869	1970.19	1078.35	843.519	812.745	1226.67	1253.53	457.87	479.921	626.12	583.41	1392.68	419.635	1918.16	536.621	636.684	554.089	813.726	663.306	3743.36	756.852	-1.66922	2.29352	0.0050872	2.83664
Atp2b2	Plasma membrane calcium-transporting ATPase 2 OS=Mus musculus OX=10090 GN=Atp2b2 PE=1 SV=2	5.61	133785	1715.77	Q9R0K7	38	42.32	AT2B2_MOUSE	3915.72	4711.57	5024.7	4920.48	9902.46	1104.1	14033.3	1331.55	1580.9	1528.01	1699.61	2053.84	1011.59	1216.7	1113.81	1206.47	1578.53	1207.34	1400.85	1491.34	1288	1234.69	1362.17	1296.36	4317.19	1283.99	-1.28124	2.42928	0.00372151	2.74645
Tst	Thiosulfate sulfurtransferase OS=Mus musculus OX=10090 GN=Tst PE=1 SV=3	7.85	33694.1	1019.86	P52196	9	38.38	THTR_MOUSE	114.332	126.38	107.83	105.542	92.3601	55.7631	NA	50.5375	91.1435	102.371	77.3306	87.6203	128.746	144.577	113.944	128.096	139.6	131.212	137.16	117.46	152.407	150.942	113.206	120.312	91.9282	131.472	0.559003	2.64731	0.00225263	2.70569
Aldh7a1	Alpha-aminoadipic semialdehyde dehydrogenase OS=Mus musculus OX=10090 GN=Aldh7a1 PE=1 SV=4	7.23	59374.8	513.677	Q9DBF1	7	18.92	AL7A1_MOUSE	179.048	224.74	165.211	153.415	314.415	223.823	279.778	170.516	158.698	146.22	100.645	114.209	145.083	122.207	108.064	105.743	108.706	107.743	87.2471	85.0292	144.518	151.104	100.341	100.644	185.893	113.869	-0.656506	2.6087	0.00246207	2.69004
Aldh1a1	Aldehyde dehydrogenase 1A1 OS=Mus musculus OX=10090 GN=Aldh1a1 PE=1 SV=5	7.71	55095.2	4262.03	P24549	23	65.67	AL1A1_MOUSE	235.767	237.929	323.92	314.118	383.081	249.239	430.498	249.071	355.338	298.027	275.683	321.91	433.403	395.216	366.542	357.658	472.479	452.574	404.997	407.843	406.342	426.984	347.403	386.741	306.215	404.848	0.422767	2.64731	0.00225263	2.68086
Dsp	Desmoplakin OS=Mus musculus OX=10090 GN=Dsp PE=1 SV=1	6.41	335365	1025.23	E9Q557	54	24.28	DESP_MOUSE	6318.82	6956.51	5468.44	6311.92	6875.84	1104.7	7243.6	737.583	1139.95	1078.17	500.474	844.491	909.83	954.925	277.373	1890.02	1152.29	973.211	782.452	820.593	1012.01	1014.57	360.014	349.419	3715.04	874.725	-1.62719	2.12856	0.0074377	2.67928
Atp1a2	Sodium/potassium-transporting ATPase subunit alpha-2 OS=Mus musculus OX=10090 GN=Atp1a2 PE=1 SV=1	5.24	113529	16457.4	Q6PIE5	46	52.16	AT1A2_MOUSE	1624.04	1710.8	1425.47	1436.44	1183.73	1138.82	1296.41	1076.39	1503.65	1438.48	1254.84	1422.96	1668.79	2016.21	1472.74	1766.57	1826.81	1817.49	1880.2	1613.25	1901.34	1922.82	1558.95	1591.75	1376	1753.07	0.356186	2.60998	0.00245481	2.63417
Prkcg	Protein kinase C gamma type OS=Mus musculus OX=10090 GN=Prkcg PE=1 SV=1	7.19	79612.4	1001.74	P63318	18	44.76	KPCG_MOUSE	4963.38	5832.92	5851.62	6538.42	2137.1	936.722	3788.56	1080.72	1348.36	1494.54	1606.2	2081.6	570.953	726.965	752.553	869.821	2016.77	963.946	2263.31	1168.41	1138.76	1163.82	1378.44	1275.39	3138.35	1190.76	-1.18318	2.29352	0.0050872	2.58073
Ina	Alpha-internexin OS=Mus musculus OX=10090 GN=Ina PE=1 SV=3	5.2	55553.7	25008.6	P46660	29	65.07	AINX_MOUSE	1383.57	1513.89	1473.54	1509.63	6221.63	4999.14	6955.07	4888.88	1216.26	1071.38	1115.75	1165.11	943.646	855.782	934.135	868.866	1126.66	1051.69	1158.38	1001	1119.73	1091.7	966.81	1003.96	2792.82	1010.2	-1.07762	2.29352	0.0050872	2.53407
Idh3a	Isocitrate dehydrogenase [NAD] subunit alpha_ mitochondrial OS=Mus musculus OX=10090 GN=Idh3a PE=1 SV=1	6.3	40095	1548.75	Q9D6R2	11	37.16	IDH3A_MOUSE	532.558	411.495	594.64	398.371	648.118	265.7	678.86	239.873	359.129	339.827	318.259	359.463	241.87	243.697	210.041	204.972	343.379	256.371	336.506	244.43	307.57	318.013	267.067	235.265	428.858	267.432	-0.624311	2.4526	0.00352692	2.53082
Rab26	Ras-related protein Rab-26 OS=Mus musculus OX=10090 GN=Rab26 PE=1 SV=1	9.81	28789.8	1431.89	Q504M8	2	6.15	RAB26_MOUSE	82.0048	80.9224	NA	86.6953	95.848	33.7611	NA	NA	70.4304	78.3306	NA	91.6613	32.1924	59.3751	NA	NA	46.8954	46.4133	34.7961	NA	58.6117	52.4787	33.403	31.4346	77.4567	43.9556	-0.80305	2.39454	0.00403141	2.52561
Map6	Microtubule-associated protein 6 OS=Mus musculus OX=10090 GN=Map6 PE=1 SV=2	10.16	96735	829.505	Q7TSJ2	23	44.04	MAP6_MOUSE	339.491	429.632	399.359	416.439	795.521	343.778	858.542	480.706	355.886	299.459	318.633	368.081	245.355	273.949	337.314	288.804	272.494	246.477	246.318	319.966	303.358	308.881	285.322	297.337	450.461	285.465	-0.579711	2.44832	0.00356191	2.51601
Pfkl	ATP-dependent 6-phosphofructokinase_ liver type OS=Mus musculus OX=10090 GN=Pfkl PE=1 SV=4	6.78	86158.4	392.389	P12382	4	5.64	PFKAL_MOUSE	163.151	184.228	167.823	177.446	263.715	178.547	321.725	182.059	157.511	143.253	129.943	155.774	121.031	135.671	126.348	139.38	143.838	132	119.604	124.714	130.541	142.395	136.462	127.144	185.431	131.594	-0.451312	2.4526	0.00352692	2.49378
Rab39b	Ras-related protein Rab-39B OS=Mus musculus OX=10090 GN=Rab39b PE=1 SV=1	7.85	24864.3	1431.89	Q8BHC1	2	9.86	RB39B_MOUSE	98.9963	118.813	91.0551	99.4841	192.366	57.7451	243.972	39.3701	56.7217	55.9229	42.3269	51.7611	50.5069	61.0364	31.8218	NA	43.7896	45.891	40.9354	29.2812	45.6268	55.5386	35.577	29.3706	95.7112	42.6705	-0.964316	2.29352	0.0050872	2.488
Echs1	Enoyl-CoA hydratase_ mitochondrial OS=Mus musculus OX=10090 GN=Echs1 PE=1 SV=1	8.59	31873.6	717.427	Q8BH95	6	39.31	ECHM_MOUSE	219.139	174.605	290.822	271.463	175.533	143.511	276.934	193.679	107.923	167.832	183.373	200.538	147.721	121.127	156.052	159.604	112.848	102.365	122.949	133.375	159.731	143.049	121.745	145.871	200.446	135.536	-0.525862	2.42928	0.00372151	2.48555
Hspa2	Heat shock-related 70 kDa protein 2 OS=Mus musculus OX=10090 GN=Hspa2 PE=1 SV=2	5.35	69926.9	2330.99	P17156	12	29.38	HSP72_MOUSE	105.581	115.04	113.056	109.848	143.561	103.15	174.473	103.999	84.9018	80.1893	79.1709	87.4045	77.0184	85.42	82.0735	82.2803	74.1389	68.5106	76.8034	66.2071	80.9421	94.2185	74.0299	80.4276	108.364	78.5059	-0.43297	2.42928	0.00372151	2.46756
Ogdh	2-oxoglutarate dehydrogenase complex component E1 OS=Mus musculus OX=10090 GN=Ogdh PE=1 SV=3	6.4	117647	666.634	Q60597	23	34.02	ODO1_MOUSE	3276.65	3851.57	3756.59	4184.98	736.168	476.061	831.538	472.275	663.242	557.164	636.242	577.713	438.153	463.286	378.963	354.09	702.324	448.185	802.265	329.19	531.796	527.886	448.763	397.836	1668.35	485.228	-1.24968	2.08426	0.00823653	2.43019
Ppp1cc	Serine/threonine-protein phosphatase PP1-gamma catalytic subunit OS=Mus musculus OX=10090 GN=Ppp1cc PE=1 SV=1	6.13	37725.2	1070.54	P63087	9	34.67	PP1G_MOUSE	22.9376	25.4789	18.9596	19.0586	31.034	20.8211	18.8172	22.8054	21.1182	18.3515	12.5595	14.6365	32.5474	38.0435	29.7982	24.7302	30.7771	28.6978	18.6916	25.6004	34.8748	35.9856	21.4981	24.5136	20.5482	28.8132	0.4945	2.29352	0.0050872	2.34622
Fh	Fumarate hydratase_ mitochondrial OS=Mus musculus OX=10090 GN=Fh PE=1 SV=3	9.51	54585	1029.75	P97807	14	50.69	FUMH_MOUSE	391.57	425.008	357.071	336.803	489.009	285.725	473.391	263.643	316.346	292.125	231.992	264.307	304.933	256.016	229.719	197.971	261.799	257.188	194.875	203.549	293.526	312.038	222.796	219.935	343.916	246.195	-0.461521	2.29352	0.0050872	2.3395
Endod1	Endonuclease domain-containing 1 protein OS=Mus musculus OX=10090 GN=Endod1 PE=1 SV=2	5.76	55946.6	1229.41	Q8C522	11	39.12	ENDD1_MOUSE	389.577	439.032	372.422	301.624	466.593	259.261	423.509	234.062	307.286	287.954	217.232	300.66	283.861	269.46	250.627	271.286	209.672	201.999	206.869	228.379	277.284	244.27	188.471	234.593	333.268	238.898	-0.451414	2.29352	0.0050872	2.33752
Napg	Gamma-soluble NSF attachment protein OS=Mus musculus OX=10090 GN=Napg PE=1 SV=1	5.15	35074.6	392.266	Q9CWZ7	5	22.44	SNAG_MOUSE	121.318	149.983	177.915	233.437	142.375	66.3379	432.202	59.9242	64.1947	64.2891	54.7838	66.1182	44.9172	58.0539	51.1031	NA	59.565	57.1801	61.9563	50.6891	64.8285	69.8167	51.2431	53.9503	136.073	56.6639	-0.952299	2.12856	0.0074377	2.33188
Gnai1	Guanine nucleotide-binding protein G(i) subunit alpha-1 OS=Mus musculus OX=10090 GN=Gnai1 PE=1 SV=1	5.61	40931.4	7976.45	B2RSH2	17	56.21	GNAI1_MOUSE	321.167	333.656	353.01	361.149	400.847	280.791	510.222	295.304	280.689	251.793	292.821	305.391	273.231	280.068	272.489	288.454	229.529	223.398	224.214	244.776	269.574	262.051	259.65	250.962	332.237	256.533	-0.352676	2.27616	0.00529466	2.30332
Fabp5	Fatty acid-binding protein 5 OS=Mus musculus OX=10090 GN=Fabp5 PE=1 SV=3	6.16	15479.6	1169.56	Q05816	2	17.04	FABP5_MOUSE	48.0969	55.7457	146.793	192.926	65.1185	14.9307	232.645	23.6486	27.0127	16.6805	26.9952	36.3838	20.4161	9.56251	24.381	NA	22.3155	10.562	21.8697	NA	23.4138	22.3431	25.5323	27.3503	73.9148	20.7746	-1.30434	1.89741	0.0126646	2.30249
Hsp90b1	Endoplasmin OS=Mus musculus OX=10090 GN=Hsp90b1 PE=1 SV=2	4.55	92761.1	200.103	P08113	2	2.87	ENPL_MOUSE	87.7144	104.634	119.888	104.881	154.978	73.8748	141.079	101.171	75.7847	82.1883	57.5903	90.2614	70.9488	77.2515	86.6373	65.3161	57.5378	70.1855	68.8117	70.6333	71.0347	66.4214	60.3791	76.7402	99.5038	70.1581	-0.459979	2.25215	0.0055957	2.29864
Rab4a	Ras-related protein Rab-4A OS=Mus musculus OX=10090 GN=Rab4a PE=1 SV=2	5.74	24693.9	1585.72	P56371	3	20.18	RAB4A_MOUSE	13.8188	12.7149	NA	NA	23.7551	10.7487	NA	NA	8.62161	10.9885	NA	NA	8.28858	8.09656	5.3144	NA	9.34793	4.59306	NA	NA	8.28244	6.68943	NA	NA	13.4413	7.23034	-0.856376	2.12856	0.0074377	2.29437
Gpi	Glucose-6-phosphate isomerase OS=Mus musculus OX=10090 GN=Gpi PE=1 SV=4	8.22	62995.1	8271.79	P06745	25	52.69	G6PI_MOUSE	1900.99	2119.98	1912.09	1906.88	2195	1636.64	2396.37	1530.09	2295.73	2039.12	1849.4	1981.55	2111.34	2480.42	1829.06	2352.42	3135.63	2953.15	2682.21	2923.25	2619.27	2588.06	2214.55	2319.76	1980.32	2517.43	0.341737	2.26317	0.00545542	2.28883
Csnk2a1	Casein kinase II subunit alpha OS=Mus musculus OX=10090 GN=Csnk2a1 PE=1 SV=2	7.61	45247.7	364.543	Q60737	3	16.37	CSK21_MOUSE	218.543	240.055	271.059	283.627	807.581	483.773	1387.3	465.086	193.21	161.463	198.298	216.537	130.379	146.485	147.649	153.334	192.546	167.575	193.167	203.235	178.414	204.148	191.696	213.649	410.544	176.856	-0.891912	2.08289	0.00826239	2.26582
Got2	Aspartate aminotransferase_ mitochondrial OS=Mus musculus OX=10090 GN=Got2 PE=1 SV=1	9.36	47810.7	21877.5	P05202	28	70	AATM_MOUSE	4204.9	4721.6	4251.32	4254.11	4136.36	3182.38	4535.47	3263.87	4096.28	3872.85	3733.13	4151.01	4247.83	4131.41	4105.2	4515.66	5321.18	5322.36	6032.36	5807.82	5107.05	5198.32	5077.66	5065.18	4033.61	4994.34	0.306635	2.22246	0.00599159	2.24351
Gnas	Guanine nucleotide-binding protein G(s) subunit alpha isoforms short OS=Mus musculus OX=10090 GN=Gnas PE=1 SV=1	5.6	46119.9	2421.68	P63094	15	55.84	GNAS2_MOUSE	46.8307	37.4769	27.5076	28.7538	30.3479	27.6241	36.7276	21.8773	22.0937	39.4237	21.0335	23.1376	34.761	20.276	17.8342	20.2797	28.1004	14.9298	16.6404	14.5214	30.5679	17.9228	16.7727	17.4814	30.2362	20.8406	-0.548097	2.12856	0.0074377	2.198
Adam23	Disintegrin and metalloproteinase domain-containing protein 23 OS=Mus musculus OX=10090 GN=Adam23 PE=1 SV=1	7.49	94171	455.694	Q9R1V7	13	30.88	ADA23_MOUSE	1596.08	2165.06	1232.82	1465.21	5559.82	502.419	3645.57	363.164	790.761	879.725	529.383	677.806	567.022	711.232	376.608	434.233	748.472	707.821	454.252	474.285	751.241	754.697	469.111	474.992	1617.32	576.997	-1.04708	1.89741	0.0126646	2.16715
Aldh2	Aldehyde dehydrogenase_ mitochondrial OS=Mus musculus OX=10090 GN=Aldh2 PE=1 SV=1	7.5	57050.9	727.861	P47738	11	33.33	ALDH2_MOUSE	81.5689	83.0593	41.6266	39.7893	272.571	184.595	241.83	130.066	60.9985	57.5294	40.1635	45.1109	74.5997	47.8732	26.5629	26.0041	62.3276	52.8197	22.1833	31.0246	58.3816	80.5241	28.0997	29.0209	106.576	44.9518	-1.03029	1.90473	0.0124529	2.16552
Nefl	Neurofilament light polypeptide OS=Mus musculus OX=10090 GN=Nefl PE=1 SV=5	4.41	61565.6	34559.6	P08551	38	69.24	NFL_MOUSE	2618.68	3076.85	2440.56	2422.77	14161.1	10734.9	12734.6	9413.72	2098.5	1987	1842.04	2068.34	1872.27	1619.99	1854.42	1628.11	1997.79	2223.23	2134.69	2058.18	1989.04	2257.58	1962.08	2048.87	5466.59	1970.52	-1.00516	1.90473	0.0124529	2.15368
Map1a	Microtubule-associated protein 1A OS=Mus musculus OX=10090 GN=Map1a PE=1 SV=2	4.73	301509	649.154	Q9QYR6	37	26.59	MAP1A_MOUSE	1295.33	1422.1	2567.31	2519.29	2080.1	1626.85	2421.26	1281.32	1126.48	1054.25	832.899	1015.65	1135.17	1164.23	879.07	937.794	1081.74	1104.2	917.546	867.123	1123.92	1210.88	931.149	940.201	1603.57	1024.42	-0.555874	2.07877	0.00834126	2.15181
Gng3	Guanine nucleotide-binding protein G(I)/G(S)/G(O) subunit gamma-3 OS=Mus musculus OX=10090 GN=Gng3 PE=1 SV=1	7.83	8532.89	11985	P63216	2	72	GBG3_MOUSE	88.3266	96.4755	71.8091	72.8552	100.586	73.2171	87.8731	64.3324	74.3947	68.0758	57.7853	60.6242	70.2329	67.0537	57.8523	63.5642	60.0366	57.8926	46.2404	48.2492	71.7728	66.3366	50.9405	52.263	76.3629	59.3696	-0.356156	2.10833	0.00779234	2.1382
Sord	Sorbitol dehydrogenase OS=Mus musculus OX=10090 GN=Sord PE=1 SV=3	6.62	38819.8	512.21	Q64442	5	21.85	DHSO_MOUSE	32.8504	35.693	NA	NA	29.39	28.1195	NA	NA	53.4684	50.8033	NA	47.0525	48.8021	52.4179	46.1382	NA	59.0219	45.6275	52.5645	47.4075	67.0554	65.4488	57.8312	53.505	39.6253	54.1655	0.483173	2.03489	0.00922801	2.09147
Gnat1	Guanine nucleotide-binding protein G(t) subunit alpha-1 OS=Mus musculus OX=10090 GN=Gnat1 PE=1 SV=3	5.28	40423	1870.43	P20612	3	13.14	GNAT1_MOUSE	17.0704	24.7716	20.598	20.7295	13.4454	16.206	28.7831	20.725	10.9733	25.7531	18.8786	21.1184	16.8427	33.5485	24.2342	33.5843	19.7702	28.4097	21.5313	29.1869	26.389	47.153	27.5746	47.6658	19.921	29.6575	0.554136	2.00115	0.00997347	2.07646
Hspa12a	Heat shock 70 kDa protein 12A OS=Mus musculus OX=10090 GN=Hspa12a PE=1 SV=1	6.35	75213.7	1039.36	Q8K0U4	21	45.93	HS12A_MOUSE	369.839	401.618	392.13	408.173	502.669	346.589	609.5	356.059	355.749	350.411	317.231	330.518	270.79	351.186	285.831	338.888	312.058	301.733	248.646	287.19	373.479	336.768	299.057	318.64	395.04	310.355	-0.332024	2.03627	0.00919873	2.06316
Nefm	Neurofilament medium polypeptide OS=Mus musculus OX=10090 GN=Nefm PE=1 SV=4	4.56	96030.3	17588	P08553	41	64.15	NFM_MOUSE	3598.67	3881.84	3288.81	3326.44	16480	15126.4	15909.9	12748.7	3226.6	2962.05	2665.15	2941.75	3519.59	2516.28	2194.69	2087.46	3152.43	3023.81	3327.29	2717.96	3162.35	3231.66	2802.92	2817.97	7179.7	2879.53	-0.916833	1.83011	0.0147874	2.04692
Atp6v1d	V-type proton ATPase subunit D OS=Mus musculus OX=10090 GN=Atp6v1d PE=1 SV=1	10.09	28369.1	1245.62	P57746	5	34.41	VATD_MOUSE	75.85	114.69	59.3761	58.2651	314.427	127.496	167.464	103.709	53.6442	61.2465	32.2981	39.2756	78.3134	62.0484	48.45	53.715	48.1293	43.1146	28.2419	27.3989	49.8838	51.8291	39.9857	37.4789	100.645	47.3824	-0.843027	1.85173	0.0140693	2.0346
Atp6v1b2	V-type proton ATPase subunit B_ brain isoform OS=Mus musculus OX=10090 GN=Atp6v1b2 PE=1 SV=1	5.46	56893.1	5933.54	P62814	24	69.47	VATB2_MOUSE	856.861	925.452	686.172	692.344	1840.62	1265.94	1637.58	995.52	697.309	608.232	483.567	558.922	724.152	647.29	545.862	506.471	666.835	676.312	435.438	481.303	678.086	639.328	468.948	490.85	937.376	580.073	-0.589031	1.94319	0.0113976	2.0305
Gna12	Guanine nucleotide-binding protein subunit alpha-12 OS=Mus musculus OX=10090 GN=Gna12 PE=1 SV=3	10.49	44266.2	1636.92	P27600	5	15.83	GNA12_MOUSE	18.7162	26.8348	29.9132	28.6326	83.3005	58.7217	39.8473	22.7189	25.1873	21.6372	22.6054	26.7989	19.8923	32.5258	16.9476	18.2321	30.4202	12.4284	13.5405	17.62	22.3393	23.539	15.7446	16.9721	33.7428	20.0168	-0.662941	1.91503	0.012161	2.02653
Acly	ATP-citrate synthase OS=Mus musculus OX=10090 GN=Acly PE=1 SV=1	7.15	120641	442.473	Q91V92	6	7.97	ACLY_MOUSE	218.606	235.377	NA	NA	369.112	229.232	NA	205.1	182.014	177.023	NA	140.761	137.418	184.324	140.875	NA	164.82	147.912	112.097	100.624	185.881	149.483	159.137	173.243	219.653	150.529	-0.51617	1.95259	0.0111534	2.01967
Atp6v1a	V-type proton ATPase catalytic subunit A OS=Mus musculus OX=10090 GN=Atp6v1a PE=1 SV=2	5.27	68668.4	6915.61	P50516	31	69.53	VATA_MOUSE	873.627	1007.26	785.895	821.426	1549.14	1322.44	1821.05	1172.36	736.485	704.204	556.076	670.397	679.23	812.605	637.077	680.874	693.61	701.195	553.038	554.524	770.019	780.141	547.255	606.42	1001.7	667.999	-0.50636	1.94001	0.0114813	2.005
Dstn	Destrin OS=Mus musculus OX=10090 GN=Dstn PE=1 SV=3	7.99	18863.8	795.049	Q9R0P5	4	41.21	DEST_MOUSE	32.5393	31.3013	38.7411	40.126	60.6947	35.4692	NA	34.7057	NA	NA	NA	NA	44.5441	15.5761	26.2031	NA	22.908	19.8949	17.5161	NA	NA	NA	NA	NA	39.0825	24.4404	-0.736	1.85173	0.0140693	1.99263
Cfl1	Cofilin-1 OS=Mus musculus OX=10090 GN=Cfl1 PE=1 SV=3	8.23	18787.7	19282.8	P18760	10	77.11	COF1_MOUSE	384.078	444.558	317.988	333.926	518.591	344.488	497.017	312.899	218.748	183.002	212.032	208.548	366.219	167.738	264.984	147.16	227.743	195.419	175.072	155.591	250.433	241.683	226.877	220.459	331.323	219.948	-0.555355	1.90473	0.0124529	1.98404
Eno2	Gamma-enolase OS=Mus musculus OX=10090 GN=Eno2 PE=1 SV=2	4.8	47638.9	9456.02	P17183	19	73.27	ENOG_MOUSE	174.573	203.119	163.572	161.234	242.608	165.82	173.638	133.746	168.612	148.458	140.312	153.671	169.774	128.227	136.139	104.79	153.005	125.238	113.483	122.891	158.262	158.5	130.293	124.285	169.114	135.407	-0.317174	1.93809	0.011532	1.96388
Ncald	Neurocalcin-delta OS=Mus musculus OX=10090 GN=Ncald PE=1 SV=4	5.05	22359.4	746.338	Q91X97	6	32.12	NCALD_MOUSE	54.5229	51.6293	50.8243	46.6745	87.45	67.7564	132.312	71.5257	34.6377	32.0517	29.743	32.7756	38.0693	47.1457	36.2916	45.0788	35.0863	32.6626	24.4503	25.4042	39.1241	40.5074	27.81	27.115	57.6586	34.8954	-0.611836	1.85173	0.0140693	1.95019
Kras	GTPase KRas OS=Mus musculus OX=10090 GN=Kras PE=1 SV=1	6.4	21941	2569.26	P32883	8	58.73	RASK_MOUSE	82.2705	98.8813	93.495	95.6145	117.514	77.6799	114.863	66.5781	78.1195	67.6347	67.8585	69.3286	79.6945	74.5964	60.2836	77.5049	69.3828	68.5313	48.2885	55.3818	78.9091	69.2596	58.4823	60.7411	85.8198	66.7546	-0.350155	1.89741	0.0126646	1.92945
Gna11	Guanine nucleotide-binding protein subunit alpha-11 OS=Mus musculus OX=10090 GN=Gna11 PE=1 SV=1	5.62	42309.4	610.622	P21278	10	38.16	GNA11_MOUSE	150.732	159.488	167.745	157.911	173.334	114.301	166.001	123.149	133.652	120.229	112.391	131.594	113.021	133.566	118.496	130.472	121.486	105.034	101.022	99.5334	124.048	123.073	112.009	119.986	142.544	116.812	-0.276543	1.89741	0.0126646	1.91745
Tubb2a	Tubulin beta-2A chain OS=Mus musculus OX=10090 GN=Tubb2a PE=1 SV=1	4.59	50306.3	39300.9	Q7TMM9	19	60.22	TBB2A_MOUSE	1738.84	1984.89	1705.62	1737.91	2989.96	2496.41	2758.26	1978.47	1246.19	1160.15	1204.29	1330.97	1714.93	1533.74	1397.27	1659.68	1127.66	1064.19	1059.29	1252.39	1228.15	1170.48	1252.06	1280.95	1861	1311.73	-0.452564	1.85173	0.0140693	1.90623
Ly6h	Lymphocyte antigen 6H OS=Mus musculus OX=10090 GN=Ly6h PE=1 SV=2	7.4	15296.4	1699.71	Q9WUC3	4	30.22	LY6H_MOUSE	49.999	55.0028	54.9722	47.087	75.2009	90.7361	83.4037	51.4348	47.7956	43.402	38.8615	46.3683	49.7254	49.6896	47.2331	50.0879	37.5599	35.8261	37.2245	32.2783	42.2557	45.6148	41.1063	40.7168	57.022	42.4432	-0.389583	1.85173	0.0140693	1.89226
Actr1b	Beta-centractin OS=Mus musculus OX=10090 GN=Actr1b PE=1 SV=1	5.99	42395.5	1559.71	Q8R5C5	7	25.27	ACTY_MOUSE	44.9675	49.3213	47.5584	47.043	64.9033	46.1715	91.4048	38.7389	37.537	31.3384	32.9525	34.0511	47.7428	34.225	46.4594	46.0234	30.9809	29.5331	20.8013	23.1376	31.1475	29.4659	27.115	31.7889	47.1656	33.2017	-0.486282	1.81338	0.0153679	1.87745
Atp6v1g2	V-type proton ATPase subunit G 2 OS=Mus musculus OX=10090 GN=Atp6v1g2 PE=1 SV=1	10.89	13708.5	2700.87	Q9WTT4	4	27.97	VATG2_MOUSE	47.713	62.8947	49.2301	64.3702	74.1824	39.3048	86.6002	43.6469	41.8065	33.9007	40.4901	38.6621	40.7329	40.163	45.5104	36.3944	45.9617	31.0915	43.5384	31.681	35.0015	37.9842	33.2445	34.7728	51.9002	38.0064	-0.402008	1.81338	0.0153679	1.85741
Rab33b	Ras-related protein Rab-33B OS=Mus musculus OX=10090 GN=Rab33b PE=1 SV=1	7.57	26222.9	1443.17	O35963	2	11.35	RB33B_MOUSE	59.5408	74.6109	98.2589	98.1654	82.575	54.2203	128.469	85.7376	60.6822	53.7607	65.0081	66.9621	44.0879	67.0102	58.7571	64.5959	51.6123	35.1327	53.0363	53.114	60.5615	63.4192	72.1401	60.204	77.3326	56.9726	-0.414426	1.81002	0.0154876	1.85685
Atp6v1h	V-type proton ATPase subunit H OS=Mus musculus OX=10090 GN=Atp6v1h PE=1 SV=1	6.2	56311.3	1187.67	Q8BVE3	15	45.76	VATH_MOUSE	292.167	294.631	203.311	182.163	538.043	632.611	431.787	307.741	253.011	170.462	135.486	150.038	241.447	219.589	168.334	181.107	224.806	197.416	125.164	129.649	197.034	196.083	128.036	94.3053	299.288	175.248	-0.655242	1.73597	0.0183667	1.85551
Hspa5	Endoplasmic reticulum chaperone BiP OS=Mus musculus OX=10090 GN=Hspa5 PE=1 SV=3	4.88	72536.2	660.491	P20029	8	21.68	BIP_MOUSE	164.109	182.87	155.211	146.409	223.064	129.049	190.288	125.557	134.592	123.889	72.8206	113.155	125.702	117.653	98.6088	65.6285	122.148	109.484	101.646	91.316	117.029	136.156	91.2998	108.254	146.751	107.077	-0.425513	1.79554	0.0160124	1.84528
Tubb4b	Tubulin beta-4B chain OS=Mus musculus OX=10090 GN=Tubb4b PE=1 SV=1	4.6	50287.4	38992.8	P68372	21	66.74	TBB4B_MOUSE	1089.85	1137.58	984.436	1010.5	1365.64	1188.52	1379.53	1007.62	910.01	845.89	804.167	857.3	1065.58	1003.28	892.724	1084.74	726.954	731.075	690.506	701.72	775.382	827.987	790.803	818.707	1048.42	842.454	-0.311347	1.78199	0.01652	1.80899
Prkcb	Protein kinase C beta type OS=Mus musculus OX=10090 GN=Prkcb PE=1 SV=4	6.6	77891.5	1034.92	P68404	15	29.21	KPCB_MOUSE	293.206	321.341	198.77	184.425	664.393	465.741	689.023	322.108	233.301	214.689	113.985	137.042	241.869	247.685	122.931	125.62	222.393	198.755	102.833	111.087	255.332	252.959	121.902	119.734	319.835	176.925	-0.726595	1.6437	0.0227146	1.79713
Camk2a	Calcium/calmodulin-dependent protein kinase type II subunit alpha OS=Mus musculus OX=10090 GN=Camk2a PE=1 SV=2	6.66	54685.1	4356.32	P11798	15	48.12	KCC2A_MOUSE	635.632	653.139	583.451	601.581	1189.14	934.264	1417.68	831.244	496.968	472.863	471.502	471.895	522.477	657.427	501.099	659.423	430.67	418.912	492.015	407.98	497.701	519.837	447.452	422.206	729.946	498.1	-0.469476	1.71983	0.019062	1.78276
Syt1	Synaptotagmin-1 OS=Mus musculus OX=10090 GN=Syt1 PE=1 SV=1	8.82	47760.2	2011.41	P46096	17	46.32	SYT1_MOUSE	281.142	311.887	293.35	309.769	551.174	377.343	694.788	373.499	272.908	234.305	232.095	246.427	254.934	314.423	264.435	263.93	235.327	221.773	200.868	205.643	276.898	284.82	212.827	217.72	348.224	246.133	-0.429774	1.71983	0.019062	1.77272
Gng2	Guanine nucleotide-binding protein G(I)/G(S)/G(O) subunit gamma-2 OS=Mus musculus OX=10090 GN=Gng2 PE=1 SV=2	8.23	7964.22	5813.77	P63213	4	52.11	GBG2_MOUSE	66.9111	71.8008	77.1066	83.2831	96.1284	69.7444	141.486	82.0267	56.1845	49.1931	56.9154	62.0574	54.9568	62.1137	58.8825	71.9411	48.1809	48.0685	48.8037	54.7564	55.628	57.6435	62.0547	60.5188	76.0698	56.9624	-0.370214	1.73237	0.0185196	1.77149
Mgst3	Microsomal glutathione S-transferase 3 OS=Mus musculus OX=10090 GN=Mgst3 PE=1 SV=1	9.74	17128.9	1626.16	Q9CPU4	3	33.33	MGST3_MOUSE	53.7192	61.0323	68.7555	73.8036	74.063	49.5241	133.885	77.9822	79.9664	49.5455	48.6807	50.4644	48.9576	54.9687	40.5974	53.6603	51.6403	35.9968	38.6869	41.6455	61.8138	72.9324	49.7057	47.9399	68.4518	49.8788	-0.419917	1.71983	0.019062	1.77035
Ldhb	L-lactate dehydrogenase B chain OS=Mus musculus OX=10090 GN=Ldhb PE=1 SV=2	5.65	36857.5	1638.54	P16125	9	31.14	LDHB_MOUSE	123.836	141.534	142.362	132.069	185.96	126.428	220.097	129.717	102.62	98.9484	89.9497	108.719	105.545	109.479	95.4689	102.38	97.394	96.3437	101.489	90.3242	112.908	113.854	107.507	104.693	133.52	103.116	-0.330495	1.73237	0.0185196	1.76361
Hsp90aa1	Heat shock protein HSP 90-alpha OS=Mus musculus OX=10090 GN=Hsp90aa1 PE=1 SV=4	4.74	85187.2	1124.23	P07901	18	43.52	HS90A_MOUSE	283.858	310.738	220.36	243.606	350.736	227.024	315.41	182.25	219.127	177.795	148.387	186.049	224.932	223.375	172.514	191.228	190.409	189.559	128.71	122.34	199.233	212.849	147.277	145.089	238.778	178.96	-0.397599	1.71124	0.0194428	1.75682
Ldha	L-lactate dehydrogenase A chain OS=Mus musculus OX=10090 GN=Ldha PE=1 SV=3	7.68	36840.8	1701.62	P06151	11	37.95	LDHA_MOUSE	126.517	139.994	163.522	151.648	255.085	185.753	356.093	216.368	100.093	84.7481	83.0888	102.32	102.29	117.948	115.331	111.481	96.0433	91.1022	91.1078	96.6027	109.016	107.464	108.636	107.601	163.769	104.552	-0.511947	1.67367	0.0211996	1.75022
Nefh	Neurofilament heavy polypeptide OS=Mus musculus OX=10090 GN=Nefh PE=1 SV=3	5.56	117280	7551.26	P19246	33	36.33	NFH_MOUSE	1867.07	2145.63	1614.94	1748.95	6284.91	5095.44	6566.86	4258.34	1848.75	1655.28	1307.81	1511.58	1206.39	2359.2	976.706	1800.01	1603.38	1783.81	1143.93	1323.95	1662.87	2485	1237.24	1786.98	2992.13	1614.12	-0.689507	1.60217	0.0249937	1.74424
Acot7	Cytosolic acyl coenzyme A thioester hydrolase OS=Mus musculus OX=10090 GN=Acot7 PE=1 SV=2	8.82	42993.2	501.479	Q91V12	7	26.51	BACH_MOUSE	116.007	132.18	113.19	122.544	205.719	146.747	247.84	139.864	100.11	93.297	75.41	77.836	107.676	106.877	98.7572	104.107	92.1852	78.2613	78.0922	74.516	104.461	97.2828	79.4552	80.3461	130.895	91.8347	-0.436899	1.68573	0.020619	1.74143
Prrt2	Proline-rich transmembrane protein 2 OS=Mus musculus OX=10090 GN=Prrt2 PE=1 SV=1	4.39	36094.9	1674.58	E9PUL5	7	44.8	PRRT2_MOUSE	89.8968	95.6487	221.14	224.359	163.775	78.6721	536.97	111.755	79.8131	66.1712	104.547	123.464	88.8625	87.4079	124.515	93.6809	46.4045	56.6534	84.7346	105.83	66.3231	74.4648	76.3688	100.627	158.018	83.8227	-0.676309	1.60217	0.0249937	1.73906
Arpc3	Actin-related protein 2/3 complex subunit 3 OS=Mus musculus OX=10090 GN=Arpc3 PE=1 SV=3	8.83	20752.8	539.57	Q9JM76	3	16.29	ARPC3_MOUSE	30.8561	37.725	32.0021	NA	68.0692	37.9105	79.3955	44.6317	28.3807	25.0003	26.6407	NA	26.5856	34.3105	25.0932	NA	34.9822	25.8655	23.6489	21.1754	29.2134	28.9659	23.7447	27.2557	41.0612	27.3492	-0.493869	1.66322	0.0217158	1.735
Cltc	Clathrin heavy chain 1 OS=Mus musculus OX=10090 GN=Cltc PE=1 SV=3	5.36	193325	920.929	Q68FD5	58	50.03	CLH1_MOUSE	6492.57	7528.63	1909.19	2805.66	11714.5	1473.64	4410.14	924.471	2472.54	2924.86	1169.4	1069.94	1842.46	2122.9	996.9	1229.46	2675.07	1808.49	814.379	961.187	2076.32	1602.44	1364.2	1613.38	3741.3	1592.27	-0.857716	1.50047	0.0315883	1.72832
Camk2g	Calcium/calmodulin-dependent protein kinase type II subunit gamma OS=Mus musculus OX=10090 GN=Camk2g PE=1 SV=1	7.32	60291.3	2415.55	Q923T9	12	35.35	KCC2G_MOUSE	119.711	141.932	126.797	124.009	260.139	189.764	288.518	176.837	104.293	96.9009	92.1833	96.69	120.777	119.406	107.341	133.649	87.8737	95.24	85.3625	83.6968	107.948	108.369	96.5934	93.8723	151.481	103.344	-0.460796	1.66322	0.0217158	1.72588
Camk2b	Calcium/calmodulin-dependent protein kinase type II subunit beta OS=Mus musculus OX=10090 GN=Camk2b PE=1 SV=2	6.93	61202.3	2843.29	P28652	15	42.62	KCC2B_MOUSE	275.363	315.655	310.556	298.165	608.369	444.987	683.949	414.679	264.668	236.162	222.839	238.12	290.667	297.895	258.796	317.507	210.431	209.96	193.303	199.92	266.062	260.674	243.378	232.967	359.459	248.463	-0.451919	1.66322	0.0217158	1.72353
Tubb5	Tubulin beta-5 chain OS=Mus musculus OX=10090 GN=Tubb5 PE=1 SV=1	4.59	50127.2	34216.7	P99024	21	64.64	TBB5_MOUSE	1075.12	1213.67	1038.24	1089.45	1712.63	1428.35	1641.27	1159.14	843.53	754.174	738.007	811.268	1095.17	978.529	899.316	1060.64	748.289	741.801	662.336	787.494	816.29	764.506	776.643	795.172	1125.4	843.849	-0.376637	1.67142	0.0213097	1.71333
Dpysl3	Dihydropyrimidinase-related protein 3 OS=Mus musculus OX=10090 GN=Dpysl3 PE=1 SV=1	6.06	62335.6	4775.03	Q62188	24	65.79	DPYL3_MOUSE	342.539	365.309	282.14	296.668	858.824	603.776	947.933	521.517	255.887	235.074	184.858	203.417	296.227	266.94	255.665	210.995	249.863	242.455	167.446	186.045	308.344	317.135	213.739	236.078	424.829	245.911	-0.604698	1.60217	0.0249937	1.71249
Sptbn1	Spectrin beta chain_ non-erythrocytic 1 OS=Mus musculus OX=10090 GN=Sptbn1 PE=1 SV=2	5.27	275079	2118.22	Q62261	98	57.72	SPTB2_MOUSE	3361.96	3580.12	2701.37	2656.38	9607.85	2862.21	8008.37	2403.04	1992.58	1759.03	1360.6	1450.48	2307.45	2523.26	1565.49	1886.73	1962.65	1927.62	1616.92	1532.7	2114.66	2030.54	1601.31	1397.41	3478.67	1872.23	-0.63942	1.56527	0.0272099	1.69084
Pkm	Pyruvate kinase PKM OS=Mus musculus OX=10090 GN=Pkm PE=1 SV=4	7.23	58415.3	11821.3	P52480	29	70.62	KPYM_MOUSE	1277.5	1335.69	1057.9	1085.88	3232.43	2874.27	3296.53	2142.98	1265.13	1217.79	919.848	994.912	1012.11	1251.17	833.685	948.193	1289.47	1246.92	859.799	957.904	1332.99	1323.92	971.277	959.967	1725.07	1082.28	-0.531489	1.60217	0.0249937	1.68802
Aldh5a1	Succinate-semialdehyde dehydrogenase_ mitochondrial OS=Mus musculus OX=10090 GN=Aldh5a1 PE=1 SV=1	8.26	56538.6	6849.36	Q8BWF0	19	47.04	SSDH_MOUSE	600.06	620.292	661.812	710.796	700.853	474.032	940.398	580.72	581.136	561.371	572.922	643.019	636.526	695.782	695.385	726.136	862.347	846.665	791.606	898.571	735.488	712.292	712.214	728.414	637.284	753.452	0.253956	1.66322	0.0217158	1.6825
Fyn	Tyrosine-protein kinase Fyn OS=Mus musculus OX=10090 GN=Fyn PE=1 SV=4	6.25	61188.2	385.705	P39688	4	13.41	FYN_MOUSE	116.036	114.77	560.207	418.185	152.687	79.1113	926.76	179.008	101.873	91.7503	221.035	248.238	78.8633	117.225	167.241	176.59	77.4713	71.0808	268.3	104.406	88.3597	86.8048	144.565	81.3922	267.472	121.858	-0.810032	1.47407	0.0335681	1.68198
Prkar2b	cAMP-dependent protein kinase type II-beta regulatory subunit OS=Mus musculus OX=10090 GN=Prkar2b PE=1 SV=3	4.71	46566.4	596.973	P31324	8	28.85	KAP3_MOUSE	83.9047	93.4003	76.3348	94.0852	194.397	101.761	164.101	81.2028	94.3047	68.0172	57.1188	61.7525	86.824	90.0477	58.9962	NA	64.0311	74.6738	43.4874	47.1254	73.1938	75.1063	60.8133	63.6134	97.5316	67.0829	-0.477938	1.61149	0.0244628	1.68087
Hspa8	Heat shock cognate 71 kDa protein OS=Mus musculus OX=10090 GN=Hspa8 PE=1 SV=1	5.2	71099.3	6630.15	P63017	29	61.46	HSP7C_MOUSE	1410.64	1598.14	1253.97	1265.79	1908.91	1437.24	2029.53	1175.39	1192.87	1114.64	918.041	1029.1	1271.98	1144.52	1034.87	978.11	1112.32	1035.67	842.554	828.857	1260.35	1352.27	936.441	1002.77	1361.19	1066.72	-0.32956	1.63652	0.023093	1.66937
Acat1	Acetyl-CoA acetyltransferase_ mitochondrial OS=Mus musculus OX=10090 GN=Acat1 PE=1 SV=1	8.68	45158.4	2066.77	Q8QZT1	15	63.92	THIL_MOUSE	192.022	235.419	206.57	209.419	348.734	244.278	388.923	220.74	274.633	210.003	201.808	203.212	225.556	165.957	200.549	144.787	195.989	176.495	148.191	152.313	247.622	249.978	197.151	196.526	244.647	191.759	-0.337904	1.63257	0.0233039	1.66717
Aldoa	Fructose-bisphosphate aldolase A OS=Mus musculus OX=10090 GN=Aldoa PE=1 SV=2	8.07	39812.2	13171.5	P05064	21	79.4	ALDOA_MOUSE	1068.44	1145.24	944.819	1005.19	2436.62	1473.39	2544.56	1445.09	1036.67	931.489	817.158	929.279	1083.4	694.652	883.627	660.708	1004.94	986.894	997.595	875.842	1033.35	1039.18	866.079	866.548	1314.83	916.068	-0.433016	1.60217	0.0249937	1.65965
Tpi1	Triosephosphate isomerase OS=Mus musculus OX=10090 GN=Tpi1 PE=1 SV=5	7.1	27054.8	616.658	P17751	5	28.51	TPIS_MOUSE	84.3357	91.5285	85.3992	87.8364	95.7825	52.4813	163	52.0203	70.2124	58.4401	54.9809	60.5408	64.5258	40.676	59.8757	NA	58.0748	50.4834	50.2183	50.4375	70.4538	70.9692	56.1798	56.5825	79.7132	57.1343	-0.417388	1.60217	0.0249937	1.65564
Sirpa	Tyrosine-protein phosphatase non-receptor type substrate 1 OS=Mus musculus OX=10090 GN=Sirpa PE=1 SV=2	8.27	56984.3	588.827	P97797	8	23.39	SHPS1_MOUSE	215.728	285.819	275.763	298.127	447.97	251.296	529.709	285.572	222.314	208.178	192.479	222.76	218.946	261.365	227.456	225.201	198.526	190.231	177.894	180.828	247.23	228.383	206.628	204.434	286.31	213.927	-0.361166	1.60217	0.0249937	1.64237
Slc2a3	Solute carrier family 2_ facilitated glucose transporter member 3 OS=Mus musculus OX=10090 GN=Slc2a3 PE=1 SV=1	4.75	53992.3	381.25	P32037	5	12.37	GTR3_MOUSE	202.286	216.339	179.389	180.973	261.191	153.699	310.624	148.314	143.148	157.427	132.483	147.211	162.738	184.335	138.441	165.864	152.486	149.885	120.872	114.341	160.728	115.075	128.393	133.769	186.09	143.911	-0.33854	1.60217	0.0249937	1.63755
Negr1	Neuronal growth regulator 1 OS=Mus musculus OX=10090 GN=Negr1 PE=1 SV=1	6.12	38584.5	595.611	Q80Z24	7	29.31	NEGR1_MOUSE	119.231	130.919	122.047	133.107	189.389	115.763	186.28	94.8434	111.248	99.1164	128.934	103.576	112.81	128.568	88.1088	119.584	90.1315	95.2339	62.4449	88.7249	118.201	113.585	98.0627	96.3165	127.871	100.981	-0.331017	1.60217	0.0249937	1.63601
Pacsin1	Protein kinase C and casein kinase substrate in neurons protein 1 OS=Mus musculus OX=10090 GN=Pacsin1 PE=1 SV=1	4.97	50917.5	1486.39	Q61644	13	46.49	PACN1_MOUSE	162.773	177.319	186.889	178.456	312.781	185.556	409.024	220.118	109.199	104.022	96.7911	122.037	136.986	133.075	142.597	110.535	131.787	121.265	131.726	126.323	116.918	112.603	125.944	117.078	188.747	125.57	-0.458983	1.56527	0.0272099	1.63118
Eno1	Alpha-enolase OS=Mus musculus OX=10090 GN=Eno1 PE=1 SV=3	6.41	47483.1	50738.5	P17182	29	87.1	ENOA_MOUSE	6073.57	6767.53	5287.9	5025.37	7354.38	5278.09	6296.62	4259.81	5378.7	4864.26	4630.74	4843.17	7368.39	5264.23	6090.25	5319.42	7568.38	7144.66	5748.07	6456.04	7182.03	7215.05	6442.03	6314.45	5505.01	6509.42	0.249478	1.59156	0.0256119	1.61099
Napa	Alpha-soluble NSF attachment protein OS=Mus musculus OX=10090 GN=Napa PE=1 SV=1	5.16	33645.9	648.795	Q9DB05	6	35.93	SNAA_MOUSE	51.0016	72.8179	56.652	61.1759	131.632	61.6109	117.091	54.4434	63.6883	62.2099	43.767	43.6833	55.8844	64.4676	46.3314	46.4371	43.5576	50.8226	34.4683	38.3944	55.483	62.9565	46.7655	46.3255	68.3145	49.3245	-0.406205	1.55649	0.027766	1.60862
Atp6v1b1	V-type proton ATPase subunit B_ kidney isoform OS=Mus musculus OX=10090 GN=Atp6v1b1 PE=1 SV=1	5.02	57189.9	3018.24	Q91YH6	7	21.83	VATB1_MOUSE	162.736	143.976	132.589	132.208	291.568	206.009	323.334	180.58	119.578	100.383	92.6478	108.79	134.118	122.388	119.637	113.552	118.589	117.486	94.442	108.023	112.397	124.997	106.012	110.18	166.2	115.152	-0.422193	1.54975	0.0281998	1.60623
Epb41l3	Band 4.1-like protein 3 OS=Mus musculus OX=10090 GN=Epb41l3 PE=1 SV=1	5.04	103794	1073.1	Q9WV92	30	52.64	E41L3_MOUSE	1022.41	1162.48	662.016	687.863	1170.93	831.316	947.927	612.793	1005.62	913.8	584.588	640.557	754.103	849.422	564.788	555.934	712.41	752.97	532.017	495.22	808.915	827.37	586.453	516.924	853.525	663.044	-0.349218	1.56527	0.0272099	1.60376
Nras	GTPase NRas OS=Mus musculus OX=10090 GN=Nras PE=1 SV=1	4.82	21484.3	1743.24	P08556	8	62.96	RASN_MOUSE	52.6592	58.5402	63.4671	62.3149	120.763	35.9385	151.334	42.2031	30.5816	31.353	37.6564	44.5127	35.0436	50.6511	57.0666	38.8472	30.932	29.602	43.6834	34.996	30.0126	28.2664	36.3895	37.2403	60.9436	37.7276	-0.535201	1.50174	0.0314965	1.59426
Rab6a	Ras-related protein Rab-6A OS=Mus musculus OX=10090 GN=Rab6a PE=1 SV=4	5.23	23703.9	1552.96	P35279	4	23.56	RAB6A_MOUSE	36.3192	38.6022	40.5431	48.3861	52.5955	35.3852	54.0728	31.8785	36.9743	31.771	32.1388	38.0135	36.6025	35.0745	39.2208	30.4788	31.1014	31.6509	24.444	31.2552	35.4158	35.5074	31.2184	31.8184	39.7233	32.8157	-0.261228	1.5722	0.0267792	1.59376
Hspa9	Stress-70 protein_ mitochondrial OS=Mus musculus OX=10090 GN=Hspa9 PE=1 SV=3	5.72	73746.5	414.64	P38647	9	19.59	GRP75_MOUSE	161.025	160.084	114.25	154.803	223.907	168.63	372.214	156.365	156.386	135.618	123.482	121.948	123.433	153.01	106.884	152.49	122.055	129.114	96.0398	92.3806	158.323	147.387	112.091	120.475	170.726	126.14	-0.380021	1.5402	0.028827	1.58639
Map1lc3b	Microtubule-associated proteins 1A/1B light chain 3B OS=Mus musculus OX=10090 GN=Map1lc3b PE=1 SV=3	9.11	14616.9	435.623	Q9CQV6	2	16.8	MLP3B_MOUSE	45.6165	48.7919	50.947	50.3362	87.0997	53.056	94.6622	53.376	38.5062	40.7887	33.6276	39.3938	39.6399	42.683	39.1561	36.1503	43.63	42.3392	32.3941	37.6097	42.6592	44.3286	39.5238	40.5885	53.0168	40.0585	-0.340327	1.5402	0.028827	1.57735
Gstm5	Glutathione S-transferase Mu 5 OS=Mus musculus OX=10090 GN=Gstm5 PE=1 SV=1	7.01	27034.2	585.301	P48774	6	36.16	GSTM5_MOUSE	38.5735	40.9121	46.2992	42.2094	75.3008	40.7349	73.1064	42.1643	33.4528	36.0871	33.8892	35.3811	38.3242	34.6047	38.0811	35.3293	30.5871	31.8498	28.7843	35.9601	36.5595	32.8769	33.2478	43.1636	44.8426	34.9474	-0.313801	1.5402	0.028827	1.57184
Vcp	Transitional endoplasmic reticulum ATPase OS=Mus musculus OX=10090 GN=Vcp PE=1 SV=4	4.96	90006.3	598.55	Q01853	13	30.15	TERA_MOUSE	281.45	315.489	194.222	197.989	354.733	232.794	380.922	148.635	220.973	220.919	119.326	156.669	215.47	223.881	160.15	NA	175.484	164.542	105.555	106.216	217.561	227.113	103.689	135.813	235.343	166.861	-0.475906	1.49677	0.0318588	1.57061
Anxa2	Annexin A2 OS=Mus musculus OX=10090 GN=Anxa2 PE=1 SV=2	7.7	38961.4	808.864	P07356	10	45.13	ANXA2_MOUSE	198.512	252.686	207.972	217.511	214.33	70.2859	270.842	59.9882	105.378	106.215	91.4935	106.872	105.68	141.426	90.3965	111.685	85.6003	87.8408	89.6634	77.7092	101.205	113.658	85.8627	101.705	158.507	99.3694	-0.521514	1.47737	0.0333145	1.56671
Gng12	Guanine nucleotide-binding protein G(I)/G(S)/G(O) subunit gamma-12 OS=Mus musculus OX=10090 GN=Gng12 PE=1 SV=3	9.48	8111.3	13282.4	Q9DAS9	4	77.78	GBG12_MOUSE	197.771	228.831	192.031	188.327	200.059	162.966	242.274	151.38	186.792	169.585	160.614	172.786	171.454	207.466	161.774	183.831	162.55	151.543	118.552	133.392	169.962	161.038	143.976	144.157	187.785	159.141	-0.2398	1.5402	0.028827	1.55876
Pfkm	ATP-dependent 6-phosphofructokinase_ muscle type OS=Mus musculus OX=10090 GN=Pfkm PE=1 SV=3	7.9	86124.2	525.514	P47857	13	25.64	PFKAM_MOUSE	276.289	327.866	275.169	263.732	477.787	306.554	501.412	290.508	274.119	252.975	208.018	234.032	271.733	259.38	214.632	216.701	253.473	252.12	215.831	217.126	276.974	281.177	230.426	216.711	307.372	242.19	-0.302705	1.52688	0.0297247	1.5566
Ctnnb1	Catenin beta-1 OS=Mus musculus OX=10090 GN=Ctnnb1 PE=1 SV=1	5.47	86098.1	569.064	Q02248	7	12.8	CTNB1_MOUSE	159.432	178.406	118.072	148.654	111.216	95.8253	83.5841	78.7299	125.479	79.3338	57.7635	61.0325	104.518	105.378	70.5111	92.9713	59.0644	59.0762	82.7906	48.1201	110.87	63.7907	66.194	63.7244	108.127	77.2508	-0.446571	1.49048	0.0323239	1.55594
Pdhb	Pyruvate dehydrogenase E1 component subunit beta_ mitochondrial OS=Mus musculus OX=10090 GN=Pdhb PE=1 SV=1	6.47	39279.4	3217.22	Q9D051	12	52.92	ODPB_MOUSE	260.154	269.747	257.502	281.417	353.015	198.4	452.395	236.29	215.44	215.186	225.424	251.818	183.544	195.868	229.958	171.654	181.172	193.623	190.973	213.498	251.703	248.972	245.403	271.077	268.066	214.787	-0.297151	1.52688	0.0297247	1.55553
Rhob	Rho-related GTP-binding protein RhoB OS=Mus musculus OX=10090 GN=Rhob PE=1 SV=1	4.92	22579.6	11608.7	P62746	9	72.96	RHOB_MOUSE	313.215	306.203	408.11	436.252	293.75	227.045	486.151	289.288	294.366	262.972	334.745	337.69	244.631	281.82	305.241	334.444	235.99	231.273	270.36	257.529	247.883	251.391	290.265	304.002	332.482	271.236	-0.271037	1.52688	0.0297247	1.55075
Tubb2b	Tubulin beta-2B chain OS=Mus musculus OX=10090 GN=Tubb2b PE=1 SV=1	4.59	50409.4	38332.9	Q9CWF2	19	60.22	TBB2B_MOUSE	732.363	835.994	718.372	731.971	1259.31	1051.44	1161.72	833.292	524.871	488.629	507.221	560.579	767.028	685.99	624.953	742.319	504.362	475.974	473.785	560.152	549.309	523.514	560.003	572.926	783.814	586.693	-0.365867	1.50047	0.0315883	1.54444
Mtco1	Cytochrome c oxidase subunit 1 OS=Mus musculus OX=10090 GN=Mtco1 PE=1 SV=2	6.25	56967.3	976.538	P00397	4	13.81	COX1_MOUSE	885.179	1110.21	472.723	946.317	1132.88	511.33	889.091	580.702	617.184	604.502	348.75	837.977	736.836	451.789	412.926	500.3	415.403	788.47	660.413	372.661	392.572	535.238	448.251	729.364	744.737	537.019	-0.436197	1.47407	0.0335681	1.53726
Hsp90ab1	Heat shock protein HSP 90-beta OS=Mus musculus OX=10090 GN=Hsp90ab1 PE=1 SV=3	4.78	83623.5	1543.03	P11499	20	44.89	HS90B_MOUSE	307.574	318.964	228.428	235.271	405.801	222.555	337.615	199.285	263.429	194.967	155.107	190.754	259.476	249.047	176.319	206.633	191.242	180.678	162.714	137.418	220.867	249.868	153.218	169.879	254.979	196.447	-0.351642	1.49593	0.0319206	1.5367
Map1lc3a	Microtubule-associated proteins 1A/1B light chain 3A OS=Mus musculus OX=10090 GN=Map1lc3a PE=1 SV=1	9.17	14329.5	797.471	Q91VR7	2	17.36	MLP3A_MOUSE	58.1817	68.6437	62.0959	59.3837	99.3084	74.1838	132.451	68.8865	54.4679	45.7061	42.9204	51.4161	50.2206	57.1829	47.7112	46.6125	58.4691	50.6262	43.5927	45.5046	61.2263	60.1188	48.9576	45.4705	68.1371	51.3078	-0.345464	1.49677	0.0318588	1.53612
Map1b	Microtubule-associated protein 1B OS=Mus musculus OX=10090 GN=Map1b PE=1 SV=2	4.57	271510	731.316	P14873	42	34.29	MAP1B_MOUSE	1722.23	1923.71	1271.47	1343.82	2966.3	2239.34	2759.37	1651.03	1711.23	1435.06	908.864	1031.53	1356.08	1553.74	938.351	1084.32	1544.04	1533.6	850.835	969.765	1714.51	1592.72	1014.06	1024.85	1747	1264.74	-0.421018	1.47407	0.0335681	1.53302
Dnm2	Dynamin-2 OS=Mus musculus OX=10090 GN=Dnm2 PE=1 SV=2	7.13	98487.6	680.169	P39054	12	22.99	DYN2_MOUSE	168.765	126.152	148.176	163.356	180.869	81.9403	240.072	108.411	125.504	103.388	105.962	115.47	133.526	108	99.8696	110.723	91.1253	103.716	91.1882	98.2672	111.478	129.91	100.828	103.657	139.005	106.857	-0.329041	1.49677	0.0318588	1.53251
Tspan15	Tetraspanin-15 OS=Mus musculus OX=10090 GN=Tspan15 PE=1 SV=2	5.58	33869.3	376.887	F7BWT7	2	11.9	TSN15_MOUSE	52.856	71.3628	NA	NA	66.3314	NA	NA	NA	37.6599	34.8431	NA	NA	44.7058	49.4476	32.8689	NA	NA	42.4059	27.8366	26.6682	34.6086	31.8006	NA	NA	52.6106	36.2928	-0.508711	1.43673	0.0365824	1.52413
Prdx3	Thioredoxin-dependent peroxide reductase_ mitochondrial OS=Mus musculus OX=10090 GN=Prdx3 PE=1 SV=1	7.39	28355.2	2656.72	P20108	7	36.96	PRDX3_MOUSE	57.6127	61.7091	85.0976	77.2504	95.5965	55.4189	154.385	72.6688	64.2435	59.6952	74.7098	81.1082	51.4233	54.409	67.0638	70.7888	53.77	45.9724	55.4257	56.8801	58.3459	60.3743	71.9224	80.6346	78.2913	60.5842	-0.327684	1.48589	0.0326674	1.52159
Napb	Beta-soluble NSF attachment protein OS=Mus musculus OX=10090 GN=Napb PE=1 SV=2	5.18	33899.2	1275.43	P28663	12	64.09	SNAB_MOUSE	83.2981	82.2343	101.895	83.8167	147.556	87.9698	162.654	92.8653	71.687	73.8841	61.9643	69.1292	92.4064	78.5657	77.7834	71.2558	81.0196	64.7416	62.2855	61.7699	73.9109	77.3084	61.8315	61.507	93.2462	72.0321	-0.323536	1.48589	0.0326674	1.5207
Cyrib	CYFIP-related Rac1 interactor B OS=Mus musculus OX=10090 GN=Cyrib PE=1 SV=1	5.7	37061.2	380.519	Q921M7	3	15.74	CYRIB_MOUSE	50.7494	65.7648	78.3615	NA	87.0862	57.7486	NA	49.5172	66.2769	56.4128	NA	55.4317	51.1882	59.5188	33.2683	NA	52.6716	52.8867	44.5667	47.9072	47.7015	65.1001	NA	49.5383	63.0388	50.4347	-0.317338	1.48589	0.0326674	1.51939
Gls	Glutaminase kidney isoform_ mitochondrial OS=Mus musculus OX=10090 GN=Gls PE=1 SV=1	7.9	74819.3	341.217	D3Z7P3	5	14.99	GLSK_MOUSE	179.375	176.785	170.368	166.386	278.452	168.637	337.391	164.7	171.501	173.669	142.523	163.396	179.663	169.681	151.458	154.378	151.903	130.531	103.414	115.74	183.9	184.741	144.024	146.426	191.099	151.322	-0.312219	1.48589	0.0326674	1.51833
Actbl2	Beta-actin-like protein 2 OS=Mus musculus OX=10090 GN=Actbl2 PE=1 SV=1	5.16	42346.5	8409.27	Q8BFZ3	10	34.04	ACTBL_MOUSE	45.9819	52.4342	35.6441	36.9642	58.3363	41.3314	41.6338	27.4476	39.8424	35.5045	28.6167	27.8884	41.8945	29.0653	30.5536	28.8628	31.1285	33.9831	18.8572	27.2402	34.929	40.0992	33.7231	24.1097	39.3021	31.2039	-0.324532	1.4809	0.0330445	1.51604
Dpysl2	Dihydropyrimidinase-related protein 2 OS=Mus musculus OX=10090 GN=Dpysl2 PE=1 SV=2	5.95	62676.9	20687	O08553	29	86.01	DPYL2_MOUSE	2769.02	3135.63	2442.14	2296.5	5094.72	3843.67	4643.35	3116.73	2403.14	2061.57	1790.43	2070.85	2826.98	2390.8	2298.84	2024.29	2126.91	2168.74	1720.69	1820.41	2531.26	2675.66	2077.65	2116.02	2972.31	2231.52	-0.3523	1.47407	0.0335681	1.51559
Snap23	Synaptosomal-associated protein 23 OS=Mus musculus OX=10090 GN=Snap23 PE=1 SV=1	4.69	23546.1	406.989	O09044	3	12.86	SNP23_MOUSE	18.1875	20.7316	25.2563	25.9031	33.3879	23.548	50.7248	28.6291	21.7083	16.7153	24.1701	30.5609	18.7203	16.3869	30.9275	18.1646	18.0099	17.7377	25.4429	21.5398	19.9283	15.6103	22.4363	20.4063	26.6269	20.4426	-0.344565	1.47407	0.0335681	1.51381
Nsf	Vesicle-fusing ATPase OS=Mus musculus OX=10090 GN=Nsf PE=1 SV=2	6.55	83183.9	3709.78	P46460	38	62.23	NSF_MOUSE	1064.94	1166.3	1013.6	1042.13	1559.9	1176.01	1811.77	1159.96	934.06	890.52	812.118	911.764	942.145	1141.61	948.404	1052.43	856.535	803.497	736.967	769.744	1011.46	935.424	898.462	872.84	1128.59	914.126	-0.277038	1.48589	0.0326674	1.51149
Stx1a	Syntaxin-1A OS=Mus musculus OX=10090 GN=Stx1a PE=1 SV=3	4.96	33225.6	1260.36	O35526	11	44.79	STX1A_MOUSE	155.88	165.928	139.941	147.405	237.795	163.899	295.562	156.18	141.767	119.909	110.901	100.911	119.08	148.969	114.115	124.918	133.655	123.656	116.293	94.902	140.146	145.602	117.171	113.598	161.34	124.342	-0.322131	1.47407	0.0335681	1.50886
Ywhae	14-3-3 protein epsilon OS=Mus musculus OX=10090 GN=Ywhae PE=1 SV=1	4.44	29345	2014.17	P62259	16	70.59	1433E_MOUSE	181.813	188.598	193.763	201.894	184.168	138.298	269.112	154.04	144.445	138.966	146.76	162.893	151.656	167.99	164.635	165.564	119.641	110.992	119.143	135.804	147.202	142.664	157.911	160.15	175.396	145.279	-0.258369	1.48552	0.0326947	1.50782
Padi2	Protein-arginine deiminase type-2 OS=Mus musculus OX=10090 GN=Padi2 PE=1 SV=2	5.22	76991.1	1159.12	Q08642	23	48.14	PADI2_MOUSE	352.161	369.88	400.763	394.49	390.732	233.484	420.765	242.661	312.374	301.015	300.642	341.173	376.743	457.763	391.866	452.139	355.467	335.48	367.98	372.523	394.611	402.521	402.635	401.301	338.345	392.586	0.232726	1.47407	0.0335681	1.49233
Calr	Calreticulin OS=Mus musculus OX=10090 GN=Calr PE=1 SV=1	4.14	48165.7	589.21	P14211	4	23.08	CALR_MOUSE	318.247	500.697	202.571	283.702	637.617	160.375	1081.65	103.793	426.941	225.65	255.157	136.04	254.052	124.375	143.582	NA	353.997	300.746	173.006	173.369	211.419	204.198	107.369	108.648	361.037	195.887	-0.670654	1.33058	0.0467109	1.49004
Dnm1l	Dynamin-1-like protein OS=Mus musculus OX=10090 GN=Dnm1l PE=1 SV=2	6.66	83171.4	268.103	Q8K1M6	4	7.55	DNM1L_MOUSE	102.22	116.356	NA	NA	165.052	118.003	NA	107.667	97.5881	96.6841	NA	NA	98.8761	101.704	85.3802	NA	91.571	104.702	68.6699	79.8366	88.1122	111.123	NA	94.4592	114.796	92.4434	-0.302433	1.45718	0.0348993	1.48824
Sptan1	Spectrin alpha chain_ non-erythrocytic 1 OS=Mus musculus OX=10090 GN=Sptan1 PE=1 SV=4	5.04	285396	1647.36	P16546	125	66.14	SPTN1_MOUSE	4036.65	4995.09	2467.82	2559.49	11940.5	6152.49	7692.58	2333.06	2311.49	2232.67	1589.31	1764.94	2627.19	2421.49	1824.17	2169.56	2353.39	2290.35	1745.47	1681.5	5807.4	2427.02	1849.28	1642.88	4173.01	2403.31	-0.596253	1.32778	0.0470128	1.45552
Gnb3	Guanine nucleotide-binding protein G(I)/G(S)/G(T) subunit beta-3 OS=Mus musculus OX=10090 GN=Gnb3 PE=1 SV=2	5.3	38209.7	1492.6	Q61011	6	29.71	GBB3_MOUSE	617.597	615.245	589.573	602.173	1741.93	257.642	987.631	403.3	342.865	285.224	445.627	497.338	264.06	407.258	463.06	635.238	281.743	309.725	309.102	415.99	269.976	329.988	471.995	476.335	615.512	386.206	-0.516666	1.35996	0.0436555	1.4548
Dnajc5	DnaJ homolog subfamily C member 5 OS=Mus musculus OX=10090 GN=Dnajc5 PE=1 SV=1	4.75	22899.1	1519.14	P60904	3	37.37	DNJC5_MOUSE	115.767	124.726	93.5781	95.2161	140.045	94.8075	111.072	67.2951	107.302	88.9302	66.5906	69.058	107.833	96.3842	78.5339	68.3478	81.6695	78.0066	50.4174	58.6797	97.2776	98.4168	63.4479	57.6153	97.8656	78.0525	-0.327368	1.40221	0.0396084	1.43992
Gna13	Guanine nucleotide-binding protein subunit alpha-13 OS=Mus musculus OX=10090 GN=Gna13 PE=1 SV=1	8.26	44396.9	1918.8	P27601	9	40.85	GNA13_MOUSE	94.2208	117.453	93.35	116.758	273.894	68.1318	278.54	62.1543	91.9581	106.437	69.0233	110.664	74.8145	90.4937	70.8108	53.0878	86.8468	85.6776	75.6973	84.7753	94.8487	94.4881	84.4083	80.817	123.549	81.3971	-0.441103	1.35996	0.0436555	1.42971
Ckb	Creatine kinase B-type OS=Mus musculus OX=10090 GN=Ckb PE=1 SV=1	5.3	42998.5	6080.56	Q04447	16	81.89	KCRB_MOUSE	627.539	707.877	711.876	702.249	612.221	450.724	765.729	458.319	583.023	497.572	524.32	606.851	541.586	558.673	550.409	551.893	471.026	460.614	306.972	306.434	671.179	698.107	426.108	429.554	604.025	497.713	-0.3021	1.39687	0.0400989	1.42916
Tubb3	Tubulin beta-3 chain OS=Mus musculus OX=10090 GN=Tubb3 PE=1 SV=1	4.63	50875	14282.5	Q9ERD7	19	64.22	TBB3_MOUSE	740.959	813.977	630.974	638.411	1069.02	901.012	896.714	677.063	530.935	492.491	486.85	529.974	692.374	646.485	572.611	707.242	523.094	496.363	465.047	491.849	543.538	540.872	526.377	546.908	700.699	562.73	-0.282928	1.39687	0.0400989	1.42523
Wdr1	WD repeat-containing protein 1 OS=Mus musculus OX=10090 GN=Wdr1 PE=1 SV=3	6.15	67091.1	662.154	O88342	12	38.78	WDR1_MOUSE	250.998	266.384	169.521	177.324	364.028	250.335	323.607	192.999	169.779	157.541	105.034	117.31	203.136	188.574	127.261	122.839	183.891	167.283	124.322	101.806	184.998	198.952	128.903	127.007	212.072	154.914	-0.395504	1.35996	0.0436555	1.4163
Septin5	Septin-5 OS=Mus musculus OX=10090 GN=Septin5 PE=1 SV=2	6.24	43204.3	1019.2	Q9Z2Q6	11	40.92	SEPT5_MOUSE	176.161	159.171	148.614	170.386	275.809	208.372	303.896	161.264	137.704	138.184	93.9847	115.22	139.267	131.297	131.296	136.628	135.673	139.168	112.103	111.724	160.953	145.583	122.58	128.481	174.064	132.896	-0.320622	1.37818	0.0418616	1.41499
Gpr37	Prosaposin receptor GPR37 OS=Mus musculus OX=10090 GN=Gpr37 PE=2 SV=1	8	68372.1	281.766	Q9QY42	3	8.5	GPR37_MOUSE	166.069	240.901	165.975	186.28	188.881	113.833	256.475	118.471	149.054	131.416	131.514	136.222	128.523	161.06	127.685	161.281	132.2	117.183	116.516	103.862	161.452	137.901	117.481	127.256	165.424	132.7	-0.284516	1.38375	0.0413282	1.4127
Mbp	Myelin basic protein OS=Mus musculus OX=10090 GN=Mbp PE=1 SV=2	10.27	27167.7	23431	P04370	9	43.6	MBP_MOUSE	138151	148048	195359	211631	109104	164108	138326	194860	184211	161677	254732	207296	195664	197503	247357	212533	179073	171164	215167	199634	179682	206861	225794	238796	175625	205769	0.255182	1.38391	0.0413137	1.40724
Nme3	Nucleoside diphosphate kinase 3 OS=Mus musculus OX=10090 GN=Nme3 PE=1 SV=3	6.27	19270.2	1050.93	Q9WV85	8	63.91	NDK3_MOUSE	67.0547	66.2106	58.7838	53.2786	85.373	57.6931	103.354	62.4484	58.4729	54.5826	41.5312	51.1634	59.8615	50.5755	57.8693	43.5483	51.9433	59.8218	45.2256	48.9922	58.1612	59.3928	39.3956	45.2793	63.3289	51.6722	-0.267604	1.38077	0.0416133	1.40646
Rab3a	Ras-related protein Rab-3A OS=Mus musculus OX=10090 GN=Rab3a PE=1 SV=1	4.66	25198	7640.26	P63011	7	50.45	RAB3A_MOUSE	199.159	217.093	239.657	235.273	252.394	177.085	370.148	209.321	179.741	149.51	202.256	208.736	170.316	197.978	194.076	220.107	167.125	160.083	147.732	175.68	172.229	190.395	189.263	197.877	220.031	181.905	-0.246928	1.38375	0.0413282	1.40561
Tomm70	Mitochondrial import receptor subunit TOM70 OS=Mus musculus OX=10090 GN=Tomm70 PE=1 SV=2	7.39	68331.7	743.843	Q9CZW5	14	36.01	TOM70_MOUSE	247.753	240.624	197.024	217.602	400.327	172.644	301.643	174.792	229.957	205.06	178.262	201.201	176.355	217.375	165.841	188.458	180.623	175.316	152.609	156.238	221.861	229.298	187.946	198.692	230.574	187.551	-0.266357	1.37818	0.0418616	1.40369
Myadm	Myeloid-associated differentiation marker OS=Mus musculus OX=10090 GN=Myadm PE=1 SV=2	8.23	36026	403.511	O35682	2	7.81	MYADM_MOUSE	83.9498	84.6472	90.3248	100.299	50.3608	54.7203	NA	59.4059	68.4565	65.6117	57.8275	59.9752	67.5941	70.9038	61.2098	64.7769	55.9869	49.7503	46.2591	52.1113	60.7446	62.1721	55.2776	47.8446	70.5071	57.8859	-0.262362	1.37818	0.0418616	1.40293
Pafah1b1	Platelet-activating factor acetylhydrolase IB subunit beta OS=Mus musculus OX=10090 GN=Pafah1b1 PE=1 SV=2	7.04	47240.4	451.372	P63005	6	23.41	LIS1_MOUSE	118.108	126.387	88.6342	93.7901	173.763	98.2693	NA	83.71	98.8907	85.8001	59.4307	65.7299	99.2615	99.538	66.2669	75.8882	84.426	79.7147	59.2197	53.6896	87.1557	99.835	56.5351	62.5413	99.3194	77.006	-0.341512	1.35996	0.0436555	1.40219
Ywhaq	14-3-3 protein theta OS=Mus musculus OX=10090 GN=Ywhaq PE=1 SV=1	4.49	28063.5	2850.66	P68254	12	64.49	1433T_MOUSE	156.438	170.536	146.053	150.259	162.415	110.081	174.18	103.848	114.361	104.258	95.9471	111.062	127.481	134.945	117.39	128.542	104.606	93.5931	91.3761	88.7597	115.439	117.123	99.1974	104.293	133.287	110.229	-0.255056	1.37877	0.0418051	1.40216
Fkbp1a	Peptidyl-prolyl cis-trans isomerase FKBP1A OS=Mus musculus OX=10090 GN=Fkbp1a PE=1 SV=2	8.61	11979.7	3224.78	P26883	2	45.37	FKB1A_MOUSE	35.736	43.1667	69.5002	73.4011	56.8973	30.8997	111.804	32.4416	39.0912	29.9271	32.3698	32.9942	45.1145	27.4955	45.8708	34.0171	31.0756	23.6138	28.0544	26.7847	40.4994	38.9589	37.0975	34.2599	49.0191	34.4035	-0.40605	1.33058	0.0467109	1.39116
Des	Desmin OS=Mus musculus OX=10090 GN=Des PE=1 SV=3	5.03	53554.9	1646.09	P31001	3	11.51	DESM_MOUSE	72.7017	104.413	80.8031	79.4936	148.524	176.749	354.405	332.755	72.199	61.7793	62.987	69.4037	116.969	111.738	158.176	150.575	156.7	145.511	192.288	206.252	143.469	144.328	198.96	209.295	134.685	161.188	0.530476	1.28293	0.0521278	1.38828
Atp6v1e1	V-type proton ATPase subunit E 1 OS=Mus musculus OX=10090 GN=Atp6v1e1 PE=1 SV=2	8.95	26214.5	3624.78	P50518	9	59.73	VATE1_MOUSE	584.558	489.326	498.767	603.88	739.556	526.099	831.035	507.535	419.521	417.501	335.711	398.384	429.56	414.014	399.829	453.392	513.218	499.817	348.818	360.113	484.695	453.401	389.004	401.053	529.323	428.91	-0.268088	1.35996	0.0436555	1.38613
Hspd1	60 kDa heat shock protein_ mitochondrial OS=Mus musculus OX=10090 GN=Hspd1 PE=1 SV=1	5.82	61126.7	2058.79	P63038	22	56.02	CH60_MOUSE	298.953	332.347	285.736	285.674	354.208	270.111	388.853	227.562	393.433	321.955	274.011	274.978	318.496	285.411	247.446	207.25	234.189	251.854	172.203	195.165	373.658	319.919	269.398	252.695	308.985	260.64	-0.260282	1.36088	0.0435629	1.38555
Gnaq	Guanine nucleotide-binding protein G(q) subunit alpha OS=Mus musculus OX=10090 GN=Gnaq PE=1 SV=4	5.35	42443.3	2305.05	P21279	16	54.32	GNAQ_MOUSE	311.924	335.821	297.312	304.469	358.629	240.679	384.471	219.066	268.715	244.633	226.162	240.321	244.139	283.303	236.861	269.025	233.136	242.978	190.165	209.278	272.01	278.161	225.241	228.894	286.017	242.766	-0.222316	1.36088	0.0435629	1.37892
Mdh1	Malate dehydrogenase_ cytoplasmic OS=Mus musculus OX=10090 GN=Mdh1 PE=1 SV=3	6.18	36682.3	1105.51	P14152	7	30.54	MDHC_MOUSE	194.969	210.968	185.338	169.549	208.169	141.031	250.71	126.985	186.96	169.428	144.65	171.345	155.805	177.654	146.537	147.035	150.21	147.372	121.922	131.303	178.096	185.444	143.702	146.688	180.009	152.647	-0.224036	1.35996	0.0436555	1.37829
Rab18	Ras-related protein Rab-18 OS=Mus musculus OX=10090 GN=Rab18 PE=1 SV=2	5.06	23320.3	659.71	P35293	3	15.53	RAB18_MOUSE	50.48	55.4422	41.5506	46.8024	69.3474	35.2565	NA	33.3052	43.5846	38.8557	35.3841	33.5281	41.3282	47.8204	33.7327	37.9551	40.8207	33.6648	27.5755	29.9101	37.8236	37.4212	31.7539	33.1649	43.9579	36.0809	-0.263107	1.34846	0.044827	1.37389
Gng7	Guanine nucleotide-binding protein G(I)/G(S)/G(O) subunit gamma-7 OS=Mus musculus OX=10090 GN=Gng7 PE=1 SV=2	8.87	7593.75	10611.5	Q61016	3	47.06	GBG7_MOUSE	38.1505	41.3938	39.7903	46.7591	43.7067	33.3075	52.7686	29.614	28.6402	25.9372	27.1869	30.571	33.1412	32.6985	31.7905	35.3767	29.3636	24.0352	27.0404	24.5178	31.5633	34.4141	27.6823	30.4536	36.4855	30.1731	-0.248533	1.34846	0.044827	1.37117
Ap2b1	AP-2 complex subunit beta OS=Mus musculus OX=10090 GN=Ap2b1 PE=1 SV=1	5.06	105495	592.643	Q9DBG3	16	25.08	AP2B1_MOUSE	349.695	402.439	283.819	342.014	604.199	317.344	459.676	260.915	260.171	275.006	197.105	231.338	297.94	331.332	244.39	265.402	239.844	280.126	183.622	202.081	330.1	280.605	235.032	207.357	331.977	258.153	-0.319177	1.33106	0.0466596	1.36879
Cntn1	Contactin-1 OS=Mus musculus OX=10090 GN=Cntn1 PE=1 SV=1	5.76	114244	4077.03	P12960	40	58.04	CNTN1_MOUSE	1818.31	2091.82	1930.97	2016.04	1856.68	1301.46	2109.28	1417.31	1562.72	1461.51	1423.21	1503.5	1611.16	1832.2	1377.07	1829.03	1373.98	1314.67	1179.55	1199.67	1564.6	1509.24	1336.14	1400.79	1707.73	1460.68	-0.219811	1.34846	0.044827	1.36626
Chp1	Calcineurin B homologous protein 1 OS=Mus musculus OX=10090 GN=Chp1 PE=1 SV=2	4.78	22432.2	768.3	P61022	2	14.36	CHP1_MOUSE	38.5684	43.8419	38.6497	NA	56.9544	27.9148	NA	25.8168	37.7975	31.8336	NA	29.2596	33.9715	31.7467	23.5583	NA	27.4645	32.1476	25.3833	25.2924	37.5594	32.7839	27.9313	27.307	36.7374	29.5587	-0.286766	1.33468	0.0462726	1.36514
Ywhab	14-3-3 protein beta/alpha OS=Mus musculus OX=10090 GN=Ywhab PE=1 SV=3	4.57	28200.5	1499.64	Q9CQV8	9	51.22	1433B_MOUSE	57.5806	64.483	71.7386	68.3823	77.5382	44.9255	96.7253	60.4417	40.7718	43.2991	46.7569	55.3761	49.6509	51.5636	59.0135	52.9556	42.4544	37.1484	46.2959	44.7884	47.9192	50.9655	51.5542	56.5178	60.6683	49.2356	-0.26558	1.33678	0.046049	1.36291
Nfasc	Neurofascin OS=Mus musculus OX=10090 GN=Nfasc PE=1 SV=1	5.79	138774	1531.37	Q810U3	36	40.97	NFASC_MOUSE	1679.76	1816.22	1886.49	1959.97	2113.69	1337.15	3067.24	1483.71	1502.34	1381.02	1416.04	1557.41	1444.51	1642.22	1602.88	1539.28	1409.29	1310.68	1149.1	1405.15	1552.05	1478.3	1482.79	1561.39	1766.75	1464.8	-0.236653	1.33058	0.0467109	1.35146
Pfn1	Profilin-1 OS=Mus musculus OX=10090 GN=Pfn1 PE=1 SV=2	8.46	15128.3	394.738	P62962	2	20	PROF1_MOUSE	32.2604	34.9043	31.1975	35.3749	57.1428	26.969	NA	23.5857	25.8059	23.577	22.0474	21.1119	24.3377	24.2222	23.3194	25.892	25.0151	21.6915	26.3	14.2764	30.6287	28.5997	19.7693	23.4251	30.3615	23.9564	-0.305228	1.30171	0.0499221	1.33701
Myl12b	Myosin regulatory light chain 12B OS=Mus musculus OX=10090 GN=Myl12b PE=1 SV=2	4.49	19836.2	1096.58	Q3THE2	6	44.19	ML12B_MOUSE	58.9081	61.2195	57.6286	54.404	84.8456	44.7772	84.3037	44.6355	45.4933	40.1026	38.0492	42.5162	49.8046	47.6143	47.3421	40.7681	46.2589	40.478	39.33	40.6037	49.3901	49.0359	43.8344	39.2797	54.7403	44.4783	-0.255277	1.3093	0.0490572	1.33395
Fscn1	Fascin OS=Mus musculus OX=10090 GN=Fscn1 PE=1 SV=4	6.48	55249.4	3048.1	Q61553	24	70.18	FSCN1_MOUSE	542.375	633.929	517.785	526.25	860.832	499.074	1077.2	520.11	434.308	389.872	368.956	426.473	525.406	431.544	516.039	451.175	460.492	424.643	329.137	389.18	453.327	501.615	415.081	420.383	566.43	443.168	-0.293122	1.29933	0.0501958	1.33199
Prkca	Protein kinase C alpha type OS=Mus musculus OX=10090 GN=Prkca PE=1 SV=3	6.76	77992.6	763.056	P20444	8	17.41	KPCA_MOUSE	63.7889	70.7941	80.8242	63.8798	175.786	119.718	258.58	141.283	52.3399	47.6052	46.7229	56.0332	57.0285	62.7059	73.1668	67.4398	52.162	49.9258	55.2955	69.3441	53.3743	59.7308	59.2935	80.8298	98.113	61.6914	-0.453393	1.25025	0.0562014	1.32992
Cox6b1	Cytochrome c oxidase subunit 6B1 OS=Mus musculus OX=10090 GN=Cox6b1 PE=1 SV=2	8.95	10299.6	4238.19	P56391	5	74.42	CX6B1_MOUSE	102.365	118.365	119.421	131.74	153.151	66.0648	196.384	72.9667	125.253	82.4089	147.589	101.372	108.357	33.7378	135.377	37.776	112.308	54.3196	112.203	66.8591	113.714	84.739	119.262	106.788	118.09	90.4535	-0.445426	1.25016	0.0562137	1.32714
Gstm7	Glutathione S-transferase Mu 7 OS=Mus musculus OX=10090 GN=Gstm7 PE=1 SV=1	6.41	25880.8	2533.94	Q80W21	5	26.61	GSTM7_MOUSE	68.4916	70.1412	51.4944	50.0588	65.8651	44.6055	52.8808	29.8113	44.1151	42.2302	36.1543	38.4581	46.4203	39.2534	31.1878	26.7378	57.1757	43.3368	34.0123	33.1407	46.7714	49.8172	35.9084	36.2873	49.5255	40.0041	-0.293952	1.28597	0.0517648	1.31913
Ywhag	14-3-3 protein gamma OS=Mus musculus OX=10090 GN=Ywhag PE=1 SV=2	4.61	28473.7	1382.49	P61982	9	49.39	1433G_MOUSE	84.7844	89.3284	127.385	128.681	115.711	81.7487	201.147	114.142	77.8891	64.5996	87.4523	97.3695	82.9163	76.0795	82.0317	87.3781	67.226	65.0763	101.68	81.4062	81.1242	85.6128	96.3811	98.9878	105.853	83.825	-0.284371	1.2845	0.0519393	1.3156
Prnp	Major prion protein OS=Mus musculus OX=10090 GN=Prnp PE=1 SV=2	9.63	28148.6	886.226	P04925	4	16.54	PRIO_MOUSE	177.121	181.73	157.07	155.83	204.577	143.525	280.445	136.88	141.837	136.813	114.562	131.763	152.229	171.175	141.733	157.915	118.811	130.254	96.6311	112.272	147.572	151.468	124.072	114.084	163.513	134.851	-0.255809	1.28391	0.05201	1.30915
Gstm2	Glutathione S-transferase Mu 2 OS=Mus musculus OX=10090 GN=Gstm2 PE=1 SV=2	7.24	25887.9	2444.19	P15626	6	41.74	GSTM2_MOUSE	74.6225	91.0591	72.5105	74.6284	89.3817	61.1974	97.5971	48.3777	55.9999	53.0164	46.3416	48.5218	102.451	70.4576	71.6026	65.3742	97.547	84.0213	68.0911	67.4355	93.3133	92.5595	76.3434	70.2223	67.7712	79.9515	0.267942	1.27766	0.0527642	1.30545
Rab2a	Ras-related protein Rab-2A OS=Mus musculus OX=10090 GN=Rab2a PE=1 SV=1	6.11	23718.6	2769.26	P53994	10	61.79	RAB2A_MOUSE	99.9173	118.896	106.395	110.421	142.374	83.9751	139.617	82.8189	109.855	83.6205	79.7156	82.3848	93.1682	118.203	94.6363	90.6315	75.8742	75.0493	64.2963	71.7886	106.089	93.7035	80.5653	79.6325	103.332	86.9698	-0.239835	1.28293	0.0521278	1.30516
Pdia3	Protein disulfide-isomerase A3 OS=Mus musculus OX=10090 GN=Pdia3 PE=1 SV=2	5.83	57134.7	644.588	P27773	12	34.65	PDIA3_MOUSE	182.934	194.019	131.563	118.82	242.878	142.941	196.127	108.827	158.467	150.591	92.1237	112.301	146.396	146.396	113.535	96.6115	146.587	135.905	84.4655	92.8947	146.991	156.585	98.5268	99.1304	152.633	122.002	-0.301591	1.26494	0.0543325	1.3004
Rap1a	Ras-related protein Rap-1A OS=Mus musculus OX=10090 GN=Rap1a PE=1 SV=1	6.53	21329.4	19238.8	P62835	11	79.35	RAP1A_MOUSE	455.617	492.144	571.995	550.741	445.286	331.856	688.838	431.878	340.559	304.051	412.442	460.186	415.926	386.6	501.842	485.859	311.907	266.057	343.146	369.075	315.473	330.753	400.626	412.052	457.133	378.276	-0.258675	1.27228	0.0534216	1.29831
Cadm2	Cell adhesion molecule 2 OS=Mus musculus OX=10090 GN=Cadm2 PE=1 SV=2	5.08	48015.1	1623.69	Q8BLQ9	11	37.7	CADM2_MOUSE	264.967	302.915	276.844	259.46	394.515	280.148	476.629	256.174	248.824	234.88	186.642	223.795	269.518	290.707	220.517	257.119	229.057	221.171	193.245	193.87	252.982	269.668	200.119	210.148	283.816	234.01	-0.247743	1.27228	0.0534216	1.29618
Rab5a	Ras-related protein Rab-5A OS=Mus musculus OX=10090 GN=Rab5a PE=1 SV=1	8.25	23826.8	1496.21	Q9CQD1	8	54.42	RAB5A_MOUSE	74.3532	86.7197	93.364	97.1234	81.9206	55.731	102.417	70.3104	60.4636	59.5355	64.3916	71.0243	61.8406	77.5873	72.5347	68.4129	59.8178	55.7268	48.9553	65.4329	65.7075	70.0444	56.6859	76.2318	76.4462	64.9148	-0.220485	1.27228	0.0534216	1.29125
Tubb4a	Tubulin beta-4A chain OS=Mus musculus OX=10090 GN=Tubb4a PE=1 SV=3	4.59	50042.1	37612.8	Q9D6F9	23	71.62	TBB4A_MOUSE	2615.24	2675.99	2157.26	2215.55	2909.41	2563.66	2872.94	2097.66	2100.16	1969.02	1767.61	1873.67	2767.21	2382.84	1979.11	2502.79	1827.94	1819.71	1571.91	1659.88	1877.08	1937.73	1800.02	1862.96	2318.18	1999.1	-0.214523	1.27011	0.0536896	1.2881
Ap2m1	AP-2 complex subunit mu OS=Mus musculus OX=10090 GN=Ap2m1 PE=1 SV=1	10.07	49996.9	606.487	P84091	9	27.13	AP2M1_MOUSE	146.133	157.523	180.983	171.868	204.756	131.33	270.233	159.454	144.971	130.175	129.552	137.124	146.562	152.387	145.716	150.773	130.773	119.308	117.676	126.603	143.76	140.294	137.379	149.856	163.675	138.424	-0.212846	1.27011	0.0536896	1.28782
Ap2a1	AP-2 complex subunit alpha-1 OS=Mus musculus OX=10090 GN=Ap2a1 PE=1 SV=1	6.66	108748	794.533	P17426	22	32.65	AP2A1_MOUSE	344.996	341.113	326.336	339.812	481.79	286.114	468.925	288.999	249.479	309.009	234.769	239.745	291.918	344.384	264.202	304.744	299.984	231.641	209.128	215.996	292.709	318.735	256.513	233.251	325.924	271.934	-0.241577	1.25606	0.0554549	1.27908
Gnb1	Guanine nucleotide-binding protein G(I)/G(S)/G(T) subunit beta-1 OS=Mus musculus OX=10090 GN=Gnb1 PE=1 SV=3	5.56	38175.4	29351.2	P62874	12	61.47	GBB1_MOUSE	1184.31	1358.32	1204.47	1274.23	1993.77	1190.32	1969.15	1195.92	1106.76	953.069	1025.4	1089.12	1324.18	991.324	1174.41	1027.56	1094.96	1050.87	953.851	1026.85	1123.49	1116.04	1078.32	1106.05	1295.4	1088.99	-0.217165	1.25721	0.0553077	1.27583
Samm50	Sorting and assembly machinery component 50 homolog OS=Mus musculus OX=10090 GN=Samm50 PE=1 SV=1	6.38	52263.2	271.363	Q8BGH2	2	6.4	SAM50_MOUSE	147.575	167.994	99.3176	94.4631	158.839	106.405	NA	111.569	140.648	119.175	88.8741	94.7999	106.547	116.345	84.3933	NA	113.421	92.2828	61.2265	71.9251	131.517	135.395	93.0321	87.4243	120.878	99.4099	-0.286253	1.24079	0.0574396	1.27338
Ndufs5	NADH dehydrogenase [ubiquinone] iron-sulfur protein 5 OS=Mus musculus OX=10090 GN=Ndufs5 PE=1 SV=3	9.41	12875.8	632.612	Q99LY9	3	43.4	NDUS5_MOUSE	23.9686	27.4696	27.0746	37.3525	31.1773	14.5713	54.1773	21.0837	24.7864	22.1452	34.0592	23.3952	17.2763	19.8635	27.6831	NA	8.17604	10.5487	19.3779	20.6815	23.7503	39.793	33.4963	20.92	28.4384	21.9606	-0.425911	1.19179	0.0642992	1.26561
Tomm22	Mitochondrial import receptor subunit TOM22 homolog OS=Mus musculus OX=10090 GN=Tomm22 PE=1 SV=3	4.08	15536.8	951.038	Q9CPQ3	2	16.2	TOM22_MOUSE	35.6706	37.6341	36.3133	35.4331	45.1635	26.211	NA	28.7926	30.4606	30.5299	27.3679	33.0386	26.8851	31.7466	22.7888	31.2417	28.1906	28.9368	21.3408	21.7866	35.9474	29.8578	28.5119	37.7832	33.3286	28.7514	-0.217772	1.24239	0.0572288	1.26133
Rab1A	Ras-related protein Rab-1A OS=Mus musculus OX=10090 GN=Rab1A PE=1 SV=3	5.86	22905.9	4891.07	P62821	11	64.39	RAB1A_MOUSE	141.235	170.223	139.571	160.36	145.305	121.645	215.456	108.832	127.503	123.407	99.5189	107.016	106.24	153.568	105.024	136.929	114.23	109.872	91.6256	103.239	136.475	130.785	108.17	105.957	138.339	116.843	-0.226116	1.24079	0.0574396	1.26122
Bcas1	Breast carcinoma-amplified sequence 1 homolog OS=Mus musculus OX=10090 GN=Bcas1 PE=1 SV=3	5.84	67833.8	2162.35	Q80YN3	15	33.18	BCAS1_MOUSE	1252.27	1484.59	1600.22	1763	1540.31	983.693	1825.55	1186.93	1338.92	1201.35	1429.61	1634.04	1287.17	1217.62	1345.03	1669.81	1075.45	897.567	1255.88	1182.41	1006.09	1268.05	1272.83	1370.78	1436.71	1237.39	-0.210527	1.24079	0.0574396	1.25852
Cs	Citrate synthase_ mitochondrial OS=Mus musculus OX=10090 GN=Cs PE=1 SV=1	8.76	52021.9	2109.55	Q9CZU6	15	35.99	CISY_MOUSE	326.592	339.331	395.155	409.268	474.504	355.713	719.791	412.442	353.057	333.989	375.22	397.628	319.24	354.112	380.03	411.842	279.515	255.186	318.058	287.591	343.472	373.738	398.547	407.155	407.724	344.041	-0.226335	1.23722	0.0579139	1.25775
Lancl1	Glutathione S-transferase LANCL1 OS=Mus musculus OX=10090 GN=Lancl1 PE=1 SV=1	7.64	46082.6	346.163	O89112	3	11.28	LANC1_MOUSE	263.067	199.687	141.073	134.571	355.484	185.552	175.942	119.869	143.802	137.678	111.527	129.837	104.506	165.42	112.412	116.501	169.884	156.36	97.5556	121.093	173.248	187.843	114.191	101.553	174.841	135.047	-0.324239	1.2084	0.0618867	1.25115
Cacybp	Calcyclin-binding protein OS=Mus musculus OX=10090 GN=Cacybp PE=1 SV=1	8.14	26624.3	468.091	Q9CXW3	2	13.97	CYBP_MOUSE	24.5104	38.8852	55.7494	51.4197	83.4926	17.5142	NA	46.7175	45.4868	42.8909	36.0768	39.7016	64.8424	53.6876	58.8472	51.5521	46.0066	48.6982	42.3379	49.4779	56.4567	59.4546	42.2811	48.6227	43.8587	51.8554	0.333879	1.20126	0.0629131	1.24679
Mcam	Cell surface glycoprotein MUC18 OS=Mus musculus OX=10090 GN=Mcam PE=1 SV=1	5.5	72515	390.759	Q8R2Y2	5	9.57	MUC18_MOUSE	208.657	228.353	241.511	238.289	132.747	85.7677	NA	97.0809	126.678	120.627	123.931	133.418	128.079	164.374	132.096	160.215	115.245	108.722	85.2809	101.649	121.992	115.53	107.929	106.897	157.914	120.667	-0.320969	1.20126	0.0629131	1.2434
Rap2b	Ras-related protein Rap-2b OS=Mus musculus OX=10090 GN=Rap2b PE=1 SV=1	4.53	20732.5	2316.8	P61226	9	63.93	RAP2B_MOUSE	37.7236	40.3351	37.7492	28.9859	58.4138	34.5042	50.8161	32.4468	31.671	29.3877	18.0459	19.837	29.8884	29.7412	30.0956	27.8008	28.6633	24.7475	23.7081	25.9893	28.1654	32.4238	26.6007	23.2854	34.993	27.5925	-0.277133	1.20126	0.0629131	1.23281
Atp6v0d1	V-type proton ATPase subunit d 1 OS=Mus musculus OX=10090 GN=Atp6v0d1 PE=1 SV=2	4.71	40757.4	743.954	P51863	4	21.08	VA0D1_MOUSE	81.8694	92.6003	106.585	89.66	115.895	72.1268	170.019	98.6681	56.3838	55.6123	64.6849	71.1659	76.6285	63.7762	69.5928	73.4516	61.857	61.452	83.1413	71.3553	70.1814	64.0606	76.5138	81.967	89.6059	71.1648	-0.267219	1.20126	0.0629131	1.23062
Rtn4	Reticulon-4 OS=Mus musculus OX=10090 GN=Rtn4 PE=1 SV=2	4.27	127127	1476.08	Q99P72	24	47.93	RTN4_MOUSE	1070.91	1211.88	796.312	820.818	1428.01	938.331	1360.56	865.508	837.945	920.288	601.206	718.55	1044.25	1011.28	768.53	636.313	848.612	813.543	676.505	620.771	863.542	1004.58	662.994	603.066	964.193	796.165	-0.258501	1.20126	0.0629131	1.22876
Asrgl1	Isoaspartyl peptidase/L-asparaginase OS=Mus musculus OX=10090 GN=Asrgl1 PE=1 SV=1	7.55	34406.2	414.391	Q8C0M9	3	16.87	ASGL1_MOUSE	109.097	97.0256	76.2502	76.5307	132.865	72.0866	141.092	59.9303	75.883	63.1204	51.7721	51.8221	80.3411	71.502	59.6536	57.6742	71.6673	63.8263	46.44	44.3513	80.1491	97.7633	58.3334	57.6014	83.9563	65.7753	-0.30941	1.18816	0.0648402	1.22778
Vapb	Vesicle-associated membrane protein-associated protein B OS=Mus musculus OX=10090 GN=Vapb PE=1 SV=3	7.84	27174.4	378.002	Q9QY76	3	18.52	VAPB_MOUSE	98.4877	110.348	75.3816	64.3948	209.648	96.2829	107.906	61.2861	111.705	67.3657	50.0457	58.6694	55.6492	92.2141	47.9791	52.4784	86.8595	77.3907	48.742	51.541	112.747	108.39	47.677	54.5602	92.6267	69.6857	-0.373957	1.16864	0.0678207	1.22701
Sfxn3	Sideroflexin-3 OS=Mus musculus OX=10090 GN=Sfxn3 PE=1 SV=1	9.88	35691.4	2679.47	Q91V61	12	57.32	SFXN3_MOUSE	164.734	182.791	154.001	161.717	198.003	141.529	230.532	120.472	168.535	151.377	143.663	153.709	142.024	153.021	132.916	135.34	132.554	142.22	122.212	123.627	173.739	174.166	146.865	146.034	164.255	143.727	-0.182156	1.21075	0.0615535	1.22437
Ca2	Carbonic anhydrase 2 OS=Mus musculus OX=10090 GN=Ca2 PE=1 SV=4	6.57	29146.6	4569.26	P00920	12	70	CAH2_MOUSE	355.331	390.929	278.788	284.863	325.094	214.261	315.399	181.842	352.205	300.39	236.29	258.869	520.621	531.898	401.628	416.476	348.721	337.48	231.443	271.252	347.549	353.784	254.111	258.088	291.188	356.088	0.272869	1.19123	0.0643831	1.22208
Mif	Macrophage migration inhibitory factor OS=Mus musculus OX=10090 GN=Mif PE=1 SV=2	7.17	12675.4	11358.4	P34884	3	35.65	MIF_MOUSE	347.109	397.493	391.997	364.135	382.503	212.213	466.621	228.625	397.272	284.463	439.106	341.716	579.728	209.323	609.335	221.902	540.426	344.376	601.449	417.087	468.614	451.607	514.639	494.964	354.438	454.454	0.319659	1.16864	0.0678207	1.21157
Arl8b	ADP-ribosylation factor-like protein 8B OS=Mus musculus OX=10090 GN=Arl8b PE=1 SV=1	8.6	21767.2	1086.98	Q9CQW2	7	45.16	ARL8B_MOUSE	59.9444	74.0637	68.156	50.9888	80.9661	56.2353	118.237	57.1095	51.4447	49.7065	41.873	40.1346	64.6857	47.769	54.9382	50.5155	43.8121	49.9948	43.1176	39.025	45.9293	62.6164	51.4401	50.9088	62.405	50.396	-0.258189	1.18269	0.0656612	1.21055
Pgam1	Phosphoglycerate mutase 1 OS=Mus musculus OX=10090 GN=Pgam1 PE=1 SV=3	6.82	28946.1	972.368	Q9DBJ1	5	29.53	PGAM1_MOUSE	104.372	114.594	88.1504	97.932	119.432	79.7166	NA	59.9385	92.5378	88.5799	68.1913	63.0952	80.2485	95.0924	58.9459	76.2311	77.518	75.7942	54.2594	52.4031	91.5911	97.8423	56.6186	74.9881	88.7764	74.2944	-0.253921	1.18269	0.0656612	1.20964
Atp1a3	Sodium/potassium-transporting ATPase subunit alpha-3 OS=Mus musculus OX=10090 GN=Atp1a3 PE=1 SV=1	5.1	113117	37609.7	Q6PIC6	50	57.65	AT1A3_MOUSE	27865.6	29892.7	22959.6	23429.9	29015.2	25776.7	27047.5	23873.9	27543.9	25396.8	24576.4	27448.7	28098.4	31494.5	24501.6	31169.8	29206.1	29637.5	30287.5	28321.9	29223.3	29057.4	26543.9	26809	26235.6	28695.9	0.130845	1.20126	0.0629131	1.20836
Syn1	Synapsin-1 OS=Mus musculus OX=10090 GN=Syn1 PE=1 SV=2	10.35	74268.5	2435.42	O88935	21	58.36	SYN1_MOUSE	784.504	861.842	707.552	713.16	1068.19	782.384	1303.52	751.736	734.75	703.093	614.206	712.686	672.86	738.981	657.739	598.569	739.671	719.794	607.958	618.863	823.195	861.197	652.437	670.772	811.469	696.836	-0.19805	1.19179	0.0642992	1.20814
Reep5	Receptor expression-enhancing protein 5 OS=Mus musculus OX=10090 GN=Reep5 PE=1 SV=1	8.54	21278.8	2159.39	Q60870	3	21.62	REEP5_MOUSE	105.562	126.408	112.439	103.012	145.288	139.599	218.055	98.8346	146.519	98.6027	89.5209	87.7838	152.541	238.239	148.629	153.513	131.957	127.614	121.964	110.164	138.833	189.71	113.398	121.794	122.635	145.696	0.262783	1.1776	0.0664351	1.20657
Eef1a1	Elongation factor 1-alpha 1 OS=Mus musculus OX=10090 GN=Eef1a1 PE=1 SV=3	9.49	50456.1	9125.48	P10126	20	76.62	EF1A1_MOUSE	1349.5	1545.26	1302.31	1263.56	1766.71	1352.18	2297.43	1248.29	1190.88	1001.97	923.695	1099.44	1326.58	1230.11	1084.76	1162.95	1185.9	1145.14	900.991	1061.21	1278.44	1194.99	1078.38	1074.09	1361.77	1143.63	-0.215872	1.18632	0.065115	1.2058
Ehd3	EH domain-containing protein 3 OS=Mus musculus OX=10090 GN=Ehd3 PE=1 SV=2	6.03	60878.2	2894.49	Q9QXY6	23	67.48	EHD3_MOUSE	322.139	334.325	327.782	346.495	356.871	200.92	402.614	242.55	244.583	232.949	237.524	282.903	258.8	257.194	239.145	287.219	268.354	260.661	251.585	250.515	230.665	255.076	238.1	241.203	294.305	253.21	-0.18895	1.18632	0.065115	1.20127
Cisd1	CDGSH iron-sulfur domain-containing protein 1 OS=Mus musculus OX=10090 GN=Cisd1 PE=1 SV=1	9.51	12268.1	857.712	Q91WS0	2	20.37	CISD1_MOUSE	60.2462	73.8796	74.9283	61.6046	61.3222	48.9007	124.331	60.0915	67.1211	57.7673	65.1441	66.4206	36.5936	54.4835	52.5337	59.008	45.2734	52.3316	54.894	64.1147	56.1913	70.0876	70.2989	75.7738	68.4797	57.632	-0.236375	1.1776	0.0664351	1.20109
Hspe1	10 kDa heat shock protein_ mitochondrial OS=Mus musculus OX=10090 GN=Hspe1 PE=1 SV=2	9.13	10962.7	853.659	Q64433	4	41.18	CH10_MOUSE	24.3606	34.4496	32.1687	37.1137	44.7632	22.5443	61.4342	27.3256	34.9589	27.9317	34.9276	35.993	30.0813	15.3769	26.3922	28.7422	24.9542	21.3875	30.3925	23.5429	35.924	33.4695	35.2294	36.7817	34.8309	28.5228	-0.276595	1.16864	0.0678207	1.20092
Gpd1	Glycerol-3-phosphate dehydrogenase [NAD(+)]_ cytoplasmic OS=Mus musculus OX=10090 GN=Gpd1 PE=1 SV=3	6.83	38200.1	810.019	P13707	10	46.42	GPDA_MOUSE	128.278	127.083	105.25	95.9675	156.775	79.3021	140.105	79.83	89.4731	74.6854	66.8252	66.1418	105.803	68.2955	85.1935	57.8231	93.5199	82.0409	71.4025	64.8191	99.0632	112.358	65.6655	76.5343	100.81	81.8766	-0.27147	1.16864	0.0678207	1.19975
Camk2d	Calcium/calmodulin-dependent protein kinase type II subunit delta OS=Mus musculus OX=10090 GN=Camk2d PE=1 SV=1	6.88	56996.8	2204.15	Q6PHZ2	9	34.87	KCC2D_MOUSE	118.166	159.368	113.629	110.188	243.951	161.427	271.282	173.141	120.536	118.822	81.685	91.9955	113.142	152.348	122.003	141.237	90.6249	85.6121	77.9466	88.5888	150.59	134.2	104.852	103.237	147.016	113.699	-0.312768	1.15823	0.0694658	1.19972
Prdx2	Peroxiredoxin-2 OS=Mus musculus OX=10090 GN=Prdx2 PE=1 SV=3	5.04	21949.8	6120.17	Q61171	11	71.21	PRDX2_MOUSE	175.137	204.275	213.66	200.555	202.666	116.217	277.349	137.486	159.548	124.948	140.141	150.176	179.973	138.666	144.601	127.971	137.677	125.105	120.694	140.019	165.226	161.942	156.917	157.935	175.18	146.394	-0.224677	1.1776	0.0664351	1.19884
Arf5	ADP-ribosylation factor 5 OS=Mus musculus OX=10090 GN=Arf5 PE=1 SV=2	6.39	20643.8	1992.31	P84084	9	55	ARF5_MOUSE	23.3939	32.1216	28.6767	32.8997	39.5022	20.5209	45.3054	24.4362	21.7763	20.388	21.9951	23.8272	32.0165	20.04	28.0278	27.4136	23.8396	20.7833	19.0018	21.4555	21.5536	19.9024	21.8744	21.647	27.9036	23.1296	-0.239302	1.17271	0.0671883	1.19687
Dctn2	Dynactin subunit 2 OS=Mus musculus OX=10090 GN=Dctn2 PE=1 SV=3	4.97	44231	478.267	Q99KJ8	3	15.42	DCTN2_MOUSE	87.0224	76.7862	105.593	95.9278	148.532	57.7036	NA	78.4405	71.0672	61.9762	68.0949	72.6018	73.4889	92.1585	59.4268	NA	73.7124	59.6798	57.0961	60.1102	78.3746	75.545	62.8516	66.242	83.9769	68.9714	-0.247792	1.16864	0.0678207	1.19462
Lpar1	Lysophosphatidic acid receptor 1 OS=Mus musculus OX=10090 GN=Lpar1 PE=1 SV=1	8.48	41746.7	318.651	P61793	5	15.66	LPAR1_MOUSE	256.657	290.116	225.509	232.674	262.725	197.199	298.509	177.426	215.321	182.795	163.347	163.585	229.893	258.208	202.149	212.068	200.714	161.303	145.888	156.632	226.581	153.721	148.913	178.735	222.155	189.567	-0.224303	1.16864	0.0678207	1.18997
Rab1b	Ras-related protein Rab-1B OS=Mus musculus OX=10090 GN=Rab1b PE=1 SV=1	5.4	22358.3	4108.72	Q9D1G1	9	62.19	RAB1B_MOUSE	69.4508	73.9352	85.9957	81.2768	84.8088	45.9979	107.679	67.1412	53.3512	48.7304	57.7377	65.1539	58.7433	60.9713	61.5481	73.7192	50.5593	49.2748	64.3695	60.2677	53.9644	53.8119	58.6741	61.0554	70.1049	58.9132	-0.216586	1.16864	0.0678207	1.18854
Prkacb	cAMP-dependent protein kinase catalytic subunit beta OS=Mus musculus OX=10090 GN=Prkacb PE=1 SV=2	8.88	40879	320.152	P68181	5	17.66	KAPCB_MOUSE	51.5755	58.1008	71.824	68.3183	74.9026	49.9586	119.054	56.6231	47.4149	44.0742	59.2783	50.1456	42.6027	53.9308	48.0732	71.5506	45.5944	41.6745	53.6955	45.6046	47.0762	51.2249	58.8747	60.6392	62.6058	51.7118	-0.23863	1.16334	0.0686527	1.18756
Lrrc57	Leucine-rich repeat-containing protein 57 OS=Mus musculus OX=10090 GN=Lrrc57 PE=1 SV=1	8.4	27159.4	765.646	Q9D1G5	5	31.8	LRC57_MOUSE	73.3681	76.558	73.6172	77.3532	74.1177	45.8938	104.087	44.206	47.5565	51.8202	44.4607	50.1634	53.9889	57.7931	56.6304	60.8082	52.3474	55.8099	45.7711	49.965	58.5661	30.8859	50.6739	51.1828	63.6001	52.0352	-0.252525	1.15827	0.0694592	1.18548
Atp6v0a1	V-type proton ATPase 116 kDa subunit a 1 OS=Mus musculus OX=10090 GN=Atp6v0a1 PE=1 SV=3	6.32	97265.5	342.709	Q9Z1G4	8	12.75	VPP1_MOUSE	254.485	278.03	310.405	253.854	410.745	236.001	619.361	297.173	221.515	204.452	197.848	280.758	214.837	269.234	247.356	260.892	217.22	192.997	208.681	207.686	246.017	249.468	269.268	276.147	297.052	238.317	-0.251273	1.14785	0.0711457	1.17503
Aida	Axin interactor_ dorsalization-associated protein OS=Mus musculus OX=10090 GN=Aida PE=1 SV=1	6.33	35059.2	396.389	Q8C4Q6	2	16.07	AIDA_MOUSE	35.5513	25.4926	NA	NA	NA	22.1818	NA	NA	25.4082	NA	NA	NA	40.9882	28.2923	NA	NA	28.181	32.0119	NA	NA	34.9987	39.3967	NA	NA	27.1585	33.9781	0.330391	1.1251	0.0749729	1.1726
Ckmt1	Creatine kinase U-type_ mitochondrial OS=Mus musculus OX=10090 GN=Ckmt1 PE=1 SV=1	8.16	47403	8197.58	P30275	20	65.79	KCRU_MOUSE	1094.84	1167.92	1111.37	1046.92	1257.88	874.12	1315.62	822.075	1169.78	1085.94	945.5	1011.36	1031.22	932.696	872.365	867.348	972	899.209	769.914	808.379	1204.18	1131.17	982.47	1037.21	1075.28	959.014	-0.163961	1.15827	0.0694592	1.16982
Suclg1	Succinate--CoA ligase [ADP/GDP-forming] subunit alpha_ mitochondrial OS=Mus musculus OX=10090 GN=Suclg1 PE=1 SV=4	9.93	36497	346.673	Q9WUM5	4	17.34	SUCA_MOUSE	119.122	129.071	115.847	126.208	182.996	133.96	230.087	128.655	141.295	113.084	107.497	125.051	118.151	105.623	117.071	98.8515	127.591	121.061	102.555	98.96	140.749	150.595	114.859	124.04	137.739	118.342	-0.196461	1.14067	0.0723325	1.15746
Ndufs7	NADH dehydrogenase [ubiquinone] iron-sulfur protein 7_ mitochondrial OS=Mus musculus OX=10090 GN=Ndufs7 PE=1 SV=1	10.29	24968.1	1449.72	Q9DC70	4	26.34	NDUS7_MOUSE	107.131	105.887	129.841	121.054	110.241	76.8031	145.493	87.656	109.761	97.1693	100.278	115.84	91.6067	102.343	93.2137	96.9908	89.4008	75.9444	84.8407	96.2238	108.774	101.577	105.727	108.915	108.93	96.2964	-0.16638	1.14332	0.0718911	1.15537
Mapt	Microtubule-associated protein tau OS=Mus musculus OX=10090 GN=Mapt PE=1 SV=3	6.36	76585.7	587.257	P10637	6	14.46	TAU_MOUSE	385.807	446.495	360.285	419.779	783.507	342.235	848.696	334.909	420.795	371.353	336.83	266.416	365.462	344.133	287.151	238.462	444.777	339.312	372.005	307.573	417.588	444.751	320.594	326.209	443.092	350.668	-0.272419	1.12199	0.0755104	1.15459
Idh3g	Isocitrate dehydrogenase [NAD] subunit gamma 1_ mitochondrial OS=Mus musculus OX=10090 GN=Idh3g PE=1 SV=1	9.33	43184.7	1025.06	P70404	7	31.81	IDHG1_MOUSE	215.388	221.307	159.907	181.49	344.709	244.399	299.816	175.485	235.2	242.987	163.633	168.256	222.393	192.656	156.658	138.653	208.311	217.428	126.352	137.229	262.238	228.329	156.653	180.825	221.048	185.644	-0.246694	1.12703	0.0746393	1.15372
Dlg1	Disks large homolog 1 OS=Mus musculus OX=10090 GN=Dlg1 PE=1 SV=1	5.44	100519	323.487	Q811D0	3	5.97	DLG1_MOUSE	147.162	179.407	145.282	161.961	251.376	194.939	NA	135.029	218.921	115.987	124.466	120.62	163.796	132.255	130.406	NA	157.264	151.892	92.6761	112.463	166.867	144.8	130.171	113.603	163.195	136.018	-0.240047	1.12703	0.0746393	1.15231
Hsd17b12	Very-long-chain 3-oxoacyl-CoA reductase OS=Mus musculus OX=10090 GN=Hsd17b12 PE=1 SV=1	10	34970	289.015	O70503	2	10.26	DHB12_MOUSE	85.5214	96.618	63.1498	82.742	135.958	67.11	NA	47.4626	112.664	83.5166	63.271	72.1	70.0788	93.605	58.3338	65.9671	73.5818	65.1988	58.1481	46.7939	85.0678	73.7864	63.4845	59.7779	82.7375	67.8187	-0.251929	1.12315	0.0753096	1.15106
Crmp1	Dihydropyrimidinase-related protein 1 OS=Mus musculus OX=10090 GN=Crmp1 PE=1 SV=1	6.71	62510	7223.01	P97427	25	79.55	DPYL1_MOUSE	555.088	687.992	479.833	435.201	1175.23	771.627	1172.57	625.993	462.684	398.799	349.549	386.526	791.285	442.173	509.638	356.103	513.781	533.783	340.304	367.549	513.241	504.957	399.294	408.428	625.091	473.378	-0.32046	1.10531	0.0784676	1.15083
Ndufb10	NADH dehydrogenase [ubiquinone] 1 beta subcomplex subunit 10 OS=Mus musculus OX=10090 GN=Ndufb10 PE=1 SV=3	8.08	21309	2293.74	Q9DCS9	8	49.43	NDUBA_MOUSE	92.9626	102.679	83.5331	89.3931	123.842	63.2667	97.5462	58.0556	91.5245	82.7652	67.1569	72.8359	83.6917	54.2626	66.3141	49.9399	95.217	66.1785	61.092	58.2671	103.732	87.0781	73.8356	77.4211	85.4634	73.0858	-0.229171	1.12315	0.0753096	1.14629
Map2k1	Dual specificity mitogen-activated protein kinase kinase 1 OS=Mus musculus OX=10090 GN=Map2k1 PE=1 SV=2	6.28	43816.3	504.791	P31938	3	15.27	MP2K1_MOUSE	154.202	184.064	69.4987	NA	116.038	98.7017	NA	69.535	124.632	109.374	70.2643	NA	156.2	144.499	73.8266	NA	62.3949	64.0852	72.4974	88.1462	94.9518	66.3622	67.4949	62.1186	110.701	86.5979	-0.352054	1.0907	0.0811526	1.14611
Lynx1	Ly-6/neurotoxin-like protein 1 OS=Mus musculus OX=10090 GN=Lynx1 PE=1 SV=1	8.13	13405.5	1502.19	P0DP60	3	31.03	LYNX1_MOUSE	43.7721	48.8914	53.5467	55.0847	52.0195	30.2074	71.4217	38.9579	41.6318	29.904	50.1925	39.022	34.8855	44.3402	45.5436	50.1564	34.4837	34.271	40.4237	37.899	33.3281	35.4213	38.7932	40.5947	46.221	39.1784	-0.208368	1.11982	0.07589	1.13904
Cab39	Calcium-binding protein 39 OS=Mus musculus OX=10090 GN=Cab39 PE=1 SV=2	6.49	40014.1	282.672	Q06138	2	5.87	CAB39_MOUSE	73.274	87.787	73.839	95.3494	97.5666	54.6659	NA	59.3957	63.4798	66.4151	56.5158	77.1409	55.0984	69.4136	55.3192	76.1399	67.2257	64.7257	52.5552	57.2311	74.5155	67.5619	58.2733	65.2685	73.2208	63.6107	-0.185897	1.12315	0.0753096	1.13843
Mdh2	Malate dehydrogenase_ mitochondrial OS=Mus musculus OX=10090 GN=Mdh2 PE=1 SV=3	8.85	36067.7	16764.8	P08249	16	61.24	MDHM_MOUSE	1098.15	1221.72	915.36	900.272	2015.01	1508.42	1885.9	1138.83	1223.02	1020.88	869.946	967.987	1161.54	684.333	922.407	584.771	1263.44	1105.96	857.916	844.166	1343.78	1502.62	936.474	967.57	1230.46	1014.58	-0.271405	1.10524	0.0784795	1.13808
Bsg	Basigin OS=Mus musculus OX=10090 GN=Bsg PE=1 SV=2	5.48	42901	436.081	P18572	4	12.08	BASI_MOUSE	163.288	185.04	151.313	191.269	198.304	119.502	238.328	143.07	129.647	113.068	127.993	131.881	113.006	147.392	133.12	168.092	124.057	127.382	120.119	130.114	143.146	156.165	130.11	130.254	157.725	135.247	-0.193817	1.12043	0.0757824	1.13707
Rab3b	Ras-related protein Rab-3B OS=Mus musculus OX=10090 GN=Rab3b PE=1 SV=1	4.75	24985.1	4868.35	Q9CZT8	4	26.03	RAB3B_MOUSE	21.1377	23.2676	12.6712	11.2445	47.068	21.3974	15.3939	16.7875	19.6291	17.4099	5.96528	3.81499	19.1115	5.48902	11.8439	10.4898	24.3068	8.09634	12.0837	6.22258	13.2214	9.76355	15.8449	6.21258	17.9823	11.8905	-0.487915	1.02695	0.0939839	1.13696
Rab4b	Ras-related protein Rab-4B OS=Mus musculus OX=10090 GN=Rab4b PE=1 SV=2	5.72	23914	1503.89	Q91ZR1	4	36.62	RAB4B_MOUSE	35.4278	35.3032	42.493	41.7467	45.6221	25.622	NA	29.8967	29.8866	28.4139	33.3805	32.2017	31.9165	29.5613	27.3945	39.0898	25.998	27.7527	30.5212	29.7723	29.579	28.9312	34.7936	29.0511	34.5449	30.3635	-0.172618	1.12315	0.0753096	1.13634
Prdx5	Peroxiredoxin-5_ mitochondrial OS=Mus musculus OX=10090 GN=Prdx5 PE=1 SV=2	9.14	22239.7	11101.3	P99029	11	76.19	PRDX5_MOUSE	289.859	331.642	328.278	314.236	357.744	257.434	523.725	270.869	294.634	210.817	259.339	264.343	301.52	213.028	310.878	215.42	269.86	216.105	227.221	202.465	314.643	296.886	302	303.984	308.577	264.501	-0.206564	1.10066	0.0793125	1.11987
Plp1	Myelin proteolipid protein OS=Mus musculus OX=10090 GN=Plp1 PE=1 SV=2	8.29	30875.6	36675.1	P60202	9	32.49	MYPR_MOUSE	376910	325663	393232	367592	250362	374079	283056	427710	362933	430125	395285	415991	353032	371039	421164	412279	406055	424360	455058	460492	363898	355577	423836	406491	366912	404440	0.152159	1.10066	0.0793125	1.11113
Sypl1	Synaptophysin-like protein 1 OS=Mus musculus OX=10090 GN=Sypl1 PE=1 SV=2	8.95	29241.6	507.113	O09117	2	13.03	SYPL1_MOUSE	199.112	220.887	233.329	223.793	184.974	136.293	240.853	137.142	179.446	154.846	152.373	181.576	166.17	203.534	164.746	173.524	164.817	158.084	157.563	146.397	162.938	177.337	126.346	162.578	187.052	163.669	-0.174321	1.09736	0.0799174	1.11112
Ntm	Neurotrimin OS=Mus musculus OX=10090 GN=Ntm PE=1 SV=2	7.74	38554.8	928.238	Q99PJ0	5	28.78	NTRI_MOUSE	157.492	165.32	145.99	148.086	264.517	123.47	266.041	148.037	134.697	134.09	97.519	101.649	172.742	165.578	126.639	136.453	101.356	119.143	81.3538	100.333	161.658	151.644	106.903	115.775	157.242	128.298	-0.261045	1.07734	0.0836867	1.10852
Golga7	Golgin subfamily A member 7 OS=Mus musculus OX=10090 GN=Golga7 PE=1 SV=1	6.9	16020.1	690.144	Q91W53	3	26.28	GOGA7_MOUSE	36.1879	49.9247	44.8999	41.456	45.9893	29.9972	70.1812	33.1843	41.1875	31.9815	31.7228	36.4794	36.0022	38.905	34.5061	32.806	31.3241	36.661	38.1551	29.8921	43.8895	34.1165	31.9088	33.8484	41.0993	35.1679	-0.19116	1.0907	0.0811526	1.10732
Ezr	Ezrin OS=Mus musculus OX=10090 GN=Ezr PE=1 SV=3	5.75	69521	913.397	P26040	10	22.53	EZRI_MOUSE	163.538	171.461	177.365	174.908	146.859	106.493	209.726	115.426	116.015	111.48	113.33	125.179	122.512	138.922	125.303	141.982	116.585	111.208	109.95	114.896	132.555	133.466	124.8	122.077	144.315	124.521	-0.181373	1.0907	0.0811526	1.10568
Tufm	Elongation factor Tu_ mitochondrial OS=Mus musculus OX=10090 GN=Tufm PE=1 SV=1	7.34	49907.6	1257.27	Q8BFR5	14	50.66	EFTU_MOUSE	256.311	290.465	240.344	256.813	343.388	228.646	334.303	205.075	259.893	237.076	188.109	214.783	265.548	217.784	195.34	162.826	234.139	218.821	176.909	189.051	288.135	295	218.741	223.021	254.6	223.776	-0.186341	1.07813	0.0835352	1.09412
Rab10	Ras-related protein Rab-10 OS=Mus musculus OX=10090 GN=Rab10 PE=1 SV=1	8.58	22769.1	4703.39	P61027	10	61.5	RAB10_MOUSE	184.752	227.163	217.434	215.944	187.694	140.763	237.945	153.063	157.672	136.36	155.794	173.783	160.687	186.323	180.048	196.302	147.671	136.514	138.531	143.276	155.537	169.633	152.468	162.174	182.364	160.764	-0.166546	1.07344	0.0844428	1.08628
Hk1	Hexokinase-1 OS=Mus musculus OX=10090 GN=Hk1 PE=1 SV=3	6.38	109615	2784.92	P17710	36	52.16	HXK1_MOUSE	1198.89	1318.96	932.202	940.918	1433.49	1148.65	1415.45	786.068	1359.18	1279.62	829.976	911.468	998.434	1193.27	766.422	826.552	1059.26	1057.11	758.571	733.561	1267.09	1306.57	851.346	914.767	1129.57	977.746	-0.205257	1.06256	0.086585	1.0822
Src	Proto-oncogene tyrosine-protein kinase Src OS=Mus musculus OX=10090 GN=Src PE=1 SV=5	7.19	60404.2	324.863	P05480	6	14.39	SRC_MOUSE	39.796	45.7346	52.7416	82.4693	49.749	16.2597	NA	49.3542	20.938	31.2747	38.3339	56.3077	41.6753	57.6788	65.2048	51.3257	34.2705	41.9295	50.8347	53.9727	45.9279	46.4327	62.3959	57.4847	43.9053	50.7611	0.312902	1.03005	0.0933147	1.07653
Vsnl1	Visinin-like protein 1 OS=Mus musculus OX=10090 GN=Vsnl1 PE=1 SV=2	4.82	22313.5	4830.53	P62761	12	64.92	VISL1_MOUSE	208.166	237.457	273.832	264.331	222.714	153.518	354.674	187.465	115.736	97.9262	136.498	131.491	134.436	173.426	191.488	232.383	130.612	122.085	150.114	150.919	128.511	124.436	166.945	162.17	198.651	155.627	-0.279169	1.03922	0.0913644	1.07607
Diras2	GTP-binding protein Di-Ras2 OS=Mus musculus OX=10090 GN=Diras2 PE=1 SV=1	9	22840.1	630.582	Q5PR73	2	16.08	DIRA2_MOUSE	35.1516	50.1487	44.5234	49.4688	66.5916	32.5243	NA	29.673	35.716	36.3128	NA	31.5397	33.1068	42.2135	25.3756	NA	37.161	40.0401	22.1689	26.0162	40.561	48.1335	31.0542	33.5089	41.165	34.4854	-0.247208	1.03922	0.0913644	1.06822
Mapre3	Microtubule-associated protein RP/EB family member 3 OS=Mus musculus OX=10090 GN=Mapre3 PE=1 SV=1	5.2	32251.4	358.868	Q6PER3	2	12.1	MARE3_MOUSE	57.6076	57.6072	NA	NA	117.636	53.6772	129.778	51.4207	34.9653	37.0323	NA	38.3834	57.0457	39.9367	44.8625	NA	49.4465	50.8329	37.8205	41.3094	46.6386	58.5825	NA	35.25	64.2342	46.1725	-0.337176	1.00825	0.0981178	1.06314
Eef1a2	Elongation factor 1-alpha 2 OS=Mus musculus OX=10090 GN=Eef1a2 PE=1 SV=1	9.49	50796.4	5904.03	P62631	20	75.38	EF1A2_MOUSE	605.5	668.615	588.635	575.144	929.986	671.29	1243.64	622.159	585.056	499.499	463.027	537.304	629.998	523.491	547.934	564.731	578.134	600.716	453.356	527.908	636.505	557.678	554.249	567.405	665.821	561.842	-0.195484	1.04474	0.0902118	1.06287
Bin1	Myc box-dependent-interacting protein 1 OS=Mus musculus OX=10090 GN=Bin1 PE=1 SV=1	4.77	64698.4	1595.6	O08539	14	38.95	BIN1_MOUSE	355.603	384.223	337.81	327.628	427.883	291.661	432.561	253.857	293.516	252.149	237.75	245.876	525.721	303.535	294.273	238.549	258.41	232.274	241.135	194.4	285.682	298.337	235.155	233.629	320.043	278.425	-0.216905	1.03922	0.0913644	1.06162
Scamp5	Secretory carrier-associated membrane protein 5 OS=Mus musculus OX=10090 GN=Scamp5 PE=1 SV=1	8.65	26353.6	845.337	Q9JKD3	2	21.28	SCAM5_MOUSE	105.478	122.504	149.452	157.447	137.892	74.2575	170.307	125.573	120.436	30.2732	112.612	115.284	49.2108	115.639	110.025	135.977	56.7892	74.3405	81.1462	102.82	73.3821	80.2516	100.932	110.395	118.46	90.9091	-0.33345	1.00448	0.0989742	1.05838
Gpm6b	Neuronal membrane glycoprotein M6-b OS=Mus musculus OX=10090 GN=Gpm6b PE=1 SV=2	5.75	37008.2	1906.31	P35803	8	30.79	GPM6B_MOUSE	1575.47	1731.68	1807.18	1917.41	2737.81	1945.33	4008.39	2133.18	1813.84	1251.67	1990.76	1648.63	1616.89	1042.52	1915.51	1169.69	1686.92	1161.51	2379.76	1330.75	1819.51	1937.94	2087.89	2249.2	2046.78	1699.84	-0.25394	1.01911	0.0956959	1.05027
Rab3c	Ras-related protein Rab-3C OS=Mus musculus OX=10090 GN=Rab3c PE=1 SV=1	4.91	26100.3	2020.22	P62823	8	46.26	RAB3C_MOUSE	52.8626	65.0753	53.4012	54.1476	72.9411	39.5909	76.9383	37.7971	28.1359	25.2091	25.7416	39.4048	48.1067	47.7428	43.0469	31.5798	40.8856	27.1454	34.2769	35.3085	38.0924	30.1969	38.447	35.0136	47.6038	37.4869	-0.267513	1.01519	0.0965624	1.04985
Cox5b	Cytochrome c oxidase subunit 5B_ mitochondrial OS=Mus musculus OX=10090 GN=Cox5b PE=1 SV=1	8.44	14098	1043.31	P19536	4	27.34	COX5B_MOUSE	20.3844	26.9116	46.4298	42.8658	25.4818	18.6617	66.8704	42.8043	40.3003	27.4779	54.5341	54.2228	40.9036	23.9991	78.057	37.9996	30.0526	32.8052	59.3879	57.344	48.163	34.9533	78.66	62.1674	38.9121	48.7077	0.337311	0.993322	0.10155	1.04903
Twf1	Twinfilin-1 OS=Mus musculus OX=10090 GN=Twf1 PE=1 SV=2	6.24	40307.6	411.04	Q91YR1	3	7.43	TWF1_MOUSE	1677.06	1181	791.066	659.779	1147.31	1959.89	1154.85	764.021	3449.02	1423.44	1582.7	1362.77	2594.85	3463.84	1115.25	1373.19	1548.66	2801.03	880.691	913.598	1804.41	4104.91	1304.62	1236.75	1429.41	1928.48	0.393709	0.965986	0.108147	1.04314
Septin2	Septin-2 OS=Mus musculus OX=10090 GN=Septin2 PE=1 SV=2	6.12	41753.7	2529.4	P42208	15	64.54	SEPT2_MOUSE	241.235	245.872	203.491	197.505	278.868	153.934	223.648	124.567	227.458	212.562	164.669	182.519	288.515	244.978	217.587	204.564	245.121	227.906	169.38	187.702	277.136	268.154	210.893	212.975	204.694	229.576	0.180882	1.00003	0.0999941	1.01625
Dpysl4	Dihydropyrimidinase-related protein 4 OS=Mus musculus OX=10090 GN=Dpysl4 PE=1 SV=1	6.56	62531.9	2165.23	O35098	20	60.14	DPYL4_MOUSE	271.773	291.36	227.167	211.455	648.666	365.234	593.997	313.229	213.757	191.655	116.144	170.717	284.102	279.306	208.009	161.464	246.695	200.268	167.836	195.216	279.681	241.92	157.629	222.324	301.263	220.371	-0.311239	0.964655	0.108479	1.01362
Dpysl5	Dihydropyrimidinase-related protein 5 OS=Mus musculus OX=10090 GN=Dpysl5 PE=1 SV=1	6.68	62086.8	2860.9	Q9EQF6	24	71.99	DPYL5_MOUSE	552.081	609.488	424.827	386.841	1150.11	694.373	1024.96	525.152	465.52	417.76	284.561	315.212	716.555	452.242	440.708	303.404	516.267	559.278	316.225	353.262	486.506	504.698	309.749	339.239	570.907	441.511	-0.293618	0.96445	0.10853	1.00815
Atp1a1	Sodium/potassium-transporting ATPase subunit alpha-1 OS=Mus musculus OX=10090 GN=Atp1a1 PE=1 SV=1	5.14	114294	18274.5	Q8VDN2	44	49.46	AT1A1_MOUSE	15740.1	18976.6	7505.41	8024.27	14758.2	15568.3	9024.03	7100.25	21775.5	17818.8	9251.93	9844.29	20616.8	25615.7	9313.39	11807.3	22444.5	20886.5	9608.45	9724.16	21954.8	23015.9	10521.4	10276.1	12949	16315.4	0.324363	0.945319	0.113418	0.99942
Adam22	Disintegrin and metalloproteinase domain-containing protein 22 OS=Mus musculus OX=10090 GN=Adam22 PE=1 SV=2	7.67	102395	669.383	Q9R1V6	20	33.74	ADA22_MOUSE	542.746	582.896	609.212	637.116	826.372	501.525	1593.03	904.939	359.357	367.059	509.029	560.362	485.198	491.363	551.096	521.959	465.569	434.332	583.358	604.887	493.043	414.261	582.869	587.827	666.137	517.98	-0.250911	0.966263	0.108078	0.998309
Uqcrq	Cytochrome b-c1 complex subunit 8 OS=Mus musculus OX=10090 GN=Uqcrq PE=1 SV=3	10.71	9768.27	4731.53	Q9CQ69	2	25.61	QCR8_MOUSE	37.2498	59.5521	74.1106	73.3028	60.3587	29.0665	89.7026	53.3399	57.1091	35.5374	66.1513	70.9513	34.0091	37.5057	57.7356	62.4297	34.6807	32.2468	49.2857	59.1235	41.3805	43.5933	57.9249	73.4448	58.8693	48.6134	-0.255588	0.963137	0.108859	0.996473
Glud1	Glutamate dehydrogenase 1_ mitochondrial OS=Mus musculus OX=10090 GN=Glud1 PE=1 SV=1	7.99	61679.1	914.41	P26443	12	34.59	DHE3_MOUSE	185.2	210.451	187.326	183.346	242.554	148.19	246.317	126.629	184.555	180.274	146.361	166.815	174.745	188.856	157.35	148.679	150.151	161.464	143.133	138.248	187.589	196.803	155.423	160.426	184.002	163.572	-0.153184	0.98228	0.104165	0.994153
Rab8a	Ras-related protein Rab-8A OS=Mus musculus OX=10090 GN=Rab8a PE=1 SV=2	9.55	23839.3	2436.81	P55258	6	32.85	RAB8A_MOUSE	23.2896	24.4182	17.4394	17.493	19.186	20.3859	11.1782	13.1864	22.8347	12.9488	9.98864	18.33	15.1199	19.7721	11.8831	12.4133	15.5443	17.4381	11.4177	10.511	13.3943	23.9604	14.41	12.0203	17.5566	14.8237	-0.230286	0.966921	0.107914	0.993966
Rab7a	Ras-related protein Rab-7a OS=Mus musculus OX=10090 GN=Rab7a PE=1 SV=2	6.57	23774.9	2816.88	P51150	10	69.57	RAB7A_MOUSE	140.858	187.303	149.997	157.671	171.408	88.3202	160.313	103.225	122.554	132.549	96.7211	122.345	112.44	153.821	103.467	132.686	111.426	114.199	87.7169	102.411	150.488	137.434	102.311	114.104	136.105	118.542	-0.183084	0.973965	0.106178	0.991023
Stx1b	Syntaxin-1B OS=Mus musculus OX=10090 GN=Stx1b PE=1 SV=1	5.09	33472.9	9419.31	P61264	14	68.4	STX1B_MOUSE	671.345	762.168	747.263	780.738	724.078	575.919	965.464	593.408	603.777	552.109	619.727	665.289	591.347	725.158	605.462	711.868	606.726	550.561	632.062	557.054	647.196	633.063	613.192	609.559	688.44	623.604	-0.129835	0.976146	0.105646	0.984743
Gstp1	Glutathione S-transferase P 1 OS=Mus musculus OX=10090 GN=Gstp1 PE=1 SV=2	7.96	23780.3	1099.08	P19157	6	42.38	GSTP1_MOUSE	138.765	148.597	144.866	142.27	144.333	72.8825	168.496	89.5772	103.803	97.6968	95.8418	102.421	122.114	108.291	128.152	107.537	94.7942	88.7117	85.4348	86.4139	107.898	117.44	96.8281	106.513	120.796	104.177	-0.181965	0.964655	0.108479	0.981667
Clec2l	C-type lectin domain family 2 member L OS=Mus musculus OX=10090 GN=Clec2l PE=1 SV=1	6.98	24109.4	566.324	P0C7M9	4	23.7	CLC2L_MOUSE	82.7006	93.3347	62.6238	76.3887	73.3953	50.7797	122.651	68.5932	77.6933	70.1487	46.5116	51.06	64.2989	78.2281	54.8872	94.7942	70.5024	59.1089	47.5985	44.1366	69.2895	69.9582	48.6503	46.5859	72.9901	62.3366	-0.214475	0.957344	0.11032	0.981075
Cst3	Cystatin-C OS=Mus musculus OX=10090 GN=Cst3 PE=1 SV=2	9.3	15759	1463.82	P21460	4	42.14	CYTC_MOUSE	53.1786	65.4499	50.3845	55.8922	68.1488	39.9031	67.5836	34.1842	53.5135	42.2811	37.1671	44.5647	54.3459	39.2281	51.5051	30.1901	48.7453	39.5617	44.5385	35.6632	51.8589	55.1851	41.5521	41.9422	51.021	44.5264	-0.182333	0.958276	0.110084	0.975468
Hpcal1	Hippocalcin-like protein 1 OS=Mus musculus OX=10090 GN=Hpcal1 PE=1 SV=2	5.2	22452.3	1438.84	P62748	8	48.7	HPCL1_MOUSE	60.8537	73.8145	68.0686	59.5391	69.4354	59.5138	77.9351	52.1928	36.3007	31.3407	32.6631	31.1242	49.0846	60.8184	38.9439	45.3058	46.7524	46.6334	33.6463	37.1929	50.5608	50.7095	38.009	38.5609	54.3985	44.6848	-0.226027	0.9453	0.113423	0.971946
Ndrg3	Protein NDRG3 OS=Mus musculus OX=10090 GN=Ndrg3 PE=1 SV=1	4.91	42068.3	360.777	Q9QYF9	2	10.13	NDRG3_MOUSE	36.7037	70.7702	NA	NA	127.872	57.5852	NA	39.5207	57.5832	56.3345	NA	NA	61.0002	NA	47.7479	NA	39.3936	58.6582	NA	24.3778	49.4276	56.2786	NA	NA	63.7671	48.1263	-0.346522	0.905181	0.1244	0.969242
Opalin	Opalin OS=Mus musculus OX=10090 GN=Opalin PE=1 SV=1	4.64	15947	8312.07	Q7M750	3	40.56	OPALI_MOUSE	467.434	488.458	253.113	264.943	385.999	308.423	288.125	158.79	357.841	295.213	248.66	184.121	227.827	422.639	191.878	316.167	266.916	303.944	163.608	183.699	329.188	337.23	166.034	174.323	308.427	256.955	-0.261648	0.932962	0.116691	0.968957
Pgk1	Phosphoglycerate kinase 1 OS=Mus musculus OX=10090 GN=Pgk1 PE=1 SV=4	7.92	44949.8	1405.84	P09411	14	66.67	PGK1_MOUSE	302.579	350.799	389.558	423.614	300.565	221.989	655.17	317.056	245.541	245.022	209.633	247.296	262.352	323.445	244.103	214.339	258.405	242.197	240.087	244.856	301.308	322.027	287.133	302.792	325.735	270.254	-0.204844	0.9453	0.113423	0.967239
Dync1i2	Cytoplasmic dynein 1 intermediate chain 2 OS=Mus musculus OX=10090 GN=Dync1i2 PE=1 SV=1	5	68793.4	355.951	O88487	3	12.91	DC1I2_MOUSE	185.329	175.028	112.415	NA	248.744	164.802	260.124	67.7943	137.904	134.791	94.1773	162.817	137.028	136.894	82.4964	NA	124.734	123.818	NA	114.37	135.845	136.448	126.018	NA	158.539	124.183	-0.26931	0.928378	0.117929	0.966651
Rala	Ras-related protein Ral-A OS=Mus musculus OX=10090 GN=Rala PE=1 SV=1	7	23723.9	4034.67	P63321	3	18.93	RALA_MOUSE	133.552	144.308	201.103	215.742	149.569	99.0249	277.657	162.119	113.807	109.347	157.623	180.634	111.655	134.118	171.81	187.063	100.506	100.083	129.61	151.383	118.827	115.427	159.55	163.071	162.041	136.925	-0.211898	0.93762	0.115446	0.961266
Vapa	Vesicle-associated membrane protein-associated protein A OS=Mus musculus OX=10090 GN=Vapa PE=1 SV=2	8.6	28083.4	504.557	Q9WV55	2	18.88	VAPA_MOUSE	93.1996	107.099	59.3214	63.7001	181.668	107.706	93.5737	54.212	89.0901	88.8294	48.2799	51.0085	83.0081	107.812	49.6056	45.9885	80.7128	83.4767	34.3776	46.2486	103.666	106.73	51.9257	51.2711	86.474	70.4019	-0.2918	0.914476	0.121765	0.959903
Llgl1	Lethal(2) giant larvae protein homolog 1 OS=Mus musculus OX=10090 GN=Llgl1 PE=1 SV=1	6.05	113873	216.93	Q80Y17	2	2.22	L2GL1_MOUSE	214.573	202.172	205.634	241.807	169.657	113.474	NA	154.796	129.232	96.6118	155.007	186.465	138.008	152.53	151.779	198.768	88.5702	92.6257	153.683	131.247	132.963	172.728	167.8	154.959	169.948	144.638	-0.216709	0.934132	0.116377	0.95894
Rab31	Ras-related protein Rab-31 OS=Mus musculus OX=10090 GN=Rab31 PE=1 SV=1	7.19	21673.7	586.889	Q921E2	2	18.04	RAB31_MOUSE	40.5288	46.6383	31.4273	NA	25.3797	32.143	NA	23.5168	22.6698	33.4585	23.9249	28.7581	30.875	36.4468	19.0914	NA	20.0469	31.4884	NA	NA	24.359	23.9136	NA	24.3745	30.8445	26.3245	-0.222121	0.932037	0.11694	0.95814
Ndufa11	NADH dehydrogenase [ubiquinone] 1 alpha subcomplex subunit 11 OS=Mus musculus OX=10090 GN=Ndufa11 PE=1 SV=2	8.4	15267.4	677.232	Q9D8B4	4	51.06	NDUAB_MOUSE	61.8062	78.0565	49.8359	47.1391	76.9572	50.0802	82.8037	32.565	70.6715	58.4081	37.8357	43.4053	46.3654	60.4921	36.9646	45.7007	53.156	54.4	31.5842	37.2923	68.0427	64.3524	45.185	41.2498	57.4637	48.7321	-0.216656	0.932037	0.11694	0.956887
Uchl1	Ubiquitin carboxyl-terminal hydrolase isozyme L1 OS=Mus musculus OX=10090 GN=Uchl1 PE=1 SV=1	4.97	25180.5	436.13	Q9R0P9	6	49.33	UCHL1_MOUSE	64.5024	96.2209	60.0842	73.5816	81.7761	45.0689	103.596	45.7116	69.5842	55.6393	57.1275	53.3521	63.5228	85.4339	50.6105	46.2292	67.4079	47.7427	41.1226	44.1379	65.8364	70.0796	60.8904	52.2711	67.1871	57.9404	-0.197943	0.932037	0.11694	0.952825
Marcks	Myristoylated alanine-rich C-kinase substrate OS=Mus musculus OX=10090 GN=Marcks PE=1 SV=2	4.13	29718.4	1206.58	P26645	6	60.84	MARCS_MOUSE	84.9863	88.3301	85.8912	78.1448	94.4461	52.6592	115.548	54.1351	89.2612	67.6836	67.3997	64.4413	84.0451	85.2741	71.9628	72.4391	63.6255	59.9917	48.899	51.6199	73.54	71.5887	56.7834	86.8041	78.5773	68.8811	-0.178221	0.932962	0.116691	0.949832
Efnb3	Ephrin-B3 OS=Mus musculus OX=10090 GN=Efnb3 PE=1 SV=1	8.25	36226.9	482.199	O35393	5	19.12	EFNB3_MOUSE	63.6597	79.8896	71.9049	86.0734	97.3645	44.4565	259.887	36.2243	55.5917	41.1409	NA	46.2948	60.4251	58.5233	60.6591	NA	49.8138	48.218	53.3634	49.5531	67.8252	62.2278	52.6091	46.0971	80.2261	55.3923	-0.298519	0.900917	0.125627	0.949086
Cntn2	Contactin-2 OS=Mus musculus OX=10090 GN=Cntn2 PE=1 SV=2	7.44	114016	690.364	Q61330	13	21.15	CNTN2_MOUSE	307.693	351.669	282.538	267.772	365.298	244.687	NA	187.917	265.954	244.528	202.164	229.086	302.768	316.789	237.614	213.673	246.409	248.554	167.056	199.518	255.006	254.804	194.285	212.441	268.119	237.41	-0.169152	0.932231	0.116888	0.947453
Lsamp	Limbic system-associated membrane protein OS=Mus musculus OX=10090 GN=Lsamp PE=1 SV=1	6.24	38485.4	4377.85	Q8BLK3	12	53.96	LSAMP_MOUSE	290.839	343.886	285.637	296.765	327.914	258.465	364.105	217.354	256.044	217.326	197.975	208.714	281.897	320.125	249.204	290.138	218.881	224.897	176.19	186.13	268.631	262.301	209.248	217.083	272.085	242.06	-0.162951	0.932037	0.11694	0.946175
Ndufa1	NADH dehydrogenase [ubiquinone] 1 alpha subcomplex subunit 1 OS=Mus musculus OX=10090 GN=Ndufa1 PE=1 SV=1	9.83	8195.57	1419.57	O35683	2	22.86	NDUA1_MOUSE	36.8228	37.9717	30.5649	32.2492	34.7468	28.6642	33.5079	19.8031	31.1333	28.4285	23.8645	26.3791	26.0763	30.1019	23.1065	27.5241	34.5269	28.6787	20.737	19.887	32.3397	31.8806	25.7227	26.0811	30.3447	27.2219	-0.153976	0.932037	0.11694	0.944671
Rtn1	Reticulon-1 OS=Mus musculus OX=10090 GN=Rtn1 PE=1 SV=1	4.29	83914.7	453.027	Q8K0T0	9	20	RTN1_MOUSE	237.001	284.979	276.952	305.53	373.564	260.214	596.044	365.791	205.376	199.64	224.148	267.011	229.259	269.684	306.052	329.595	221.629	213.402	205.551	246.792	232.03	247.365	256.855	279.125	299.688	253.112	-0.189263	0.924824	0.118898	0.943991
Thy1	Thy-1 membrane glycoprotein OS=Mus musculus OX=10090 GN=Thy1 PE=1 SV=1	9.29	18308.1	8321.02	P01831	5	37.04	THY1_MOUSE	834.477	948.489	894.42	908.841	1131.26	1046.61	1374.16	982.868	874.664	812.675	832.829	890.333	781.826	1133.56	820.555	1090.24	810.85	783.742	647.275	815.543	892.249	962.971	851.01	890.858	960.969	873.39	-0.137181	0.933359	0.116585	0.943386
Ap2a2	AP-2 complex subunit alpha-2 OS=Mus musculus OX=10090 GN=Ap2a2 PE=1 SV=2	6.53	104929	543.5	P17427	14	22.71	AP2A2_MOUSE	283.278	323.815	226.009	227.945	406.806	226.364	354.42	191.386	229.726	223.285	153.158	158.899	344.084	267.101	170.53	204.739	233.218	255.734	142.987	156.454	227.932	218.905	163.955	176.504	250.424	213.512	-0.214625	0.916176	0.12129	0.940979
Gpm6a	Neuronal membrane glycoprotein M6-a OS=Mus musculus OX=10090 GN=Gpm6a PE=1 SV=1	5.01	31890.9	4068.92	P35802	7	30.58	GPM6A_MOUSE	785.28	857.601	726.67	709.668	1147.72	1137.9	1213.18	831.277	818.937	699.389	591.849	651.252	838.178	945.602	738.261	708.652	771.479	720.807	515.805	573.016	899.655	902.958	661.433	667.993	847.56	745.32	-0.170459	0.924824	0.118898	0.940402
Cadm4	Cell adhesion molecule 4 OS=Mus musculus OX=10090 GN=Cadm4 PE=1 SV=1	5.9	43179.6	2813.99	Q8R464	11	44.59	CADM4_MOUSE	439.53	486.185	379.404	434.865	511.475	340.913	532.829	282.781	399.602	340.311	298.901	417.059	383.287	439.515	383.836	365.73	369.135	360.37	246.242	286.969	399.118	421.026	372.364	309.395	405.321	361.415	-0.15562	0.926771	0.118367	0.939746
Dlat	Dihydrolipoyllysine-residue acetyltransferase component of pyruvate dehydrogenase complex_ mitochondrial OS=Mus musculus OX=10090 GN=Dlat PE=1 SV=2	8.71	68512.1	1039.87	Q8BMF4	16	37.23	ODP2_MOUSE	384.7	422.731	378.29	399.39	450.766	337.172	583.825	344.883	419.307	402.653	333.943	385.498	298.057	407.759	337.772	349.494	350.028	345.314	294.584	277.417	475.543	467.396	387.667	411.49	403.597	366.877	-0.141793	0.928378	0.117929	0.939144
Nptn	Neuroplastin OS=Mus musculus OX=10090 GN=Nptn PE=1 SV=3	7.67	44715.3	698.389	P97300	6	24.18	NPTN_MOUSE	356.847	395.44	437.374	403.912	449.401	327.653	574.482	342.841	321.833	314.682	319.869	362.203	343.157	381.77	364.957	392.21	322.945	312.247	290.35	337.739	360.591	359.192	325.072	373.855	383.878	347.007	-0.128265	0.928378	0.117929	0.937196
Rdx	Radixin OS=Mus musculus OX=10090 GN=Rdx PE=1 SV=3	5.85	68657	1822.88	P26043	18	42.2	RADI_MOUSE	355.93	371.624	428.349	422.375	357.854	245.688	539.213	281.451	295.385	268.109	288.9	313.243	312.39	343.174	330.936	345.003	285.224	262.567	285.202	281.589	302.618	324.473	300.412	312.362	347.343	307.162	-0.146199	0.924824	0.118898	0.936308
Rab5c	Ras-related protein Rab-5C OS=Mus musculus OX=10090 GN=Rab5c PE=1 SV=2	8.58	23640.7	2265.93	P35278	6	38.89	RAB5C_MOUSE	90.9503	104.339	84.6094	95.236	98.5198	67.1438	112.05	60.368	75.8672	67.7893	58.0616	60.2447	72.796	93.7827	70.3559	77.5949	70.1225	68.1162	54.5232	59.2647	75.3207	81.0244	59.9167	77.2558	81.2648	71.6728	-0.160111	0.920121	0.120193	0.933948
Baiap2	Brain-specific angiogenesis inhibitor 1-associated protein 2 OS=Mus musculus OX=10090 GN=Baiap2 PE=1 SV=2	9.47	59465.1	731.664	Q8BKX1	9	27.48	BAIP2_MOUSE	160.155	162.731	167.083	176.881	162.211	119.017	224.884	124.832	132.876	133.555	129.44	142.992	121.25	140.079	121.793	134.325	144.417	139.12	126.408	151.875	151.397	147.637	143.785	140.011	153.055	138.508	-0.125624	0.924824	0.118898	0.933317
Arhgdia	Rho GDP-dissociation inhibitor 1 OS=Mus musculus OX=10090 GN=Arhgdia PE=1 SV=3	4.92	23464.5	681.749	Q99PT1	3	34.31	GDIR1_MOUSE	49.1422	64.0303	52.0014	56.5135	68.1811	38.7684	NA	36.13	55.9323	64.4152	44.067	42.3002	74.0581	69.2488	52.5722	50.4537	41.8629	42.1753	30.3923	35.9075	46.7164	36.2991	35.5278	37.4727	51.9529	46.0572	-0.195897	0.912203	0.122405	0.933
Rhoq	Rho-related GTP-binding protein RhoQ OS=Mus musculus OX=10090 GN=Rhoq PE=1 SV=2	5.93	23215.7	5127.43	Q8R527	2	9.27	RHOQ_MOUSE	157.477	191.255	408.791	384.449	153.149	143.608	386.447	244.16	209.184	166.358	329.331	353.876	126.294	144.497	270.794	417.038	130.541	123.869	251.902	238.051	141.713	154.205	284.171	293.3	260.674	214.698	-0.287683	0.885292	0.130229	0.930862
Enpp6	Glycerophosphocholine cholinephosphodiesterase ENPP6 OS=Mus musculus OX=10090 GN=Enpp6 PE=1 SV=1	6.98	50960.7	5603.61	Q8BGN3	17	55.23	ENPP6_MOUSE	426.806	492.449	406.501	409.087	384.27	255.836	414.099	237.036	256.975	266.41	273.738	288.978	340.305	338.588	356.141	378.734	279.626	273.351	243.911	238.208	297.739	300.415	270.656	276.806	342.682	299.54	-0.165125	0.907611	0.123706	0.922509
Pdha1	Pyruvate dehydrogenase E1 component subunit alpha_ somatic form_ mitochondrial OS=Mus musculus OX=10090 GN=Pdha1 PE=1 SV=1	8.14	43916.1	2116.77	P35486	14	54.36	ODPA_MOUSE	286.619	262.747	323.486	336.93	415.049	199.117	455.873	227.745	274.161	277.243	250.438	280.596	269.82	276.307	267.394	217.718	262.161	236.641	208.398	233.196	322.489	289.056	301.123	285.785	299.167	264.174	-0.153451	0.908343	0.123497	0.921213
Ermn	Ermin OS=Mus musculus OX=10090 GN=Ermn PE=1 SV=1	4.34	32319	3125.69	Q5EBJ4	12	56.23	ERMIN_MOUSE	240.616	275.875	215.352	227.803	237.822	149.028	230.881	117.831	223.361	198.813	160.225	159.299	347.629	304.318	256.736	233.73	204.805	209.428	160.246	158.791	271.005	262.057	187.825	183.754	203.076	231.694	0.187878	0.900917	0.125627	0.920299
Slc25a31	ADP/ATP translocase 4 OS=Mus musculus OX=10090 GN=Slc25a31 PE=1 SV=1	10.06	35543.1	1700.72	Q3V132	4	15	ADT4_MOUSE	42.8333	46.2899	64.3926	63.6778	46.8019	37.066	78.3219	56.1849	54.6859	45.3573	73.7634	75.8844	41.5774	50.737	62.5164	79.6346	46.5001	49.0057	75.4481	69.6561	63.8519	67.0882	84.97	88.7755	57.1049	64.9801	0.186475	0.900917	0.125627	0.920013
Immt	MICOS complex subunit Mic60 OS=Mus musculus OX=10090 GN=Immt PE=1 SV=1	6.19	84299.4	969.222	Q8CAQ8	23	38.18	MIC60_MOUSE	349.026	330.724	354.203	362.083	336.508	237.917	410.928	250.413	346.288	298.247	327.104	344.433	249.834	320.828	291.223	306.02	289.546	248.754	271.644	271.389	345.914	355.371	335.121	327.76	328.989	301.117	-0.122536	0.911562	0.122585	0.919761
Tnr	Tenascin-R OS=Mus musculus OX=10090 GN=Tnr PE=1 SV=2	4.65	151928	289.103	Q8BYI9	12	15.02	TENR_MOUSE	314.926	321.556	428.132	469.715	423.486	218.618	642.138	247.231	268.192	273.975	244.549	237.153	274.223	316.921	285.211	264.749	293.577	303.213	245.046	279.501	271.124	291.342	301.499	292.639	340.806	284.92	-0.182801	0.901247	0.125532	0.919599
Fam177a1	Protein FAM177A1 OS=Mus musculus OX=10090 GN=Fam177a1 PE=1 SV=1	4.33	23749.3	1812.77	Q8BR63	5	31.88	F177A_MOUSE	110.224	118.4	119.491	120.728	126.807	73.9388	150.604	86.8712	97.2285	87.2092	114.172	111.072	95.3773	104.911	102.169	113.888	96.3705	87.8785	88.1767	89.3129	101.182	103.452	100.731	105.1	109.729	99.0457	-0.127412	0.907113	0.123848	0.916017
Dynll1	Dynein light chain 1_ cytoplasmic OS=Mus musculus OX=10090 GN=Dynll1 PE=1 SV=1	7.24	10537	10821.8	P63168	4	62.92	DYL1_MOUSE	149.015	159.966	159.867	160.138	137.743	128.878	209.928	131.481	125.57	109.473	123.421	94.7909	123.494	155.32	107.684	154.132	117.561	115.235	117.301	120.896	127.249	135.188	120.926	121.529	140.856	126.376	-0.136413	0.902984	0.125031	0.91323
Cd47	Leukocyte surface antigen CD47 OS=Mus musculus OX=10090 GN=Cd47 PE=1 SV=2	8.71	33610.8	1391.09	Q61735	5	16.83	CD47_MOUSE	389.687	497.862	350.629	393.971	432.875	324.392	389.691	285.084	322.244	270.587	300.811	292.29	374.619	368.68	328.422	345.91	320.207	305.704	234.492	248.684	333.851	348.468	313.684	315.553	354.177	319.856	-0.13632	0.902984	0.125031	0.913216
Ndufb8	NADH dehydrogenase [ubiquinone] 1 beta subcomplex subunit 8_ mitochondrial OS=Mus musculus OX=10090 GN=Ndufb8 PE=1 SV=1	6.21	21932.9	1693.02	Q9D6J5	6	46.77	NDUB8_MOUSE	100.405	85.6256	111.347	109.822	98.2862	80.1467	128.959	75.2296	90.1515	73.1311	98.4465	104.877	79.2337	92.7915	82.3719	NA	65.7245	64.1898	76.9975	88.2746	98.9872	106.487	106.067	99.3666	96.3689	87.3173	-0.143249	0.900917	0.125627	0.912234
Bdh1	D-beta-hydroxybutyrate dehydrogenase_ mitochondrial OS=Mus musculus OX=10090 GN=Bdh1 PE=1 SV=2	9.34	38641.3	4075.42	Q80XN0	13	53.35	BDH_MOUSE	337.813	391.319	322.376	339.125	453.515	264.175	420.551	256.018	356.701	333.908	296.781	328.984	300.673	303.758	269.462	286.528	313.126	320.987	244.239	261.581	396.596	377.773	324.979	333.231	341.772	311.078	-0.130095	0.901662	0.125412	0.910999
Uqcrb	Cytochrome b-c1 complex subunit 7 OS=Mus musculus OX=10090 GN=Uqcrb PE=1 SV=3	9.61	13527.5	2529.14	Q9D855	7	51.35	QCR7_MOUSE	96.7052	119.282	104.401	83.5503	128.889	64.5096	115.335	47.9511	104.737	93.4269	77.4758	84.7982	91.6871	65.31	79.3353	42.2233	97.7954	77.4155	60.7307	66.7717	110.704	110.479	93.9407	79.9584	93.4217	81.3626	-0.199534	0.881765	0.131291	0.904059
Hagh	Hydroxyacylglutathione hydrolase_ mitochondrial OS=Mus musculus OX=10090 GN=Hagh PE=1 SV=2	7.62	34540.4	664.759	Q99KB8	8	46.93	GLO2_MOUSE	65.2078	83.4697	90.7495	81.4312	102.952	71.2553	155.276	83.1585	65.3876	50.1407	58.0134	57.7191	74.7426	50.2826	81.8708	57.6761	66.7029	53.9301	77.4765	59.0676	66.2691	80.3731	75.6089	78.5649	80.3968	68.5471	-0.181497	0.885596	0.130138	0.904003
Actr1a	Alpha-centractin OS=Mus musculus OX=10090 GN=Actr1a PE=1 SV=1	6.22	42727.9	2031.21	P61164	10	36.17	ACTZ_MOUSE	189.752	191.964	147.241	149.499	228.124	146.995	213.964	125.659	147.466	140.574	100.08	118.699	167.38	176.158	153.928	146.939	148.607	136.482	92.5759	108.176	162.278	157.375	109.249	114.844	158.335	139.499	-0.169682	0.887754	0.129493	0.903824
Slc1a3	Excitatory amino acid transporter 1 OS=Mus musculus OX=10090 GN=Slc1a3 PE=1 SV=2	8.67	59793.7	2563.39	P56564	6	19.34	EAA1_MOUSE	665.998	761.47	533.905	539.387	629.098	414.836	508.91	316.007	651.116	583.373	475.783	526.231	852.58	767.007	661.442	576.582	624.096	594.758	367.813	453.087	730.226	793.703	519.273	544.354	550.509	623.743	0.176358	0.885292	0.130229	0.902687
Slc25a11	Mitochondrial 2-oxoglutarate/malate carrier protein OS=Mus musculus OX=10090 GN=Slc25a11 PE=1 SV=3	10.44	34326.1	2043.72	Q9CR62	11	44.27	M2OM_MOUSE	175.967	210.016	189.863	204.585	200.834	137.288	255.003	139.101	219.028	151.319	175.243	178.096	160.735	164.426	147.56	174.695	178.313	166.898	137.264	149.874	187.396	198.985	184.79	178.175	186.362	169.093	-0.125313	0.890537	0.128666	0.89931
Atp5me	ATP synthase subunit e_ mitochondrial OS=Mus musculus OX=10090 GN=Atp5me PE=1 SV=2	9.84	8235.62	2198.24	Q06185	3	43.66	ATP5I_MOUSE	29.4605	43.5616	44.3269	45.1308	41.4887	28.105	82.5101	33.2076	34.3246	33.5475	38.5505	38.106	29.6289	32.3086	36.3431	42.8172	36.2652	27.8234	27.9147	30.8472	42.4989	36.473	42.4648	40.0496	41.0266	35.4529	-0.168652	0.881765	0.131291	0.897748
Dnm3	Dynamin-3 OS=Mus musculus OX=10090 GN=Dnm3 PE=1 SV=1	8.5	97589.8	1206.62	Q8BZ98	19	34.18	DYN3_MOUSE	298.678	295.872	228.113	233.23	290.484	191.879	273.869	173.593	249.633	223.267	160.507	179.491	188.985	277.77	158.739	201.744	247.277	232.087	173.614	164.267	277.542	251.495	163.98	166.815	233.218	208.693	-0.160747	0.880748	0.131599	0.895297
Glul	Glutamine synthetase OS=Mus musculus OX=10090 GN=Glul PE=1 SV=6	6.69	42861.1	16079.4	P15105	16	64.88	GLNA_MOUSE	1739.78	1847.78	2005.56	1937.27	1466.23	1072.34	2240.8	1362.26	1862.36	1614.11	2047.05	2103.9	1745.32	1660	2204.89	1896.87	1812	1627.95	2064.92	1996.6	1904.94	1854.32	2093.51	2116.84	1774.95	1914.85	0.13097	0.885292	0.130229	0.894927
Tomm40	Mitochondrial import receptor subunit TOM40 homolog OS=Mus musculus OX=10090 GN=Tomm40 PE=1 SV=3	7.63	38294.4	570.23	Q9QYA2	2	9.14	TOM40_MOUSE	43.487	61.6795	NA	NA	68.1193	36.1235	NA	NA	38.8785	51.5533	NA	NA	36.4283	36.9188	NA	NA	28.1448	43.2711	NA	NA	64.2794	NA	NA	NA	49.9735	41.8085	-0.273894	0.849653	0.141367	0.892708
Ran	GTP-binding nuclear protein Ran OS=Mus musculus OX=10090 GN=Ran PE=1 SV=3	7.33	24594.2	975.917	P62827	4	24.54	RAN_MOUSE	95.9766	106.017	76.7477	83.8495	139.243	91.3118	150.129	81.5799	82.2418	75.1096	46.0954	56.903	99.3348	91.1353	73.5908	62.475	94.7647	84.5442	56.3377	56.4072	95.7106	92.1565	49.1617	65.8484	90.4336	76.7889	-0.204075	0.868804	0.135268	0.89245
Stxbp1	Syntaxin-binding protein 1 OS=Mus musculus OX=10090 GN=Stxbp1 PE=1 SV=2	6.54	67968	17071	O08599	39	78.96	STXB1_MOUSE	2758.73	3118.71	2496.38	2466.26	3343.2	2887.42	3316.31	2281.44	2682.16	2478.79	2187.66	2358.67	3058.22	2693.44	2228.7	2416.58	2667.21	2738.5	2082.05	2200.03	2642.79	2753.39	2166.65	2235.72	2697.98	2490.27	-0.111919	0.881765	0.131291	0.888839
Atp1b2	Sodium/potassium-transporting ATPase subunit beta-2 OS=Mus musculus OX=10090 GN=Atp1b2 PE=1 SV=2	8.35	33743.4	3500.01	P14231	9	44.83	AT1B2_MOUSE	392.503	415.74	285.028	281.757	341.277	217.544	249.51	151.256	330.459	302.612	206.313	235.441	361.277	388.414	270.991	285.41	373.296	347.59	252.949	241.566	386.377	372.371	251.667	246.196	284.12	314.842	0.175382	0.868645	0.135318	0.886173
Dnm1	Dynamin-1 OS=Mus musculus OX=10090 GN=Dnm1 PE=1 SV=2	7.66	98202.2	4784.61	P39053	36	64.36	DYN1_MOUSE	3680.49	4297.88	2925.29	2842.45	4010.58	2871.32	3361.44	2086.52	3973.08	3568.03	2671.34	2793.73	4433.68	3951.43	3307.98	2659.58	4581.72	4306.19	2710.66	2839.16	4337.84	4353.73	2920.92	3153.82	3256.85	3629.72	0.154758	0.868645	0.135318	0.882323
Ndufa3	NADH dehydrogenase [ubiquinone] 1 alpha subcomplex subunit 3 OS=Mus musculus OX=10090 GN=Ndufa3 PE=1 SV=1	9.15	9330.94	1817.59	Q9CQ91	2	41.67	NDUA3_MOUSE	22.1138	24.3695	27.2016	26.5848	30.7026	14.1205	47.5523	26.2477	20.5512	18.4338	30.8812	39.117	22.0361	13.967	23.854	28.6372	18.3701	20.205	22.8402	29.613	20.1211	18.0951	38.9647	23.8725	27.323	23.3813	-0.202714	0.857496	0.138837	0.881131
Gnb4	Guanine nucleotide-binding protein subunit beta-4 OS=Mus musculus OX=10090 GN=Gnb4 PE=1 SV=4	5.73	38120.4	8027.52	P29387	11	64.71	GBB4_MOUSE	107.113	120.261	144.728	152.461	162.533	102.842	203.516	136.051	104.957	91.4553	122.717	139.145	150.053	99.3713	140.915	129.807	94.2464	93.1077	124.92	115.547	100.05	108.184	129.37	132.784	132.315	118.196	-0.145591	0.868645	0.135318	0.880762
Dlst	Dihydrolipoyllysine-residue succinyltransferase component of 2-oxoglutarate dehydrogenase complex_ mitochondrial OS=Mus musculus OX=10090 GN=Dlst PE=1 SV=1	9.36	49336.8	914.072	Q9D2G2	10	39.87	ODO2_MOUSE	138.51	160.062	162.135	172.964	230.778	183.423	334.617	197.65	172.656	161.994	173.609	190.412	143.131	167.807	171.256	174.245	159.603	151.228	161.169	159.107	153.612	210.843	185.916	197.484	189.901	169.617	-0.1341	0.868645	0.135318	0.878935
Slc6a11	Sodium- and chloride-dependent GABA transporter 3 OS=Mus musculus OX=10090 GN=Slc6a11 PE=1 SV=2	6.65	71386.8	377.149	P31650	5	12.92	S6A11_MOUSE	299.416	346.017	267.39	343.553	202.495	156.778	NA	136.286	318.624	268.501	199.403	304.02	321.719	312.099	304.045	359.047	233.119	314.968	262.876	277.829	306.994	260.609	215.927	226.807	258.408	283.003	0.176949	0.857496	0.138837	0.875562
Acsl6	Long-chain-fatty-acid--CoA ligase 6 OS=Mus musculus OX=10090 GN=Acsl6 PE=1 SV=1	7.03	79043.9	419.529	Q91WC3	5	11.19	ACSL6_MOUSE	193.093	263.675	220.441	283.8	215.961	129.646	396.926	162.096	183.309	170.248	205.799	161.725	146.825	217.618	108.055	404.595	194.399	172.199	169.364	155.932	171.439	200.752	137.376	182.717	215.56	188.439	-0.206829	0.850123	0.141214	0.874921
Rhog	Rho-related GTP-binding protein RhoG OS=Mus musculus OX=10090 GN=Rhog PE=1 SV=1	8.08	21764.7	12738.1	P84096	12	69.63	RHOG_MOUSE	239.529	243.171	245.787	245.988	257.822	179.517	300.166	173.76	245.707	217.8	191.51	219.025	246.768	247.646	228.191	232.242	204.235	197.068	178.029	167.547	213.342	253.315	187.059	181.878	229.982	211.443	-0.118044	0.865131	0.136417	0.873148
Qdpr	Dihydropteridine reductase OS=Mus musculus OX=10090 GN=Qdpr PE=1 SV=2	7.85	25798.4	3789.89	Q8BVI4	14	78.42	DHPR_MOUSE	384.935	322.116	170.193	216.912	336.251	217.483	213.732	134.884	262.255	271.964	168.549	157.49	275.355	336.661	142.453	191.807	278.731	163.88	133.73	128.575	298.958	250.568	147.504	125.543	238.064	206.147	-0.22725	0.842608	0.143678	0.872715
Jup	Junction plakoglobin OS=Mus musculus OX=10090 GN=Jup PE=1 SV=3	5.72	82542.3	2852.69	Q02257	24	46.98	PLAK_MOUSE	3469.32	3378.75	1475.42	1362.75	2963.96	2083.38	1226.82	359.16	2250.19	3217.84	695.755	639.115	2161.49	3781.43	400.92	897.966	2573.14	1860.48	421.884	360.034	2631.03	2787.75	521.135	724.773	1926.87	1593.5	-0.426862	0.75725	0.174884	0.869275
Aldoc	Fructose-bisphosphate aldolase C OS=Mus musculus OX=10090 GN=Aldoc PE=1 SV=4	6.77	39794.1	4033.62	P05063	12	59.78	ALDOC_MOUSE	173.159	195.459	155.903	149.677	245.011	139.711	184.165	117.844	162.113	147.903	107.214	125.525	187.709	130.71	119.56	65.775	163.662	159.016	111.252	126.475	185.624	179.175	139.304	131.918	158.64	141.682	-0.177696	0.849653	0.141367	0.868036
Oxct1	Succinyl-CoA:3-ketoacid coenzyme A transferase 1_ mitochondrial OS=Mus musculus OX=10090 GN=Oxct1 PE=1 SV=1	8.72	56387.9	5365.81	Q9D0K2	17	51.54	SCOT1_MOUSE	596.522	659.104	573.791	575.662	797.332	512.568	973.805	526.823	498.619	402.306	379.181	460.667	655.702	473.715	465.108	446.053	525.152	481.725	395.627	439.03	584.263	625.509	519.246	506.285	579.698	509.785	-0.150857	0.849653	0.141367	0.862941
Ndufv2	NADH dehydrogenase [ubiquinone] flavoprotein 2_ mitochondrial OS=Mus musculus OX=10090 GN=Ndufv2 PE=1 SV=2	7.19	27627.6	1612.6	Q9D6J6	10	62.5	NDUV2_MOUSE	175.903	186.298	159.391	180.859	199.912	121.66	210.337	114.155	191.852	164.765	160.087	162.93	148.124	129.286	142.936	97.1737	168.791	142.273	127.368	125.841	199.159	211.326	183.67	171.91	169.013	153.988	-0.145102	0.850123	0.141214	0.862417
Gdi2	Rab GDP dissociation inhibitor beta OS=Mus musculus OX=10090 GN=Gdi2 PE=1 SV=1	5.87	51050.5	1236.24	Q61598	18	60	GDIB_MOUSE	118.661	128.052	116.773	111.601	133.602	77.5121	84.5804	66.7855	97.3331	97.8221	69.9523	86.0457	107.214	106.12	94.1206	96.0176	83.7364	85.7417	69.4058	63.5736	100.929	100.378	73.7981	81.8929	99.06	88.5773	-0.144576	0.849653	0.141367	0.861866
Atp5pd	ATP synthase subunit d_ mitochondrial OS=Mus musculus OX=10090 GN=Atp5pd PE=1 SV=3	5.38	18806.5	11815.5	Q9DCX2	11	77.02	ATP5H_MOUSE	314.375	306.227	329.303	317.119	324.462	199.036	405.235	222.196	315.351	242.42	305.837	284.75	269.168	165.055	288.355	159.821	296.084	241.225	249.786	232.282	338.348	317.658	338.45	340.653	297.192	269.74	-0.157348	0.84706	0.142213	0.861551
Ywhaz	14-3-3 protein zeta/delta OS=Mus musculus OX=10090 GN=Ywhaz PE=1 SV=1	4.53	27942.3	4344.94	P63101	12	70.2	1433Z_MOUSE	367.642	413.883	249.13	293.87	392.95	294.241	358.306	227.122	335.98	216.547	243.592	221.489	303.479	455.891	217.157	287.162	269.605	298.814	171.383	167.022	323.086	353.561	190.503	213.769	301.229	270.953	-0.179363	0.835929	0.145905	0.854955
Sdhb	Succinate dehydrogenase [ubiquinone] iron-sulfur subunit_ mitochondrial OS=Mus musculus OX=10090 GN=Sdhb PE=1 SV=1	8.72	32612.4	846.367	Q9CQA3	8	38.65	SDHB_MOUSE	149.218	158.89	172.84	190.606	179.328	114.434	234.356	132.779	156.881	143.626	152.393	158.757	125.064	127.204	153.204	130.109	145.958	127.275	131.372	125.465	172.066	181.427	172.849	186.043	162.009	148.17	-0.123334	0.84473	0.142978	0.853686
Tuba4a	Tubulin alpha-4A chain OS=Mus musculus OX=10090 GN=Tuba4a PE=1 SV=1	4.75	50665.8	23099.7	P68368	20	59.82	TBA4A_MOUSE	1103.48	1159.86	1018.92	1042.56	1494.24	1310.28	1656.8	1211	804.356	746.049	751.419	812.862	1064.18	1170.58	1025.02	1193.45	855.037	813.684	779.681	887.287	941.772	976.173	936.951	934.393	1092.65	964.852	-0.144124	0.840342	0.14443	0.852611
Ndufs2	NADH dehydrogenase [ubiquinone] iron-sulfur protein 2_ mitochondrial OS=Mus musculus OX=10090 GN=Ndufs2 PE=1 SV=1	6.58	53025	2232.44	Q91WD5	15	51.19	NDUS2_MOUSE	297.717	316.177	412.584	440.227	319.531	263.896	505.952	279.818	318.104	324.01	347.031	393.161	316.617	259.727	287.513	262.057	304.909	317.408	310.594	262.487	354.209	381.563	389.626	392.675	351.517	319.949	-0.125464	0.842608	0.143678	0.851898
Ndufa8	NADH dehydrogenase [ubiquinone] 1 alpha subcomplex subunit 8 OS=Mus musculus OX=10090 GN=Ndufa8 PE=1 SV=3	8.48	20448.3	1033.03	Q9DCJ5	7	54.07	NDUA8_MOUSE	107.939	131.548	123.972	119.382	132.514	88.5025	169.446	94.9772	117.594	100.965	96.3515	123.391	103.901	84.853	101.14	83.836	103.271	95.3897	94.0369	99.2109	137.83	134.396	119.39	130.692	117.215	107.329	-0.12462	0.839164	0.144822	0.848367
Atp1b3	Sodium/potassium-transporting ATPase subunit beta-3 OS=Mus musculus OX=10090 GN=Atp1b3 PE=1 SV=1	8.65	32117.9	3540.11	P97370	10	51.08	AT1B3_MOUSE	314.935	366.1	354.89	354.606	308.115	232.801	405.866	270.965	340.733	312.158	334.539	351.593	341.375	413.221	338.022	432.491	319.297	326.046	323.664	316.62	365.542	361.284	335.584	335.708	328.942	350.738	0.0993981	0.840425	0.144403	0.846282
Rab5b	Ras-related protein Rab-5B OS=Mus musculus OX=10090 GN=Rab5b PE=1 SV=1	8.24	23935	2619.61	P61021	7	43.26	RAB5B_MOUSE	65.64	80.225	66.8016	64.1004	84.6819	52.9898	46.8933	38.3171	59.2311	53.083	38.0731	39.66	55.7851	65.6685	43.8859	55.4199	54.1896	50.436	34.7883	41.7508	58.5663	58.6441	42.7916	46.6262	57.4747	50.7127	-0.1527	0.826741	0.149025	0.840724
Septin8	Septin-8 OS=Mus musculus OX=10090 GN=Septin8 PE=1 SV=4	5.63	50154.6	7209.33	Q8CHH9	19	59.21	SEPT8_MOUSE	874.905	968.286	729.859	714.99	1011.36	677.437	969.116	547.232	871.554	746.251	638.512	708.808	1110.32	856.709	849.377	730.014	899.07	920.722	624.864	680.232	1010.72	1056.23	756.97	804.217	788.192	858.287	0.126017	0.827484	0.14877	0.837025
Aco2	Aconitate hydratase_ mitochondrial OS=Mus musculus OX=10090 GN=Aco2 PE=1 SV=1	7.84	86205	6900.07	Q99KI0	37	64.74	ACON_MOUSE	1894.88	2213.47	1870.43	1887.41	3187.44	2346.49	3522.34	2135.27	2131.6	1867.49	1778.76	1994.74	2571.73	2177.7	2146.84	2038.17	2646.29	2642.53	2504.19	2344.8	2456.17	2575.95	2138.99	2295.28	2235.86	2378.22	0.117474	0.827484	0.14877	0.835781
Cox6a1	Cytochrome c oxidase subunit 6A1_ mitochondrial OS=Mus musculus OX=10090 GN=Cox6a1 PE=1 SV=2	10.42	12352.2	2877.61	P43024	2	40.54	CX6A1_MOUSE	190.196	223.15	160.985	154.517	318.29	119.304	283.443	103.812	151.602	126.461	140.578	151.646	415.685	47.9446	184.758	68.3915	171.89	123.176	135.584	117.655	178.326	152.791	155.703	154.037	176.999	158.828	-0.259725	0.792526	0.161241	0.833999
Atp2b1	Plasma membrane calcium-transporting ATPase 1 OS=Mus musculus OX=10090 GN=Atp2b1 PE=1 SV=1	5.56	135717	1238.38	G5E829	29	32.95	AT2B1_MOUSE	1118.02	1715.78	687.618	626.087	1366.03	740.733	1064.33	595.083	1085.65	1169.35	466.689	498.246	926.828	1177	464.882	515.955	1204.92	1159.81	402.911	418.472	1360.82	1015.53	464.115	436.941	927.8	795.682	-0.264724	0.787748	0.163024	0.831039
Dlg4	Disks large homolog 4 OS=Mus musculus OX=10090 GN=Dlg4 PE=1 SV=1	5.49	80814.6	444.918	Q62108	3	6.91	DLG4_MOUSE	202.132	142.188	147.391	156.176	225.007	142.081	NA	121.905	164.332	144.968	107.293	118.538	144.21	212.455	111.136	NA	146.681	131.866	84.3449	101.188	159.688	208.017	102.839	109.816	152.001	137.477	-0.171759	0.81035	0.154757	0.828353
Ndufb9	NADH dehydrogenase [ubiquinone] 1 beta subcomplex subunit 9 OS=Mus musculus OX=10090 GN=Ndufb9 PE=1 SV=3	7.75	22269.3	1867.99	Q9CQJ8	5	43.02	NDUB9_MOUSE	104.213	117.735	105.317	111.316	109.333	74.9204	116.497	71.611	93.5399	87.0851	92.6328	98.7327	83.0391	98.3974	83.3024	80.4663	89.5015	77.9412	82.0676	89.537	100.014	109.747	98.068	103.317	98.5777	91.2832	-0.10249	0.821773	0.15074	0.828139
Cpd	Carboxypeptidase D OS=Mus musculus OX=10090 GN=Cpd PE=1 SV=2	5.76	153432	500.734	O89001	3	4.79	CBPD_MOUSE	153.415	35.3274	26.8918	26.7137	29.6778	26.4188	33.7207	23.5963	57.8217	99.3969	22.7563	120.883	38.5358	80.6921	32.932	31.8421	27.6073	23.9705	25.5317	19.4194	28.5306	157.587	22.3994	22.2948	54.7183	42.6119	-0.333229	0.747977	0.178658	0.818847
Atp5mk	ATP synthase membrane subunit K_ mitochondrial OS=Mus musculus OX=10090 GN=Atp5mk PE=1 SV=1	10.32	6438.56	8597.88	Q78IK2	2	55.17	ATPMK_MOUSE	33.872	40.6983	34.5289	37.448	35.2673	25.3971	46.684	26.0867	35.8697	31.9589	30.5057	32.8791	28.9253	37.762	32.1091	32.6221	27.3859	24.294	27.4572	27.1362	37.6367	38.5333	34.0446	31.7942	34.2663	31.6417	-0.110688	0.809681	0.154995	0.817212
Cox7a2	Cytochrome c oxidase subunit 7A2_ mitochondrial OS=Mus musculus OX=10090 GN=Cox7a2 PE=1 SV=2	10.87	9290.91	4534.42	P48771	2	27.71	CX7A2_MOUSE	125.436	129.13	188.314	203.249	125.198	91.3193	233.043	138.322	143.745	118.041	192.047	196.443	95.3764	107.715	136.754	156.398	119.708	102.231	142.529	140.865	143.852	140.86	187.331	195.274	157.024	139.074	-0.155815	0.795412	0.160173	0.810529
Gnai3	Guanine nucleotide-binding protein G(i) subunit alpha-3 OS=Mus musculus OX=10090 GN=Gnai3 PE=1 SV=3	5.37	41108.5	5638.28	Q9DC51	11	44.63	GNAI3_MOUSE	66.071	75.9901	83.8601	97.5095	93.5956	62.0622	105.725	76.8069	61.5722	66.5338	59.7731	73.2157	92.7463	78.804	76.3717	51.8967	68.4842	66.133	68.4024	67.0691	64.5316	68.9693	68.2351	74.477	76.8929	70.5101	-0.112555	0.801975	0.15777	0.809835
Gapdh	Glyceraldehyde-3-phosphate dehydrogenase OS=Mus musculus OX=10090 GN=Gapdh PE=1 SV=2	8.36	36095.2	38110.1	P16858	15	68.77	G3P_MOUSE	3942.1	4289.71	3209.73	3254.59	19477.6	18016.5	13481.4	12943.3	6512.82	5582.29	4703.65	4966.48	5756.69	4541.64	4207.64	4227.99	7151.96	7397.47	5704.18	5882.59	6707.19	6714.65	5103.82	5254.66	8365.02	5720.87	-0.266956	0.764535	0.171975	0.809802
Apoo	MICOS complex subunit Mic26 OS=Mus musculus OX=10090 GN=Apoo PE=1 SV=2	9.61	22718.1	349.759	Q9DCZ4	2	13.13	MIC26_MOUSE	78.347	76.6253	62.4306	55.6952	62.5888	65.3327	93.3642	40.8665	67.5923	72.1148	51.858	60.1472	73.9311	70.183	48.2382	54.7624	64.9971	61.0125	42.1579	45.5014	74.1459	70.1064	55.6473	56.0479	65.5802	59.7276	-0.129207	0.794252	0.160601	0.804693
Cpm	Carboxypeptidase M OS=Mus musculus OX=10090 GN=Cpm PE=1 SV=2	7.66	50955.1	1307.55	Q80V42	15	37.02	CBPM_MOUSE	959.844	1144.33	1811.24	1696.29	715.855	617.778	1669.66	1236.01	863.123	788.216	1583.17	1582.79	870.167	1439.88	1540.54	2269.1	893.374	856.834	1385.29	1839.27	942.197	1040.45	1848.36	1892.58	1222.36	1401.5	0.206671	0.774532	0.168061	0.801631
Actr3	Actin-related protein 3 OS=Mus musculus OX=10090 GN=Actr3 PE=1 SV=3	5.53	47813.4	841.734	Q99JY9	7	28.23	ARP3_MOUSE	92.3375	230.835	109.38	103.581	214.179	136.693	211.298	122.46	141.56	141.75	70.785	92.244	164.436	162.911	76.3025	99.7785	121.347	147.871	79.9348	80.2305	177.874	184.621	73.9489	73.3412	138.925	120.216	-0.209966	0.770401	0.169668	0.798501
Gsn	Gelsolin OS=Mus musculus OX=10090 GN=Gsn PE=1 SV=3	5.78	86340.9	1193.08	P13020	18	33.46	GELS_MOUSE	670.708	850.224	572.192	601.976	849.768	538.748	693.197	371.175	808.35	736.05	464.618	503.679	866.333	854.598	565.543	594.801	775.633	796.962	503.822	505.465	942.543	976.128	559.164	568.591	638.39	709.132	0.15265	0.783349	0.164684	0.798083
Gapdhs	Glyceraldehyde-3-phosphate dehydrogenase_ testis-specific OS=Mus musculus OX=10090 GN=Gapdhs PE=1 SV=1	7.8	48398.4	2759.78	Q64467	3	8.18	G3PT_MOUSE	33.9595	36.6152	24.3188	25.0374	121.07	108.214	115.468	103.657	45.3096	40.2162	38.0298	39.8802	38.1214	36.2258	34.2357	35.8678	50.3344	48.4217	52.5189	46.3821	48.063	49.168	42.5527	45.3368	60.9813	43.9357	-0.236464	0.758392	0.174425	0.794401
Slc6a1	Sodium- and chloride-dependent GABA transporter 1 OS=Mus musculus OX=10090 GN=Slc6a1 PE=1 SV=2	7.9	67800	493.648	P31648	6	15.86	SC6A1_MOUSE	159.143	177.355	240.694	259.045	195.576	119.355	343.446	202.176	145.84	134.486	184.315	192.628	146.357	165.701	216.818	283.65	125.008	129.079	153.355	180.404	141.754	157.228	193.342	188.904	196.172	173.467	-0.156148	0.77709	0.167074	0.792623
Arf6	ADP-ribosylation factor 6 OS=Mus musculus OX=10090 GN=Arf6 PE=1 SV=2	9.35	20196.3	4448.08	P62331	9	73.14	ARF6_MOUSE	147.206	171.951	168.721	173.164	154.679	100.953	204.117	111.666	126.114	110.5	117.409	120.014	157.482	161.363	166.557	153.546	144.382	137.139	139.306	149.49	142.859	147.85	145.54	152.478	142.208	149.833	0.106755	0.781235	0.165487	0.788495
Auh	Methylglutaconyl-CoA hydratase_ mitochondrial OS=Mus musculus OX=10090 GN=Auh PE=1 SV=1	10.09	33680.2	585.755	Q9JLZ3	5	17.52	AUHM_MOUSE	102.69	135.365	90.7143	93.4724	110.339	74.0171	121.265	71.7847	89.9008	87.1847	78.9813	95.6831	65.1753	86.0667	74.5863	68.7923	108.582	82.6202	72.1284	68.7429	138.82	132.742	85.0234	80.6653	95.9499	88.6621	-0.134762	0.776657	0.167241	0.788262
Ndufs8	NADH dehydrogenase [ubiquinone] iron-sulfur protein 8_ mitochondrial OS=Mus musculus OX=10090 GN=Ndufs8 PE=1 SV=1	5.85	24494.6	906.476	Q8K3J1	5	30.66	NDUS8_MOUSE	105.161	115.145	128.878	124.194	120.23	81.6262	167.775	89.6236	104.963	106.665	106.527	118.67	86.5139	107.208	111.951	103.497	100.915	95.1368	102.124	101.851	116.314	106.455	115.297	118.849	114.122	105.509	-0.0960466	0.776657	0.167241	0.782573
Atp5f1a	ATP synthase subunit alpha_ mitochondrial OS=Mus musculus OX=10090 GN=Atp5f1a PE=1 SV=1	9.63	59866.8	21542.3	Q03265	28	68.72	ATPA_MOUSE	4080.87	4457.88	3585.42	3843.02	4476.39	3432.22	4692.17	3091.81	4813.7	4572.19	3752.54	4131.48	4154.56	4386.35	3403.32	3962.94	4253.6	4632.08	3749.5	3883.91	5514.53	5375.33	4426.68	4469.21	4077.47	4351	0.0931047	0.774914	0.167913	0.780488
Gnaz	Guanine nucleotide-binding protein G(z) subunit alpha OS=Mus musculus OX=10090 GN=Gnaz PE=1 SV=4	7.5	41363	535.845	O70443	6	21.13	GNAZ_MOUSE	86.7309	81.2193	59.2292	34.1887	136.687	76.1725	46.3234	50.3704	64.644	60.18	37.6474	58.4676	65.1151	71.3527	42.8754	34.682	66.9321	70.2472	44.5694	50.1135	68.9122	59.9324	51.314	45.4776	65.9884	55.9603	-0.173774	0.758392	0.174425	0.778046
Dync1h1	Cytoplasmic dynein 1 heavy chain 1 OS=Mus musculus OX=10090 GN=Dync1h1 PE=1 SV=2	6.01	534784	764.334	Q9JHU4	92	27.86	DYHC1_MOUSE	4841.01	5182.16	4606.05	5097.98	4907.12	3519.7	5242.71	2613.8	4789.65	4864.01	4467.38	4636.49	3804.65	5184.04	5025.3	5789.94	4467.49	4872.59	4341.52	3690.03	2190.23	2125.52	4396.74	4730.07	4564.01	4218.18	-0.149655	0.758782	0.174268	0.773399
Agk	Acylglycerol kinase_ mitochondrial OS=Mus musculus OX=10090 GN=Agk PE=1 SV=1	8.45	47432.3	502.074	Q9ESW4	4	17.58	AGK_MOUSE	232.254	274.541	211.407	228.351	266.883	178.464	528.498	160.737	309.834	259.098	252.685	259.077	165.435	236.567	144.963	278.812	217.575	243.129	211.346	233.263	262.751	300.041	218.45	274.562	263.486	232.241	-0.145549	0.758782	0.174268	0.772615
Atp5mg	ATP synthase subunit g_ mitochondrial OS=Mus musculus OX=10090 GN=Atp5mg PE=1 SV=1	10.31	11424.5	2091.24	Q9CPQ8	4	34.95	ATP5L_MOUSE	72.2703	94.1499	114.019	121.696	154.856	57.5251	126.728	79.6633	86.3453	91.0847	94.0921	96.4539	69.8882	99.996	89.7967	105.749	70.6258	77.8083	74.3011	83.4024	88.5433	101.738	102.697	100.496	99.0736	88.7535	-0.127361	0.761748	0.173082	0.772322
Cyfip2	Cytoplasmic FMR1-interacting protein 2 OS=Mus musculus OX=10090 GN=Cyfip2 PE=1 SV=2	6.66	147542	233.631	Q5SQX6	3	2.87	CYFP2_MOUSE	181.564	237.675	255.006	266.889	391.501	245.283	NA	266.13	143.804	163.476	158.749	226.902	208.02	232.327	195.056	NA	198.161	186.167	180.368	189.27	233.618	186.88	201.222	223.312	230.634	203.127	-0.131663	0.758782	0.174268	0.77012
Rras2	Ras-related protein R-Ras2 OS=Mus musculus OX=10090 GN=Rras2 PE=1 SV=1	5.65	23627.7	4006.34	P62071	11	69.12	RRAS2_MOUSE	120.216	129.715	131.616	132.371	141.384	96.8331	187.857	111.17	100.861	98.6064	102.399	115.813	196.235	175.551	151.891	166.809	123.285	108.106	94.7374	110.235	119.34	129.882	115.01	114.387	122.403	133.789	0.119593	0.75725	0.174884	0.766635
Ncam1	Neural cell adhesion molecule 1 OS=Mus musculus OX=10090 GN=Ncam1 PE=1 SV=3	4.54	120226	3359.44	P13595	31	49.33	NCAM1_MOUSE	2381.17	2668.67	2750.68	2795.95	2534.18	1867.45	3720.25	2158.1	2114.63	1938.67	2030.33	2282.5	2631.08	2790.36	2352.31	2874.88	1965.46	1836.77	1914.64	2013.68	2202.21	2109.26	2195.45	2105.42	2436.88	2249.29	-0.104128	0.758392	0.174425	0.765507
Slc25a4	ADP/ATP translocase 1 OS=Mus musculus OX=10090 GN=Slc25a4 PE=1 SV=4	10.19	33132.4	16717.9	P48962	20	64.09	ADT1_MOUSE	1987.29	2125.65	2710.08	2595.94	1906.21	1643.05	2987.94	2398.05	2280.88	2156.74	2998.59	3195.76	1800.08	2071.54	2471.22	3125.16	2109.21	2019.86	2698.01	3060.9	2586.18	2622.69	3569.41	3529.22	2415.51	2638.62	0.121779	0.753257	0.176499	0.763037
Bphl	Valacyclovir hydrolase OS=Mus musculus OX=10090 GN=Bphl PE=1 SV=1	9.27	33079.1	538.806	Q8R164	6	36.08	BPHL_MOUSE	73.0478	82.3067	77.3372	72.9018	98.74	54.7561	117.161	52.8613	63.0805	60.3069	55.217	60.6937	83.2921	63.5659	74.8901	88.4551	74.3861	70.5537	76.8878	70.3991	80.7555	82.437	69.4805	77.1996	72.3675	76.0252	0.108154	0.750262	0.177721	0.758017
Dld	Dihydrolipoyl dehydrogenase_ mitochondrial OS=Mus musculus OX=10090 GN=Dld PE=1 SV=2	7.82	54785.7	591.067	O08749	11	33.6	DLDH_MOUSE	317.829	342.239	251.961	260.71	370.803	327.021	436.64	267.408	373.247	336.113	243.076	264.282	329.655	315.62	234.557	238.678	315.629	318.166	203.709	212.905	395.098	398.006	285.659	275.758	315.944	293.62	-0.114618	0.745433	0.179708	0.754194
Cyc1	Cytochrome c1_ heme protein_ mitochondrial OS=Mus musculus OX=10090 GN=Cyc1 PE=1 SV=1	9.44	35555.8	3118.55	Q9D0M3	9	42.77	CY1_MOUSE	445.059	508.769	416.951	411.461	413.158	316.761	478.276	275.602	475.708	395.762	369.154	432.077	367.589	419.447	338.027	359.785	394.9	405.233	283.462	338.023	436.337	472.874	399.183	388.248	411.562	383.592	-0.0941743	0.747977	0.178658	0.753882
Clic4	Chloride intracellular channel protein 4 OS=Mus musculus OX=10090 GN=Clic4 PE=1 SV=3	5.29	28957.2	1183.33	Q9QYB1	10	53.36	CLIC4_MOUSE	202.846	208.584	199.766	148.965	161.783	98.9186	133.278	78.7483	151.278	130.044	100.863	102.9	173.571	193.906	135.92	130.296	118.192	128.803	78.5605	93.4462	147.053	130.94	96.6143	97.9597	143.164	127.105	-0.152553	0.737595	0.182981	0.753206
Atp1b1	Sodium/potassium-transporting ATPase subunit beta-1 OS=Mus musculus OX=10090 GN=Atp1b1 PE=1 SV=1	8.82	35593.8	23187.5	P14094	14	55.26	AT1B1_MOUSE	7571.78	8150.21	6782.6	6865.37	8857.57	7551.32	7853.72	6769.57	7714.05	6927.32	7172.51	7278.06	7306.24	8776.7	7106.61	9354.9	7717.28	8005.74	7016.3	7649.55	7703.88	7848.92	7455.61	7692.78	7457.84	7802.88	0.0651891	0.747207	0.178975	0.750045
Csrp1	Cysteine and glycine-rich protein 1 OS=Mus musculus OX=10090 GN=Csrp1 PE=1 SV=3	8.56	21438.8	556.485	P97315	4	41.97	CSRP1_MOUSE	83.5915	83.4383	78.6242	85.0553	106.682	48.7575	109.603	46.6732	71.2628	55.5738	54.9135	51.4924	90.9997	71.5685	91.7566	56.8755	62.9172	57.6518	63.4456	47.9164	65.6684	62.0246	51.8738	56.8329	72.9723	64.9609	-0.135563	0.737595	0.182981	0.749949
Cnrip1	CB1 cannabinoid receptor-interacting protein 1 OS=Mus musculus OX=10090 GN=Cnrip1 PE=1 SV=1	8.18	18726.4	4249.6	Q5M8N0	4	40.85	CNRP1_MOUSE	96.1892	165.386	111.336	120.391	79.4757	58.2676	111.165	48.1627	135.518	109.543	107.834	135.643	137.511	115.86	90.5854	80.7553	115.899	134.767	115.167	120.896	133.226	96.2998	130.376	90.2277	106.576	113.464	0.144706	0.731345	0.185633	0.745524
Aldh1b1	Aldehyde dehydrogenase X_ mitochondrial OS=Mus musculus OX=10090 GN=Aldh1b1 PE=1 SV=1	6.64	58123.3	1822.8	Q9CZS1	20	60.12	AL1B1_MOUSE	264.684	301.701	277.217	281.279	588.845	447.968	686.038	438.745	309.866	280.239	252.007	251.219	355.379	292.703	254.788	274.574	366.321	322.11	280.897	296.876	345.639	390.785	289.243	311.797	364.984	315.093	-0.13664	0.732318	0.185218	0.744956
Gng4	Guanine nucleotide-binding protein G(I)/G(S)/G(O) subunit gamma-4 OS=Mus musculus OX=10090 GN=Gng4 PE=1 SV=1	6.95	8575.84	1306.09	P50153	2	30.67	GBG4_MOUSE	NA	20.9875	26.1344	28.8325	7.03218	16.9955	30.4888	21.5666	15.2836	22.4506	18.366	18.0047	13.0031	18.9136	14.326	21.9608	NA	NA	15.1969	16.346	17.8844	NA	20.5201	18.0847	20.5584	17.3595	-0.173825	0.723157	0.189166	0.743755
Slc25a22	Mitochondrial glutamate carrier 1 OS=Mus musculus OX=10090 GN=Slc25a22 PE=1 SV=1	9.37	35126.7	4749.21	Q9D6M3	12	56.97	GHC1_MOUSE	262.434	290.587	260.387	249.518	322.379	229.565	392.664	217.006	337.014	268.737	243.562	243.545	274.839	244.978	231.064	235.424	266.455	263.664	191.416	207.846	335.229	305.795	292.951	248.964	276.45	258.219	-0.0944145	0.732318	0.185218	0.738379
Ndufv1	NADH dehydrogenase [ubiquinone] flavoprotein 1_ mitochondrial OS=Mus musculus OX=10090 GN=Ndufv1 PE=1 SV=1	8.16	51518.6	2993.02	Q91YT0	20	66.38	NDUV1_MOUSE	338.963	345.813	276.855	304.43	390.772	244.583	392.15	239.465	308.012	311.679	275.572	317.18	339.915	278.51	286.261	240.29	305.715	288.304	232.112	260.137	347.449	306.937	325.623	304.392	312.123	292.97	-0.0851882	0.73221	0.185264	0.737149
Cfl2	Cofilin-2 OS=Mus musculus OX=10090 GN=Cfl2 PE=1 SV=1	8.16	18823.7	1944.73	P45591	5	31.93	COF2_MOUSE	22.8282	27.1652	30.1901	25.1622	29.066	45.3549	34.4364	21.6554	23.3613	17.9512	13.2538	17.0775	29.5145	34.8875	23.7629	31.3745	24.246	29.7408	17.4461	16.4186	31.1018	57.3642	23.776	24.9972	25.6252	28.7192	0.161286	0.718815	0.191067	0.736687
Ca14	Carbonic anhydrase 14 OS=Mus musculus OX=10090 GN=Ca14 PE=1 SV=1	5.93	37733.5	419.021	Q9WVT6	5	17.51	CAH14_MOUSE	164.326	171.137	174.141	177.266	172.705	114.646	202.647	115.899	148.205	127.599	125.778	142.077	159.689	179.749	154.989	173.846	152.109	158.308	140.966	146.972	167.759	174.589	160.25	151.576	153.035	160.067	0.0840584	0.731345	0.185633	0.73616
Rab43	Ras-related protein Rab-43 OS=Mus musculus OX=10090 GN=Rab43 PE=1 SV=1	5.48	23491.4	1490.78	Q8CG50	2	17.14	RAB43_MOUSE	1376.09	1446.47	1311.22	1494.2	936.85	451.161	1328.92	785.22	1559.62	1237.73	1489.82	1536.44	1760.67	1877.44	1355.32	1557.98	1987.25	1081.55	650.697	949.665	2404.77	1320.12	1054.06	1057.91	1246.15	1421.45	0.175861	0.711867	0.194148	0.733268
Mapk1	Mitogen-activated protein kinase 1 OS=Mus musculus OX=10090 GN=Mapk1 PE=1 SV=3	6.57	41674.9	789.514	P63085	8	33.24	MK01_MOUSE	82.4014	96.6549	91.5848	87.6738	133.391	68.8221	NA	79.7373	62.6906	59.6318	69.5799	75.6993	79.2296	90.7468	85.8744	81.0122	70.9582	68.6443	73.5956	71.1863	63.2147	78.6974	77.0491	66.894	82.5333	75.5919	-0.0984327	0.72649	0.18772	0.733128
Gstm4	Glutathione S-transferase Mu 4 OS=Mus musculus OX=10090 GN=Gstm4 PE=1 SV=1	6.55	25690.6	2444.19	Q8R5I6	3	20.64	GSTM4_MOUSE	70.328	82.5091	74.347	73.3649	69.1119	46.158	78.3147	44.104	56.3194	54.6026	53.2454	56.4398	50.0005	45.5056	51.1618	45.358	66.8398	65.4751	58.329	55.5994	65.2835	75.073	61.5596	62.5403	63.2371	58.5605	-0.0990476	0.718815	0.191067	0.725606
Ndufa9	NADH dehydrogenase [ubiquinone] 1 alpha subcomplex subunit 9_ mitochondrial OS=Mus musculus OX=10090 GN=Ndufa9 PE=1 SV=2	10.24	42639.3	5645.12	Q9DC69	16	56.5	NDUA9_MOUSE	241.173	263.023	271.77	271.518	249.078	189.063	294.289	183.532	248.071	232.993	227.996	247.229	229.953	228.355	218.767	225.712	229.073	219.08	171.937	213.597	268.26	267.381	246.042	242.912	243.311	230.089	-0.0767432	0.721259	0.189995	0.72533
Prdx1	Peroxiredoxin-1 OS=Mus musculus OX=10090 GN=Prdx1 PE=1 SV=1	8.24	22404.6	9206.45	P35700	12	73.37	PRDX1_MOUSE	723.391	767.954	737.583	729.76	628.179	432.014	833.076	441.76	618.436	533.32	585.034	604.289	595.947	518.116	612.143	492.216	644.957	556.345	520.056	561.903	652.501	693.054	599.312	626.698	636.233	589.437	-0.0892964	0.713267	0.193523	0.718835
Mpc2	Mitochondrial pyruvate carrier 2 OS=Mus musculus OX=10090 GN=Mpc2 PE=1 SV=1	11.22	14343	1480.83	Q9D023	2	22.83	MPC2_MOUSE	61.0638	64.1855	75.4067	78.2966	71.9924	43.7884	87.252	52.4272	61.7362	56.6954	60.711	61.1373	52.2619	62.6159	57.2992	61.0833	52.338	52.7453	52.6192	56.626	71.7119	67.6146	68.0067	68.7371	64.5577	60.3049	-0.0851346	0.71139	0.194361	0.716466
Atp5po	ATP synthase subunit O_ mitochondrial OS=Mus musculus OX=10090 GN=Atp5po PE=1 SV=1	10.66	23420.6	13045.3	Q9DB20	11	67.61	ATPO_MOUSE	541.662	594.248	566.266	603.413	529.669	376.944	629.473	365.986	477.067	501.131	501.333	537.058	447.051	438.079	443.577	457.577	465.341	447.325	481.38	438.389	578.674	582.828	531.306	539.365	518.687	487.574	-0.0790193	0.707057	0.19631	0.711458
Tppp	Tubulin polymerization-promoting protein OS=Mus musculus OX=10090 GN=Tppp PE=1 SV=1	10.1	23745.7	8171.15	Q7TQD2	7	45.41	TPPP_MOUSE	413.966	474.54	415.766	432.257	539.919	357.737	628.903	304.274	362.38	284.286	307.572	275.795	472.737	356.022	433.602	341.207	403.848	315.233	358.515	270.703	391.732	378.421	325.716	320.317	399.783	364.004	-0.105078	0.701455	0.198859	0.709282
Rab35	Ras-related protein Rab-35 OS=Mus musculus OX=10090 GN=Rab35 PE=1 SV=1	8.39	23310.4	2127.28	Q6PHN9	3	37.81	RAB35_MOUSE	74.6545	80.0221	72.1167	152.501	74.7117	59.206	229.958	76.8951	57.8432	47.6181	119.852	27.2964	66.0333	71.0811	31.0204	139.347	51.6699	57.0687	103.46	52.2941	60.7988	54.2706	69.9442	113.181	89.3896	72.514	-0.20445	0.67846	0.209672	0.708595
Sucla2	Succinate--CoA ligase [ADP-forming] subunit beta_ mitochondrial OS=Mus musculus OX=10090 GN=Sucla2 PE=1 SV=2	6.65	50456.2	398.82	Q9Z2I9	4	15.77	SUCB1_MOUSE	116.236	143.678	94.1341	107.254	158.009	98.598	NA	74.1845	135.138	115.962	68.0135	91.0727	119.401	117.334	83.3009	128.2	99.5833	100.625	50.242	59.7334	133.78	136.168	83.4906	93.3314	109.298	100.432	-0.137505	0.693638	0.202471	0.707136
Slc2a1	Solute carrier family 2_ facilitated glucose transporter member 1 OS=Mus musculus OX=10090 GN=Slc2a1 PE=1 SV=4	9.08	54326.9	230.949	P17809	3	4.88	GTR1_MOUSE	136.878	157.306	192.366	193.329	127.327	82.9552	228.62	113.764	125.505	122.112	139.125	141.826	102.379	140.306	121.13	209.762	114.455	113.79	118.447	131.177	129.591	133.726	139.198	149.415	146.759	133.615	-0.110113	0.693638	0.202471	0.702323
Septin6	Septin-6 OS=Mus musculus OX=10090 GN=Septin6 PE=1 SV=4	6.02	50075.9	610.128	Q9R1T4	8	21.43	SEPT6_MOUSE	5247.65	5602.9	2501.14	2806.91	5608.1	5484.25	2663.01	2247.18	5475.48	6079.67	2956.03	3469.35	4205.89	5004.3	2362.08	3364.54	4142.78	5184.08	2825.48	1966.1	5668.16	5182.22	2731.38	2017.43	4178.47	3721.2	-0.167128	0.681642	0.208141	0.701832
Rap1b	Ras-related protein Rap-1b OS=Mus musculus OX=10090 GN=Rap1b PE=1 SV=2	5.46	21052.9	11349	Q99JI6	10	76.09	RAP1B_MOUSE	135.58	147.067	159.781	153.802	138.507	93.2989	204.515	123.647	94.5635	85.5714	110.937	128.025	146.864	113.785	161.505	145.782	104.521	86.64	105.046	116.975	99.1724	111.462	123.626	127.649	131.274	120.252	-0.105732	0.693638	0.202471	0.70165
Eci1	Enoyl-CoA delta isomerase 1_ mitochondrial OS=Mus musculus OX=10090 GN=Eci1 PE=1 SV=2	9.33	32535.7	537.967	P42125	4	20.42	ECI1_MOUSE	119.952	135.311	103.908	103.602	70.5093	51.5384	NA	30.0951	88.3285	92.9976	60.1164	70.1994	94.1557	96.0743	64.8442	71.0631	103.98	98.7456	63.6687	67.7021	119.56	118.017	79.8587	87.183	84.2326	88.7377	0.150674	0.679259	0.209287	0.695769
Rhoa	Transforming protein RhoA OS=Mus musculus OX=10090 GN=Rhoa PE=1 SV=1	5.75	22124.4	11458.6	Q9QUI0	11	79.79	RHOA_MOUSE	310.554	302.916	380.714	389.826	273.697	222.907	450.278	291.453	281.201	245.685	313.512	338.33	315.903	295.588	315.954	367.661	256.906	258.395	238.422	297.938	278.502	265.047	331.776	327.483	316.756	295.798	-0.0831403	0.685392	0.206352	0.690416
Snap25	Synaptosomal-associated protein 25 OS=Mus musculus OX=10090 GN=Snap25 PE=1 SV=1	4.46	23543.3	11560.1	P60879	15	78.16	SNP25_MOUSE	230.351	295.087	234.579	262.729	416.637	307.807	530.587	296.463	271.493	262.646	247.343	287.239	398.467	290.894	400.534	299.004	308.262	316.547	245.248	305.297	362.707	300.2	330.746	259.587	303.58	318.124	0.0955883	0.683764	0.207127	0.690413
Rab37	Ras-related protein Rab-37 OS=Mus musculus OX=10090 GN=Rab37 PE=1 SV=2	5.39	24827	1431.89	Q9JKM7	3	13	RAB37_MOUSE	98.3637	59.3361	55.9781	45.7171	87.4538	41.7142	NA	37.8757	68.0704	91.7633	NA	35.2193	87.0781	92.8599	52.8883	NA	79.9035	65.5285	34.6732	NA	92.7168	97.3257	34.3812	NA	62.1492	70.8172	0.181015	0.666152	0.215699	0.690308
Tagln3	Transgelin-3 OS=Mus musculus OX=10090 GN=Tagln3 PE=1 SV=1	7.19	22641.8	968.523	Q9R1Q8	6	36.18	TAGL3_MOUSE	53.9475	59.9151	69.9738	69.1248	67.5524	46.7717	107.799	54.3866	56.3696	43.2044	53.5835	57.7624	59.4073	35.6509	73.3845	46.6494	55.2344	42.5689	63.828	56.1285	56.6339	57.4051	69.3128	67.454	61.6992	56.9715	-0.1028	0.681642	0.208141	0.68935
Ndufb5	NADH dehydrogenase [ubiquinone] 1 beta subcomplex subunit 5_ mitochondrial OS=Mus musculus OX=10090 GN=Ndufb5 PE=1 SV=1	9.81	21767.3	432.595	Q9CQH3	2	14.81	NDUB5_MOUSE	43.4994	50.547	56.8932	60.0129	57.1078	33.1422	77.2657	40.7641	46.3667	42.1266	52.2862	54.5064	41.9907	46.0108	50.4976	49.104	41.3162	44.2115	43.5082	43.0247	49.7159	52.4186	57.3546	50.6451	51.2098	47.4831	-0.0838763	0.682691	0.207639	0.687824
Slc3a2	4F2 cell-surface antigen heavy chain OS=Mus musculus OX=10090 GN=Slc3a2 PE=1 SV=1	5.54	58450.7	728.809	P10852	16	36.31	4F2_MOUSE	262.9	266.249	246.569	244.224	334.543	224.447	327.792	191.62	256.276	241.156	171.153	194.538	249.084	290.388	186.462	223.975	254.036	248.615	176.329	182.207	284.221	276.986	196.864	204.482	246.789	231.137	-0.0895374	0.67846	0.209672	0.684342
Vdac1	Voltage-dependent anion-selective channel protein 1 OS=Mus musculus OX=10090 GN=Vdac1 PE=1 SV=3	8.7	32522.6	11811	Q60932	15	78.04	VDAC1_MOUSE	1294.53	1346.32	1138.65	1148.76	1676.12	1186.84	1556.18	930.687	1548.35	1302.84	1120.62	1224.8	1374.25	793.226	1183.32	751.17	1347	1184.03	942.849	1035.58	1758.38	1730.29	1278.56	1346.11	1289.56	1227.06	-0.10022	0.675317	0.211195	0.682713
Ppp1cb	Serine/threonine-protein phosphatase PP1-beta catalytic subunit OS=Mus musculus OX=10090 GN=Ppp1cb PE=1 SV=3	5.79	37985.3	1106.05	P62141	9	34.25	PP1B_MOUSE	86.576	97.7531	78.2053	74.8203	127.051	74.4324	57.0494	57.6128	75.2041	65.3822	49.8935	66.0576	76.7323	87.0886	60.9087	57.9626	79.1556	68.6976	51.8638	61.0671	87.6473	74.7298	68.3976	61.1616	75.8365	69.6177	-0.0969858	0.675317	0.211195	0.682245
Myo1d	Unconventional myosin-Id OS=Mus musculus OX=10090 GN=Myo1d PE=1 SV=1	9.87	116880	1482.06	Q5SYD0	48	58.25	MYO1D_MOUSE	5263.64	5526.68	1097.87	970.535	7228.52	4327.74	1817.07	631.572	4982.02	4387.32	704.194	754.527	4016.44	5104.58	670.591	759.678	4770.61	4545.88	719.866	673.524	4745.26	4601.82	648.096	694.075	3140.97	2662.53	-0.29855	0.605262	0.248163	0.674888
Rab6b	Ras-related protein Rab-6B OS=Mus musculus OX=10090 GN=Rab6b PE=1 SV=1	5.22	23575.8	1472.8	P61294	5	33.65	RAB6B_MOUSE	37.3323	37.0878	22.8908	22.417	28.5973	26.1894	35.2861	18.8015	30.306	31.6248	17.0367	17.988	28.8328	35.5666	18.8601	16.9144	33.2171	32.6011	17.3346	17	29.3917	36.5683	18.9767	17.0477	27.1298	25.1926	-0.126183	0.662356	0.217592	0.674269
Ndufs1	NADH-ubiquinone oxidoreductase 75 kDa subunit_ mitochondrial OS=Mus musculus OX=10090 GN=Ndufs1 PE=1 SV=2	5.38	80803.5	2672.75	Q91VD9	34	67.81	NDUS1_MOUSE	651.277	665.81	599.435	612.396	721.017	488.252	757.603	395.194	694.897	643.458	511.405	631.578	565.452	634.847	472.685	530.285	606.469	569.094	481.155	450.317	738.288	800.418	536.7	573.136	614.36	579.904	-0.0821876	0.668683	0.214446	0.673714
Cntnap1	Contactin-associated protein 1 OS=Mus musculus OX=10090 GN=Cntnap1 PE=1 SV=2	6.65	158308	1106.78	O54991	39	38.12	CNTP1_MOUSE	1511.77	1652.78	1221.85	1204.96	1443.32	794.36	1329.28	728.323	1427.82	1241.38	910.41	874.155	1152.05	1491.93	907.354	1023.93	1251.88	1179.74	821.555	863.677	1343.09	1301.41	903.687	938.714	1195.03	1098.25	-0.101246	0.662485	0.217528	0.670177
Myl6	Myosin light polypeptide 6 OS=Mus musculus OX=10090 GN=Myl6 PE=1 SV=3	4.36	17101.2	856.294	Q60605	3	23.84	MYL6_MOUSE	47.2569	52.4139	44.4141	42.7122	64.5946	38.7062	65.4822	36.6349	36.4502	36.7718	32.8441	34.1279	48.4739	37.7317	44.6819	37.4989	45.5094	39.1279	39.7976	35.4058	49.8436	37.4557	38.2682	38.743	44.3674	41.0448	-0.0826938	0.663791	0.216875	0.668922
Jam3	Junctional adhesion molecule C OS=Mus musculus OX=10090 GN=Jam3 PE=1 SV=2	6.67	35407.9	2435.08	Q9D8B7	11	53.23	JAM3_MOUSE	361.454	426.428	351.447	333.009	393.384	266.825	445.588	241.337	308.032	273.159	241.121	270.785	386.145	390.583	321.909	325.48	323.753	310.988	220.669	265.275	308.921	319.434	236.422	252.811	326.047	305.199	-0.0854995	0.658955	0.219303	0.664478
Canx	Calnexin OS=Mus musculus OX=10090 GN=Canx PE=1 SV=1	4.3	67677.2	726.822	P35564	11	28.76	CALX_MOUSE	32898.3	28531.3	6388.27	6271.27	34011.5	36488.5	6440.1	5797.97	38245.4	34944.3	7530.75	8261.27	63477	36605.4	7547.6	9250.32	35208.1	34673.2	6612.27	7458.25	59934.5	39572.8	7899.58	7706.63	20484.1	26328.8	0.27358	0.605239	0.248177	0.664199
Ndufb4	NADH dehydrogenase [ubiquinone] 1 beta subcomplex subunit 4 OS=Mus musculus OX=10090 GN=Ndufb4 PE=1 SV=3	10.31	15081.3	2650.67	Q9CQC7	6	47.29	NDUB4_MOUSE	83.3536	91.3733	77.8116	76.9106	86.8457	56.9619	85.9921	50.7034	79.8429	73.9398	65.4014	73.0933	70.1546	79.773	63.3912	61.6076	74.6685	68.8536	51.3072	64.7186	86.1535	87.7364	73.2134	72.3828	75.1858	71.1634	-0.0743717	0.659658	0.218948	0.663837
Uqcrc1	Cytochrome b-c1 complex subunit 1_ mitochondrial OS=Mus musculus OX=10090 GN=Uqcrc1 PE=1 SV=2	5.8	53479.1	6879.88	Q9CZ13	19	60.42	QCR1_MOUSE	855.233	1026.56	1195.01	1253.24	828.239	615.226	1531.45	793.322	1038.08	859.686	1039.27	1265.39	817.032	780.712	940.002	908.31	883.374	873.152	804.871	962.063	1032.67	1176.46	1091.37	1086.45	1025.06	946.372	-0.0856395	0.657648	0.219964	0.6632
Slc12a2	Solute carrier family 12 member 2 OS=Mus musculus OX=10090 GN=Slc12a2 PE=1 SV=2	6.98	131832	1135.92	P55012	31	33.53	S12A2_MOUSE	1155.92	1216.44	1416.31	1513.36	1140.93	753.251	1481.32	1008.59	1153.52	930.997	1136.05	1298.95	1020.88	1296.93	1329.17	1554.64	1100.86	1109.57	1068.52	1233.86	1292.56	1112.61	1388.3	1296.12	1183.8	1233.67	0.0745537	0.657661	0.219958	0.661873
Vdac2	Voltage-dependent anion-selective channel protein 2 OS=Mus musculus OX=10090 GN=Vdac2 PE=1 SV=2	7.38	32360.2	5951.6	Q60930	13	66.44	VDAC2_MOUSE	367.319	398.863	365.662	334.344	435.666	302.994	470.216	263.459	422.617	372.71	356.468	368.357	365.997	294.526	338.196	276.065	357.383	333.331	301.521	292.357	454.106	434.998	391.851	405.428	371.556	353.813	-0.0724301	0.657648	0.219964	0.661624
Dynll2	Dynein light chain 2_ cytoplasmic OS=Mus musculus OX=10090 GN=Dynll2 PE=1 SV=1	7.26	10463.9	19498.4	Q9D0M5	4	62.92	DYL2_MOUSE	273.979	299.247	347.877	352.937	256.474	88.2657	477.835	307.506	241.037	219.227	297.716	235.133	233.082	315.197	327.099	390.02	227.326	236.218	327.823	304.001	250.153	275.096	305.741	313.415	283.103	292.097	0.118084	0.641509	0.228292	0.652286
Rac1	Ras-related C3 botulinum toxin substrate 1 OS=Mus musculus OX=10090 GN=Rac1 PE=1 SV=1	8.58	21849.3	11962.2	P63001	8	45.31	RAC1_MOUSE	890.725	911.079	933.188	941.451	754.55	661.59	928.776	682.644	730.521	697.306	723.875	808.675	753.841	889.716	791.355	1031.97	685.835	663.822	780.1	725.001	726.703	750.295	739.138	716.334	805.365	771.176	-0.0603987	0.64928	0.224244	0.652083
Prdx4	Peroxiredoxin-4 OS=Mus musculus OX=10090 GN=Prdx4 PE=1 SV=1	6.79	31280.7	1063.07	O08807	3	20.07	PRDX4_MOUSE	45.2126	46.0541	54.9506	54.1492	60.4409	34.5976	53.0855	37.3408	20.7111	31.042	36.8813	35.7342	41.1554	23.1012	42.0991	38.0804	34.0676	32.6128	40.6544	37.3839	39.3519	37.9082	49.9581	49.009	42.5167	38.7818	-0.100913	0.643661	0.227164	0.651523
Cldn11	Claudin-11 OS=Mus musculus OX=10090 GN=Cldn11 PE=1 SV=1	7.81	22855.7	13092.8	Q60771	2	26.09	CLD11_MOUSE	19096	18833.7	18581.8	17329.3	15532.8	18187.3	14680.3	16666.1	20772.6	16332.7	19345.7	18416.9	18891.2	20309.2	10260	22255	19158.3	19208.6	17845.9	18827.8	20330.3	19946.3	18807.3	20628.1	17814.6	18872.3	0.068052	0.646222	0.225828	0.649795
Plcb1	1-phosphatidylinositol 4_5-bisphosphate phosphodiesterase beta-1 OS=Mus musculus OX=10090 GN=Plcb1 PE=1 SV=2	5.76	139252	1701.35	Q9Z1B3	38	47.53	PLCB1_MOUSE	1821.69	2227.79	9301.75	9313.4	1556.88	1328.01	8822.35	6903.55	2547.7	2252.85	9576.91	9238.28	2353.07	1996.61	9007.89	11811.5	2351.79	2286.66	8149.27	10310.6	2503.8	2656.52	10690.4	10242.6	5407.6	6196.73	0.239274	0.602802	0.249573	0.648555
Ppp2r1a	Serine/threonine-protein phosphatase 2A 65 kDa regulatory subunit A alpha isoform OS=Mus musculus OX=10090 GN=Ppp2r1a PE=1 SV=3	4.82	66121.1	351.855	Q76MZ3	5	12.22	2AAA_MOUSE	283.983	185.673	153.002	173.842	195.132	146.913	248.399	74.8588	139.998	141.641	108.835	128.587	149.463	173.014	82.5364	NA	203.962	203.599	104.307	85.4878	202.212	245.067	94.9351	126.112	165.072	151.881	-0.136741	0.633141	0.232734	0.647739
Slc25a12	Electrogenic aspartate/glutamate antiporter SLC25A12_ mitochondrial OS=Mus musculus OX=10090 GN=Slc25a12 PE=1 SV=1	8.31	74968.9	3758.7	Q8BH59	26	59.08	S2512_MOUSE	560.426	628.053	713.836	833.284	629.186	415.192	908.27	558.588	623.02	549.062	742.17	808.503	508.586	581.421	579.731	772.372	556.215	480.15	525.043	527.102	665.049	733.429	799.658	757.969	664.132	623.894	-0.0814323	0.642216	0.227921	0.647358
Cend1	Cell cycle exit and neuronal differentiation protein 1 OS=Mus musculus OX=10090 GN=Cend1 PE=1 SV=1	9.72	15044	9776.58	Q9JKC6	3	44.97	CEND_MOUSE	179.17	191.421	114.28	114.697	189.153	142.342	132.435	85.5385	196.439	164.345	109.495	110.245	153.435	159.21	98.0398	102.075	148.558	158.676	95.3429	95.1012	175.95	195.225	118.353	107.341	144.13	133.942	-0.102388	0.639106	0.229559	0.647255
Gpd2	Glycerol-3-phosphate dehydrogenase_ mitochondrial OS=Mus musculus OX=10090 GN=Gpd2 PE=1 SV=2	6.18	81467.1	506.985	Q64521	19	37.69	GPDM_MOUSE	350.419	361.162	258.494	254.59	395.657	249.073	392.45	173.999	344.197	311.772	185.725	245.807	309.418	359.98	232.758	203.2	345.648	297.161	170.933	163.769	374.255	396.265	224.878	218.934	293.612	274.766	-0.109325	0.637919	0.230187	0.647219
Gnat2	Guanine nucleotide-binding protein G(t) subunit alpha-2 OS=Mus musculus OX=10090 GN=Gnat2 PE=2 SV=2	5.04	40688.1	1818.97	P50149	7	24.29	GNAT2_MOUSE	49.4236	77.7539	80.4202	49.278	61.5539	54.7826	44.2235	49.2443	43.1268	36.7061	46.6675	51.0377	56.7963	52.5068	40.8418	33.0998	44.9494	44.5647	49.5479	30.5556	68.0236	83.388	67.1582	38.8814	53.6848	50.8595	-0.101615	0.638667	0.229791	0.6467
Ap1b1	AP-1 complex subunit beta-1 OS=Mus musculus OX=10090 GN=Ap1b1 PE=1 SV=2	4.86	104790	555.027	O35643	7	9.76	AP1B1_MOUSE	91.2096	103.886	76.54	79.3628	145.805	84.6568	123.3	71.5465	80.9014	63.2908	52.7731	66.0754	115.094	122.294	83.5566	82.1557	103.967	100.323	66.3601	66.5133	102.678	85.0882	76.1854	81.897	86.6123	90.5094	0.0929689	0.636339	0.231026	0.643095
Syn2	Synapsin-2 OS=Mus musculus OX=10090 GN=Syn2 PE=1 SV=2	8.58	63657.8	4381.04	Q64332	16	46.25	SYN2_MOUSE	704.98	718.857	652.931	611.675	770.893	529.207	946.044	526.241	584.663	527.081	504.183	500.286	669.681	602.063	637.379	592.36	721.149	652.016	711.372	573.738	694.661	727.125	605.324	615.281	631.42	650.179	0.0651975	0.639349	0.22943	0.642665
Cdc42	Cell division control protein 42 homolog OS=Mus musculus OX=10090 GN=Cdc42 PE=1 SV=2	6.18	21600.8	10593.8	P60766	8	48.17	CDC42_MOUSE	324.035	296.398	264.726	287.968	324.906	204.251	341.397	223.331	216.011	258.773	228.342	230.033	352.596	275.519	257.053	265.278	227.694	235.687	235.23	208.763	232.062	280.829	228.173	241.755	266.681	253.387	-0.0661174	0.637919	0.230187	0.641336
Cd9	CD9 antigen OS=Mus musculus OX=10090 GN=Cd9 PE=1 SV=2	6.98	25828.3	7128.3	P40240	5	26.55	CD9_MOUSE	606.515	775.43	867.787	844.911	676.591	485.131	848.787	579.275	518.027	325.632	647.68	680.484	1104.63	397.253	951.394	780.941	561.547	551.865	566.453	622.987	411.671	294.972	608.841	594.506	654.687	620.589	-0.116715	0.629483	0.234702	0.640212
Cox4i1	Cytochrome c oxidase subunit 4 isoform 1_ mitochondrial OS=Mus musculus OX=10090 GN=Cox4i1 PE=1 SV=2	9.71	19587.5	8072.76	P19783	8	56.21	COX41_MOUSE	563.997	679.214	654.351	699	545.987	464.707	776.475	517.869	675.009	610.366	688.905	774.603	466.587	627.643	609.751	767.484	586.634	586.313	607.035	690.591	703.287	745.906	786.098	809.682	637.54	665.584	0.0622826	0.620992	0.239336	0.624108
Ndufb11	NADH dehydrogenase [ubiquinone] 1 beta subcomplex subunit 11_ mitochondrial OS=Mus musculus OX=10090 GN=Ndufb11 PE=1 SV=2	4.92	17500.8	1311.05	O09111	5	49.01	NDUBB_MOUSE	50.6235	57.3655	66.4613	78.9549	66.3522	40.1744	110.564	49.0794	61.4566	58.1155	56.9611	64.6349	57.0538	54.6458	56.2615	65.1589	53.0056	50.0245	54.9194	57.0436	61.6543	67.5991	64.7691	63.4555	63.3953	58.7993	-0.0694749	0.614024	0.243207	0.617942
Ndufb7	NADH dehydrogenase [ubiquinone] 1 beta subcomplex subunit 7 OS=Mus musculus OX=10090 GN=Ndufb7 PE=1 SV=3	8.25	16558.9	500.732	Q9CR61	3	25.55	NDUB7_MOUSE	46.3534	54.5101	52.1012	70.5308	55.6924	34.3272	70.7069	46.9962	45.6855	43.8611	46.416	55.5374	34.3018	48.9105	50.4424	51.2866	41.8774	40.0648	49.9196	48.5964	50.8307	53.7462	58.9035	61.4067	51.8932	49.1906	-0.0669612	0.614024	0.243207	0.617664
Gstm1	Glutathione S-transferase Mu 1 OS=Mus musculus OX=10090 GN=Gstm1 PE=1 SV=2	8.13	26084.1	5530.86	P10649	15	81.19	GSTM1_MOUSE	257.827	289.547	281.002	271.606	213.874	156.263	301.321	158.179	221.698	207.075	208.272	215.401	224.747	196.99	230.539	194.196	265.645	250.129	214.067	240.387	270.444	280.78	245.512	253.678	231.839	238.926	0.0648313	0.614024	0.243207	0.617437
Ass1	Argininosuccinate synthase OS=Mus musculus OX=10090 GN=Ass1 PE=1 SV=1	8.32	46869.7	929.445	P16460	5	18.45	ASSY_MOUSE	108.442	134.953	114.917	116.189	94.4356	54.9628	NA	48.8233	76.5709	81.8418	73.0776	78.2121	97.5629	92.9662	79.6295	118.95	83.6997	76.1348	66.0305	64.1799	113.975	132.666	101.943	91.5797	89.3114	93.2765	0.0926409	0.606772	0.247302	0.613804
Pllp	Plasmolipin OS=Mus musculus OX=10090 GN=Pllp PE=1 SV=1	9.6	19915.6	4126.22	Q9DCU2	2	21.43	PLLP_MOUSE	684.17	799.386	538.59	578.583	678.987	456.821	584.58	366.701	619.7	568.734	432.3	469.644	981.327	718.946	714.777	556.316	591.715	602.754	402.909	451.751	639.773	653.316	460.269	452.336	564.85	602.182	0.0805654	0.607732	0.246756	0.613049
Slc4a4	Electrogenic sodium bicarbonate cotransporter 1 OS=Mus musculus OX=10090 GN=Slc4a4 PE=1 SV=2	6.42	122396	225.732	O88343	2	3.24	S4A4_MOUSE	443.791	509.058	482.927	488.556	300.723	199.348	436.097	346.001	401.911	603.962	353.715	361.139	310.056	495.811	373.252	615.724	391.319	619.844	393.237	352.046	398.029	430.004	371.415	395.282	410.602	428.835	0.0829695	0.604875	0.248385	0.610538
Slc44a1	Choline transporter-like protein 1 OS=Mus musculus OX=10090 GN=Slc44a1 PE=1 SV=3	8.74	74606.9	3870.33	Q6X893	20	34.92	CTL1_MOUSE	3683	3927.54	4039.22	4121.47	2898.28	2710.84	3871.97	2961.51	4911.61	4889.22	4993.91	6021.83	2852.36	4562.91	3253.92	4795.17	4021.33	3614.68	3790.32	4565.61	4471.68	5400.73	4885.78	4794.35	4085.87	4250.74	0.0735977	0.605487	0.248035	0.609944
Phb1	Prohibitin 1 OS=Mus musculus OX=10090 GN=Phb1 PE=1 SV=1	5.44	29877.1	1734.59	P67778	12	65.81	PHB1_MOUSE	124.504	134.217	150.231	156.193	143.755	95.6264	173.284	111.088	128.102	119.123	128.577	151.892	131.345	119.03	125.997	126.497	112.947	111.393	125.328	118.124	137.499	143.039	151.86	145.065	134.716	129.01	-0.0517393	0.605487	0.248035	0.607694
Phb2	Prohibitin-2 OS=Mus musculus OX=10090 GN=Phb2 PE=1 SV=1	10.39	33296.4	1814.94	O35129	11	45.15	PHB2_MOUSE	226.743	202.798	213.654	207.539	211.712	160.321	273.33	148.665	202.281	190.034	175.607	196.156	187.943	240.075	166.179	174.516	175.761	168.724	152.345	173.881	261.505	219.826	196.587	199.562	200.737	193.075	-0.0569738	0.604875	0.248385	0.607552
Got1	Aspartate aminotransferase_ cytoplasmic OS=Mus musculus OX=10090 GN=Got1 PE=1 SV=3	6.79	46532.8	378.398	P05201	4	16.22	AATC_MOUSE	68.0526	66.269	69.388	NA	145.925	51.4113	NA	47.5259	63.8103	58.9793	50.3803	60.4512	67.4983	66.414	58.4243	NA	51.5408	61.595	62.1775	53.8536	68.8611	70.0493	60.0133	56.6279	68.2193	61.5505	-0.0779592	0.596309	0.253332	0.601384
Cmtm5	CKLF-like MARVEL transmembrane domain-containing protein 5 OS=Mus musculus OX=10090 GN=Cmtm5 PE=1 SV=1	4.55	17617.5	3336.61	Q9D6G9	2	25	CKLF5_MOUSE	48.5019	54.3147	79.7497	86.0595	49.8971	36.0317	95.2647	58.1675	44.3909	38.6859	53.2528	66.3214	45.6566	54.9871	72.3445	81.2327	40.5515	38.9641	50.3596	58.0199	46.9318	48.3806	58.1461	61.331	59.2198	54.7421	-0.0821758	0.593865	0.254762	0.599524
Sccpdh	Saccharopine dehydrogenase-like oxidoreductase OS=Mus musculus OX=10090 GN=Sccpdh PE=1 SV=1	8.7	47699.7	721.771	Q8R127	14	56.64	SCPDL_MOUSE	152.407	151.888	319.577	325.955	127.219	97.8358	290.355	181.448	122.482	136.809	216.846	256.538	105.366	138.861	309.377	260.543	112.413	131.362	220.473	128.945	131.296	140.673	234.114	275.853	198.28	182.44	-0.109962	0.585739	0.259574	0.595972
Acot13	Acyl-coenzyme A thioesterase 13 OS=Mus musculus OX=10090 GN=Acot13 PE=1 SV=1	9.36	15297	3221.17	Q9CQR4	5	62.86	ACO13_MOUSE	31.5428	30.4443	63.0653	53.1098	45.391	21.3996	108.912	43.1636	29.0836	26.9661	49.1977	49.856	39.8572	31.3635	74.616	35.4551	40.1775	31.4636	61.4407	55.91	31.4648	36.5797	63.607	66.3164	46.011	47.3543	0.108599	0.585739	0.259574	0.595722
Hepacam	Hepatocyte cell adhesion molecule OS=Mus musculus OX=10090 GN=Hepacam PE=1 SV=2	9.88	46595	869.84	Q640R3	7	28.71	HECAM_MOUSE	346.678	391.97	255.161	267.891	279.126	230.273	294.197	170.911	308.271	277.876	189.028	230.268	267.252	330.664	212.719	233.698	299.067	304.125	193.106	222.367	295.185	293.541	209.897	207.356	270.137	255.748	-0.0658862	0.591432	0.256193	0.595091
Septin7	Septin-7 OS=Mus musculus OX=10090 GN=Septin7 PE=1 SV=1	8.83	50892.1	6798.81	O55131	20	59.86	SEPT7_MOUSE	841.778	919.705	669.8	682.601	972.881	647.968	945.438	545.989	742.873	666.532	584.516	659.693	927.72	813.409	715.668	763.4	791.514	723.946	610.368	630.885	859.45	921.151	667.125	723.421	739.981	762.338	0.055029	0.591536	0.256132	0.59409
Mtch2	Mitochondrial carrier homolog 2 OS=Mus musculus OX=10090 GN=Mtch2 PE=1 SV=1	8.2	34126.5	730.814	Q791V5	9	59.08	MTCH2_MOUSE	376.385	395.891	336.818	337.523	388.682	279.824	430.323	257.721	419.859	370.703	313.316	338.151	303.698	380.651	276.737	333.023	340.182	355.151	259.205	300.499	432.078	427.848	335.11	351.614	353.766	341.316	-0.0521343	0.591432	0.256193	0.593726
Gjc3	Gap junction gamma-3 protein OS=Mus musculus OX=10090 GN=Gjc3 PE=1 SV=2	8.37	30805.9	1125.35	Q921C1	7	36.06	CXG3_MOUSE	142.737	147.391	154.669	144.721	145.827	89.6241	162.927	95.0055	134.925	115.454	109.813	131.455	145.072	156.066	146.92	140.922	126.298	125.705	126.223	125.223	133.918	138.993	119.956	123.691	131.212	134.082	0.0500603	0.591432	0.256193	0.593547
Nme2	Nucleoside diphosphate kinase B OS=Mus musculus OX=10090 GN=Nme2 PE=1 SV=1	7.38	17477.2	38283.1	Q01768	12	79.61	NDKB_MOUSE	1852.3	2092.55	2321.08	2348.65	2489.48	2438.24	3196.67	3126.97	2419.37	1801.61	2858.28	2871.69	1940.39	1608	2616.17	2264.39	2224.28	2094.55	2593.04	2899.72	2263.89	2216.05	3028.62	2875.36	2484.74	2385.37	-0.0581055	0.590045	0.257013	0.592899
Mag	Myelin-associated glycoprotein OS=Mus musculus OX=10090 GN=Mag PE=1 SV=3	4.85	70243.4	14562.6	P20917	15	36.84	MAG_MOUSE	9192.99	10325.9	8433.46	8307.63	10149.4	9363.35	10089.7	8215.89	9292.78	8733.75	8382.99	8685.47	10393.5	10362.3	8981.45	10235.7	9036.94	9580.79	8575.12	8687.7	8919.48	9280.36	9008.61	8710.87	9097.78	9314.4	0.0351729	0.591432	0.256193	0.592477
Cap1	Adenylyl cyclase-associated protein 1 OS=Mus musculus OX=10090 GN=Cap1 PE=1 SV=4	7.32	51907.1	427.121	P40124	4	14.77	CAP1_MOUSE	167.623	179.575	113.668	147.243	234.904	149.072	173.963	95.1932	138.331	124.17	77.6323	105.501	146.932	139.744	85.1978	81.8311	123.432	125.722	77.4202	79.5224	192.938	220.159	173.138	186.277	142.24	136.026	-0.094442	0.584814	0.260127	0.592391
Ndufa6	NADH dehydrogenase [ubiquinone] 1 alpha subcomplex subunit 6 OS=Mus musculus OX=10090 GN=Ndufa6 PE=1 SV=1	10.76	15282.8	948.921	Q9CQZ5	4	41.22	NDUA6_MOUSE	61.2318	73.2837	79.8179	70.0169	63.3669	49.4372	86.9144	56.4285	64.3792	56.6822	69.6769	77.8024	64.0238	58.9554	75.0743	56.0293	59.9729	53.2483	60.247	64.9349	61.5659	67.8819	75.9303	80.5921	67.4198	64.8714	-0.0489481	0.590045	0.257013	0.592072
Syt2	Synaptotagmin-2 OS=Mus musculus OX=10090 GN=Syt2 PE=1 SV=1	8	47776	676.901	P46097	7	26.54	SYT2_MOUSE	69.1611	80.1506	77.588	75.682	102.851	50.3572	84.0946	52.5765	48.5604	52.9194	50.4624	50.1776	68.3224	63.1956	71.4237	62.1246	46.5186	58.5216	56.679	61.1699	57.04	64.0422	67.6915	65.7313	66.2151	61.8717	-0.0602238	0.585739	0.259574	0.588827
Ehd1	EH domain-containing protein 1 OS=Mus musculus OX=10090 GN=Ehd1 PE=1 SV=1	6.39	60659.9	2094.49	Q9WVK4	23	74.16	EHD1_MOUSE	345.324	391.838	317.893	325.351	305.074	195.295	275.702	180.441	270.174	249.384	206.264	241.577	325.755	314.058	303.535	267.534	285.573	294.986	231.557	252.291	293.024	302.17	248.578	247.578	275.36	280.553	0.0564907	0.585584	0.259666	0.588303
Atp5f1d	ATP synthase subunit delta_ mitochondrial OS=Mus musculus OX=10090 GN=Atp5f1d PE=1 SV=1	4.8	17600.1	1103.82	Q9D3D9	2	13.69	ATPD_MOUSE	119.964	128.085	139.128	152.021	157.378	91.8411	225.36	109.686	147.568	124.959	160.778	158.94	135.479	117.304	160.988	130.907	131.108	113.324	156.38	134.883	166.241	162.034	177.742	175.502	142.976	146.824	0.0573988	0.584814	0.260127	0.587624
Ndufs3	NADH dehydrogenase [ubiquinone] iron-sulfur protein 3_ mitochondrial OS=Mus musculus OX=10090 GN=Ndufs3 PE=1 SV=2	6.81	30320.4	1462.73	Q9DCT2	7	31.94	NDUS3_MOUSE	168.255	191.537	200.168	184.943	173.872	122.48	223.58	126.856	156.193	160.467	177.023	207.657	122.144	160.279	161.838	180.131	155.686	145.895	156.952	171.921	168.838	193.99	202.32	188.935	174.419	167.411	-0.0500257	0.584814	0.260127	0.58695
Cadm3	Cell adhesion molecule 3 OS=Mus musculus OX=10090 GN=Cadm3 PE=1 SV=1	5.42	43363.6	819.776	Q99N28	10	37.63	CADM3_MOUSE	269.1	321.348	234.213	259.652	335.199	225.272	366.142	201.033	305.99	275.088	209.541	222.432	326.304	292.88	260.245	231.175	285.145	236.623	209.553	207.734	307.982	323.787	198.112	217.255	268.751	258.066	-0.055157	0.58042	0.262772	0.583035
Gfap	Glial fibrillary acidic protein OS=Mus musculus OX=10090 GN=Gfap PE=1 SV=4	5.1	49957.2	3509.85	P03995	24	71.4	GFAP_MOUSE	221.844	391.195	668.821	529.667	463.029	172.337	905.88	170.55	162.661	182.842	247.814	277.243	606.493	157.638	578.445	273.091	223.347	350.417	453.625	524.68	223.663	239.184	391.983	376.444	366.157	366.584	0.126648	0.568831	0.269879	0.582759
Aldh3b1	Aldehyde dehydrogenase family 3 member B1 OS=Mus musculus OX=10090 GN=Aldh3b1 PE=1 SV=1	7.4	52976.6	1238.21	Q80VQ0	14	40.38	AL3B1_MOUSE	208.27	220.04	140.284	131.541	637.161	83.8491	610.918	72.0483	114.737	126.226	77.7808	93.2768	125.755	158.191	140.272	158.484	142.286	134.13	146.007	133.376	159.666	162.012	126.161	136.36	209.678	143.558	-0.126198	0.56727	0.270851	0.581138
Ndufb6	NADH dehydrogenase [ubiquinone] 1 beta subcomplex subunit 6 OS=Mus musculus OX=10090 GN=Ndufb6 PE=1 SV=3	10.22	15515.1	830.263	Q3UIU2	2	19.53	NDUB6_MOUSE	62.1268	58.4027	62.4365	87.4841	71.878	47.541	81.2706	49.0419	69.3998	49.8136	63.4673	69.892	52.1703	57.9013	63.5127	68.1605	54.2135	50.1255	60.7689	59.9839	69.7019	61.6001	67.1176	75.0563	64.3962	61.6927	-0.0469198	0.573172	0.267195	0.575089
Uqcrc2	Cytochrome b-c1 complex subunit 2_ mitochondrial OS=Mus musculus OX=10090 GN=Uqcrc2 PE=1 SV=1	9.71	48292	5523.31	Q9DB77	18	52.54	QCR2_MOUSE	720.771	751.617	679.957	737.205	826.475	532.23	969.993	526.237	747.543	686.601	665.637	749.777	659.689	664.968	645.473	651.563	680.623	678.439	581.778	618.076	837.45	859.288	687.387	719.459	716.17	690.35	-0.0432281	0.573287	0.267124	0.574915
Kcna2	Potassium voltage-gated channel subfamily A member 2 OS=Mus musculus OX=10090 GN=Kcna2 PE=1 SV=1	4.58	57157.1	1421.25	P63141	11	31.86	KCNA2_MOUSE	257.582	267.164	175.46	202.301	236.394	161.602	88.2658	104.679	217.85	216.298	141.696	158.263	221.232	263.851	162.103	111.384	211.216	220.772	126.148	159.886	257.917	251.119	162.94	166.178	185.63	192.896	0.0776763	0.56727	0.270851	0.572564
Ctbp1	C-terminal-binding protein 1 OS=Mus musculus OX=10090 GN=Ctbp1 PE=1 SV=2	6.33	48200.8	300.954	O88712	3	10.88	CTBP1_MOUSE	144.147	164.117	109.802	113.466	193.399	111.86	NA	94.6016	117.848	103.301	75.1158	77.4815	133.971	127.619	93.383	115.538	122.76	121.874	88.1477	78.4641	141.339	131.413	87.2529	91.4427	118.649	111.1	-0.0654865	0.568378	0.270161	0.572138
Slc25a5	ADP/ATP translocase 2 OS=Mus musculus OX=10090 GN=Slc25a5 PE=1 SV=3	10.21	33159.5	13155.5	P51881	17	59.4	ADT2_MOUSE	972.314	1041.18	1323.03	1317.43	930.966	787.751	1467.61	1029.13	1173.03	1011.24	1401.89	1542.31	798.27	1062.19	1084.9	1418.85	1005.12	974.139	1227.79	1299.45	1222.61	1280.06	1555.28	1575.33	1166.49	1208.67	0.0534324	0.56727	0.270851	0.569781
Sfxn1	Sideroflexin-1 OS=Mus musculus OX=10090 GN=Sfxn1 PE=1 SV=3	9.6	35934.6	1502.17	Q99JR1	7	33.85	SFXN1_MOUSE	57.3891	68.9698	45.0617	35.8144	68.4533	46.9795	43.2856	42.0895	62.2567	56.9549	45.6408	51.4955	50.7904	50.8926	51.5361	NA	50.4748	51.5943	40.1443	38.3595	62.8442	59.3608	48.2345	43.5177	52.0326	49.7954	-0.0497292	0.56727	0.270851	0.569446
Cd82	CD82 antigen OS=Mus musculus OX=10090 GN=Cd82 PE=1 SV=1	4.76	30312.9	2251.12	P40237	6	24.81	CD82_MOUSE	341.555	350.963	420.161	435.506	280.164	201.685	400.247	248.868	253.18	224.05	278.329	273.452	279.446	334.25	341.101	411.779	246.323	246.23	268.263	275.212	265.704	261.447	291.506	288.517	309.013	292.482	-0.0529119	0.565095	0.27221	0.567567
Sirt2	NAD-dependent protein deacetylase sirtuin-2 OS=Mus musculus OX=10090 GN=Sirt2 PE=1 SV=2	5.06	43883.6	54803	Q8VDQ8	26	82.01	SIR2_MOUSE	7638.97	8291.8	5509.69	5676.88	8002.11	6864.12	6034.12	4835.76	7196.76	6532.36	5259.51	5596.29	8325.35	7337.04	6169.39	6182.21	7123.53	6983.24	4852.06	5806.77	7604.09	7780.27	5672.06	5832.45	6453.2	6639.04	0.0450439	0.565423	0.272005	0.567215
Itpr1	Inositol 1_4_5-trisphosphate receptor type 1 OS=Mus musculus OX=10090 GN=Itpr1 PE=1 SV=2	5.65	316589	319.369	P11881	15	8.77	ITPR1_MOUSE	836.501	943.987	899.889	917.725	861.68	437.638	NA	485.583	716.781	653.404	616.433	627.08	687.458	644.829	554.589	606.812	682.054	659.406	639.416	759.143	743.767	740.103	745.793	747.054	726.973	684.202	-0.050926	0.564609	0.272516	0.566901
Tppp3	Tubulin polymerization-promoting protein family member 3 OS=Mus musculus OX=10090 GN=Tppp3 PE=1 SV=1	9.68	19136.6	747.343	Q9CRB6	3	29.55	TPPP3_MOUSE	91.5185	179.815	48.3664	88.6792	61.7965	45.7644	NA	25.9268	106.688	91.5275	55.781	54.5775	107.424	70.3091	54.5284	51.4137	87.2668	73.1107	49.7081	53.8601	91.6113	68.1863	62.475	33.5814	77.3128	66.9562	-0.095923	0.558374	0.276456	0.566554
mt-Nd3	NADH-ubiquinone oxidoreductase chain 3 OS=Mus musculus OX=10090 GN=mt-Nd3 PE=1 SV=3	4.39	13276	623.946	P03899	2	18.26	NU3M_MOUSE	46.7136	45.9503	30.8091	31.6983	42.7041	34.104	NA	27.8434	46.1643	39.3737	23.8349	28.2086	42.0316	44.3385	25.8137	23.3294	38.9207	39.2939	24.0279	29.2654	49.1927	49.2508	27.1411	27.1856	36.1277	34.9826	-0.0635438	0.560051	0.275391	0.563644
Dusp15	Dual specificity protein phosphatase 15 OS=Mus musculus OX=10090 GN=Dusp15 PE=1 SV=3	9.66	26642.5	1759.73	Q8R4V2	8	58.3	DUS15_MOUSE	139.253	176.581	134.95	133.442	112.979	69.3507	165.292	72.6959	130.449	119.417	86.2653	96.993	120.07	132.337	102.939	105.207	107.268	102.44	88.1056	92.5064	137.475	171.977	96.0816	95.0194	119.806	112.619	-0.0589938	0.558549	0.276345	0.561655
Ndufa12	NADH dehydrogenase [ubiquinone] 1 alpha subcomplex subunit 12 OS=Mus musculus OX=10090 GN=Ndufa12 PE=1 SV=2	9.77	17143.5	1810.77	Q7TMF3	5	51.72	NDUAC_MOUSE	65.8793	92.3791	135.387	121.409	85.7094	61.8476	135.889	79.6699	85.8835	86.7084	94.0362	107.179	83.9249	89.0548	103.63	109.193	83.2404	80.6357	87.1203	108.39	99.5106	102.731	105.137	111.612	95.9981	97.0149	0.0481343	0.558549	0.276345	0.560619
Ndufa10	NADH dehydrogenase [ubiquinone] 1 alpha subcomplex subunit 10_ mitochondrial OS=Mus musculus OX=10090 GN=Ndufa10 PE=1 SV=1	7.74	40888.6	1954.08	Q99LC3	13	57.46	NDUAA_MOUSE	192.836	224.444	291.583	247.442	260.069	149.441	221.974	148.229	205.305	174.363	129.632	159.701	249.773	150.951	157.015	144.008	179.349	177.018	140.405	226.76	202.164	217.73	205.814	242.865	200.418	191.154	-0.0535269	0.557925	0.276742	0.560487
Hcn2	Potassium/sodium hyperpolarization-activated cyclic nucleotide-gated channel 2 OS=Mus musculus OX=10090 GN=Hcn2 PE=1 SV=1	8.8	95577.5	273.472	O88703	6	12.05	HCN2_MOUSE	172.414	196.554	153.284	159.237	89.694	114.95	NA	NA	120.584	149.939	125.74	142.111	157.745	135.22	157.029	154.969	169.057	145.101	132.465	134.431	134.078	118.94	137.943	155.52	142.451	144.375	0.0447045	0.558549	0.276345	0.560335
Gdap1	Ganglioside-induced differentiation-associated protein 1 OS=Mus musculus OX=10090 GN=Gdap1 PE=1 SV=1	8.51	41538.9	723.33	O88741	4	15.36	GDAP1_MOUSE	72.3408	132.559	75.1	72.9698	97.2114	57.8031	NA	50.3783	128.1	76.2329	58.4977	68.4868	64.4351	125.416	64.5317	NA	65.6878	63.5582	50.0586	57.4928	82.62	134.289	66.9752	74.3041	80.88	77.2153	-0.0682137	0.550334	0.281621	0.554546
Atp5pb	ATP synthase F(0) complex subunit B1_ mitochondrial OS=Mus musculus OX=10090 GN=Atp5pb PE=1 SV=1	9.5	29062.9	2319.6	Q9CQQ7	10	52.34	AT5F1_MOUSE	228.871	244.25	376.046	408.876	267.922	183.578	451.051	294.218	252.932	224.443	372.59	373.269	238.469	222.207	342.051	339.401	211.693	211.941	260.469	334.262	261.153	279.333	412.901	387.817	306.504	291.808	-0.0548377	0.550334	0.281621	0.55306
Ube2n	Ubiquitin-conjugating enzyme E2 N OS=Mus musculus OX=10090 GN=Ube2n PE=1 SV=1	6.18	17194.9	856.508	P61089	3	16.45	UBE2N_MOUSE	32.836	36.4031	39.5641	41.7777	42.926	24.3889	70.6848	27.2954	35.1485	30.6451	36.3401	36.1388	32.8043	38.6241	32.8666	44.8598	37.3644	30.8602	37.4677	27.9119	36.91	35.758	35.7792	36.5325	37.8457	35.6449	-0.0448903	0.550334	0.281621	0.552162
Atp5f1c	ATP synthase subunit gamma_ mitochondrial OS=Mus musculus OX=10090 GN=Atp5f1c PE=1 SV=1	9.48	33000	3069.81	Q91VR2	9	36.58	ATPG_MOUSE	278.025	315.204	385.739	383.613	259.375	211.748	461.889	304.339	315.606	285.36	370.417	425.562	264.299	299.058	348.31	363.563	237.195	255.62	302.448	314.579	316.044	355.652	378.322	403.003	333.073	319.841	-0.0435387	0.550334	0.281621	0.552054
Mobp	Myelin-associated oligodendrocyte basic protein OS=Mus musculus OX=10090 GN=Mobp PE=1 SV=1	11.73	19596.5	18363.4	Q9D2P8	5	31.76	MOBP_MOUSE	3183.96	3816.66	4077.01	3985.7	3089.63	2530.55	4101.92	3284.23	3315.73	2804.84	4344.81	4279.79	3482.58	2945.15	4417.69	4188.05	3025.03	2893.35	3613.93	4422.95	3041.8	3223.84	4378.89	4415.35	3567.9	3670.72	0.040404	0.550334	0.281621	0.551815
Nme1	Nucleoside diphosphate kinase A OS=Mus musculus OX=10090 GN=Nme1 PE=1 SV=1	7.27	17321.9	63585.8	P15532	16	86.18	NDKA_MOUSE	3657.84	3787.01	4262.85	4294.19	4899.36	4545.85	5988.76	5548.31	4288.22	3177.36	4917.2	4940.28	4324.29	3139.29	4739.45	4038.34	4179.56	3739.7	4624.45	5171.4	4121.48	4021.1	5401.27	5199.97	4525.6	4391.69	-0.0381918	0.550334	0.281621	0.551658
Gnb2	Guanine nucleotide-binding protein G(I)/G(S)/G(T) subunit beta-2 OS=Mus musculus OX=10090 GN=Gnb2 PE=1 SV=3	5.56	38072.5	26296.9	P62880	12	67.65	GBB2_MOUSE	1069.04	1267.5	1366.3	1413.52	1309.91	1026.83	1921.18	1273.02	1003.74	868.613	1133.3	1210.32	1360.94	1031	1395.87	1270.39	1062.39	1067.15	1182.02	1152.65	1117.44	1077.98	1261.13	1288.83	1238.61	1188.98	-0.0376831	0.550334	0.281621	0.551623
Gnao1	Guanine nucleotide-binding protein G(o) subunit alpha OS=Mus musculus OX=10090 GN=Gnao1 PE=1 SV=3	5.2	40654.9	14633.6	P18872	16	59.04	GNAO_MOUSE	1600.5	1710.25	1688.43	1778.21	1988.12	1891.06	2263.13	1654.96	1592.74	1537.07	1460.94	1544.29	1615.89	1949.73	1696.24	1957.4	1633.88	1597.78	1778.7	1484.8	1773.49	1666.37	1511.79	1557.59	1725.81	1685.3	-0.0290743	0.550334	0.281621	0.551102
Igsf8	Immunoglobulin superfamily member 8 OS=Mus musculus OX=10090 GN=Igsf8 PE=1 SV=2	7.9	65638.3	8996.01	Q8R366	18	50.08	IGSF8_MOUSE	1144.51	1160.34	1288.35	1231.99	892.65	679.329	1246.67	707.259	881.294	796.94	854.82	926.065	1403.91	1175.24	1124.33	1289.75	863.322	854.547	865.394	794.985	950.395	970.584	880.693	916.517	984.184	1007.47	0.0440862	0.549276	0.282309	0.551042
Cycs	Cytochrome c_ somatic OS=Mus musculus OX=10090 GN=Cycs PE=1 SV=2	10.21	11719.5	21553.5	P62897	7	59.05	CYC_MOUSE	550.503	675.849	584.168	628.55	664.601	411.919	811.26	409.719	427.967	402.508	532.35	475.764	533.101	437.434	534.066	418.744	658.46	485.752	624.292	506.315	690.853	502.85	668.641	635.346	547.93	557.988	0.043397	0.549276	0.282309	0.550987
Coro1c	Coronin-1C OS=Mus musculus OX=10090 GN=Coro1c PE=1 SV=2	6.71	53805.3	844.724	Q9WUM4	7	25.32	COR1C_MOUSE	170.861	184.745	159.769	157.687	198.393	136.459	237.318	127.879	137.097	128.834	92.9099	111.883	158.96	187.708	134.46	143.615	158.791	154.409	141.717	136.714	175.169	188.17	133.155	143.072	153.653	154.662	0.0432328	0.549276	0.282309	0.550975
Basp1	Brain acid soluble protein 1 OS=Mus musculus OX=10090 GN=Basp1 PE=1 SV=3	4.28	22086.6	23321.7	Q91XV3	14	85.4	BASP1_MOUSE	972.257	1102.63	697.253	755.187	934.662	839.81	715.906	546.955	1147.13	1005.59	753.738	740.7	791.171	922.74	610.051	703.181	1010.19	1098.4	714.799	766.328	1198.43	1173.75	773.46	780.698	850.985	878.6	0.044419	0.545803	0.284575	0.547607
Gnai2	Guanine nucleotide-binding protein G(i) subunit alpha-2 OS=Mus musculus OX=10090 GN=Gnai2 PE=1 SV=5	5.12	41059.3	10232	P08752	19	67.61	GNAI2_MOUSE	351.066	394.876	380.272	354.426	368.065	271.803	464.24	289.105	328.076	295.582	293.971	316.442	400.811	384.36	362.905	408.582	334.193	310.083	274.066	320.7	358.104	371.502	320.176	331.461	342.327	348.079	0.0313568	0.545803	0.284575	0.546703
Ppia	Peptidyl-prolyl cis-trans isomerase A OS=Mus musculus OX=10090 GN=Ppia PE=1 SV=2	8	18142.5	25642.1	P17742	9	70.73	PPIA_MOUSE	623.261	667.037	604.182	638.769	678.576	469.825	753.066	460.204	677.871	491.846	601.246	531.885	946.645	384.097	789.186	442.322	666.324	506.773	646.871	514.803	642.18	672.93	656.918	659.146	599.814	627.349	0.0415591	0.542507	0.286743	0.544097
Ndufa13	NADH dehydrogenase [ubiquinone] 1 alpha subcomplex subunit 13 OS=Mus musculus OX=10090 GN=Ndufa13 PE=1 SV=3	9.88	16859.7	1498.17	Q9ERS2	6	45.14	NDUAD_MOUSE	51.6455	50.8259	80.0291	87.3061	53.6416	33.8263	109.329	58.0961	52.6171	44.1311	108.238	136.001	40.3315	45.7601	60.7377	63.7035	50.7197	45.4994	101.254	101.646	52.7358	51.1569	114.31	76.8845	72.1405	67.0616	-0.0704449	0.538945	0.289104	0.54353
Map2k4	Dual specificity mitogen-activated protein kinase kinase 4 OS=Mus musculus OX=10090 GN=Map2k4 PE=1 SV=2	8.07	44569.9	513.146	P47809	6	24.18	MP2K4_MOUSE	95.6372	99.1038	67.8021	66.7651	127.522	71.9934	NA	47.2627	81.1687	80.0094	48.0708	55.5269	98.827	102.889	69.2483	69.924	86.7761	90.5658	60.3051	62.9658	97.643	79.6623	55.7075	56.0947	76.442	77.5508	0.0497115	0.537449	0.290102	0.539743
Cox5a	Cytochrome c oxidase subunit 5A_ mitochondrial OS=Mus musculus OX=10090 GN=Cox5a PE=1 SV=2	6.12	16329.6	10064.6	P12787	7	39.04	COX5A_MOUSE	194.27	204.858	212.721	201.018	237.35	146.283	290.063	155.951	214.206	190.609	226.903	215.38	253.453	155.629	248.656	149.995	223.002	190.808	186.531	196.194	268.778	203.517	265.521	217.326	207.468	213.284	0.0366038	0.538331	0.289514	0.539574
Ywhah	14-3-3 protein eta OS=Mus musculus OX=10090 GN=Ywhah PE=1 SV=2	4.61	28382.9	1240.84	P68510	7	34.55	1433F_MOUSE	108.52	110.523	77.3039	82.873	94.7076	84.8971	98.7697	68.8315	118.906	94.1869	78.8563	79.6478	93.5096	101.821	80.7261	83.9147	92.3099	88.5811	79.0577	69.2441	114.694	102.97	83.4407	80.2783	91.502	89.2123	-0.0309447	0.537449	0.290102	0.538339
Macrod1	ADP-ribose glycohydrolase MACROD1 OS=Mus musculus OX=10090 GN=Macrod1 PE=1 SV=2	9.03	35865	365.939	Q922B1	3	14.86	MACD1_MOUSE	92.5855	153.953	88.8082	80.1948	82.7505	67.1036	NA	49.7716	77.4499	72.9125	61.795	59.9393	89.3363	82.6673	52.8924	63.5927	73.5809	79.7935	61.17	63.7595	134.724	93.6029	67.575	62.6616	80.6603	77.113	-0.0481848	0.53316	0.292981	0.535333
Ahcyl1	S-adenosylhomocysteine hydrolase-like protein 1 OS=Mus musculus OX=10090 GN=Ahcyl1 PE=1 SV=1	6.51	60035.1	540.219	Q80SW1	8	16.42	SAHH2_MOUSE	112.088	149.851	191.803	181.808	180.922	121.213	342.515	135.144	127.416	120.999	139.037	151.829	129.932	161.078	173.489	187.528	131.104	125.541	134.296	147.173	149.268	167.709	149.757	165.525	162.885	151.867	-0.0411196	0.53316	0.292981	0.534743
Atp5mf	ATP synthase subunit f_ mitochondrial OS=Mus musculus OX=10090 GN=Atp5mf PE=1 SV=3	10.39	10401.3	5879.1	P56135	2	26.14	ATPK_MOUSE	137.219	157.209	195.543	200.706	120.066	106.852	196.145	147.311	130.838	151.931	196.511	219.051	110.263	143.37	152.169	193.364	129.259	124.131	148.754	181.48	163.523	124.645	209.448	224.264	163.282	158.722	-0.0397815	0.532143	0.293668	0.533628
Fermt2	Fermitin family homolog 2 OS=Mus musculus OX=10090 GN=Fermt2 PE=1 SV=1	6.28	78484.9	297.064	Q8CIB5	2	6.32	FERM2_MOUSE	158.732	160.076	128.058	140.624	172.642	94.948	NA	90.1588	96.1551	109.607	NA	NA	126.84	119.433	122.633	NA	150.472	123.78	110.478	101.415	152.253	NA	106.152	108.502	127.889	122.196	-0.0382917	0.526791	0.297309	0.528181
Rab8b	Ras-related protein Rab-8B OS=Mus musculus OX=10090 GN=Rab8b PE=1 SV=1	9.55	23774.2	2319.44	P61028	5	30.43	RAB8B_MOUSE	43.9696	48.4549	29.9218	31.5663	45.4746	29.8838	18.2462	21.3873	36.5165	28.3509	14.4202	33.2072	36.1014	42.32	31.6448	23.0711	33.3163	34.6178	18.6442	25.9368	42.0977	42.4929	31.8797	22.3838	31.7833	32.0422	0.0488286	0.521502	0.300953	0.523783
Atp6v1c1	V-type proton ATPase subunit C 1 OS=Mus musculus OX=10090 GN=Atp6v1c1 PE=1 SV=4	7.33	44058.7	6824.32	Q9Z1G3	26	78.01	VATC1_MOUSE	523.331	528.968	567.414	626.564	419.774	310.723	585.277	380.534	345.258	324.914	360.399	362.107	411.228	433.16	397.957	496.81	455.211	370.341	421.594	420.771	402.903	430.534	411.836	433.216	444.605	423.797	-0.0300633	0.521396	0.301026	0.522262
Epb41l2	Band 4.1-like protein 2 OS=Mus musculus OX=10090 GN=Epb41l2 PE=1 SV=2	5.15	110453	871.114	O70318	18	25.3	E41L2_MOUSE	881.278	988.103	607.244	899.44	895.585	561.779	484.708	569.135	761.546	722.964	668.708	772.187	735.261	892.246	683.263	981.584	724.126	763.63	580.162	680.065	809.004	869.906	472.873	770.563	734.39	746.89	0.0326164	0.52019	0.301863	0.521211
Ndufa7	NADH dehydrogenase [ubiquinone] 1 alpha subcomplex subunit 7 OS=Mus musculus OX=10090 GN=Ndufa7 PE=1 SV=3	10.79	12632.6	547.581	Q9Z1P6	3	25.66	NDUA7_MOUSE	NA	19.4864	25.454	29.0437	24.9048	13.4022	NA	16.8378	22.4528	15.807	27.5284	30.358	18.404	14.4494	29.2018	24.0006	20.8111	12.572	27.1249	15.9074	18.5054	22.6564	28.2825	31.6394	22.5275	21.9629	-0.0440867	0.519297	0.302484	0.521166
Vim	Vimentin OS=Mus musculus OX=10090 GN=Vim PE=1 SV=3	4.86	53744.8	1865.38	P20152	12	35.19	VIME_MOUSE	338.494	350.859	651.776	764.616	362.332	383.218	841.841	900.035	316.016	314.773	546.558	655.976	253.688	422.815	489.169	697.585	361.702	330.339	541.695	699.266	315.938	428.602	913.419	692.489	535.541	512.225	-0.0538561	0.515881	0.304873	0.518684
Acat2	Acetyl-CoA acetyltransferase_ cytosolic OS=Mus musculus OX=10090 GN=Acat2 PE=1 SV=2	7.26	41754.1	672.118	Q8CAY6	2	7.81	THIC_MOUSE	NA	71.6203	66.1983	63.2793	104.418	55.4333	NA	50.7249	49.4933	61.1178	NA	52.1833	71.8678	62.5813	68.136	69.0108	62.9082	55.0252	46.8842	48.5659	67.546	68.379	56.1984	59.9829	63.8298	61.4238	-0.0304603	0.517126	0.304	0.518022
Septin4	Septin-4 OS=Mus musculus OX=10090 GN=Septin4 PE=1 SV=1	5.5	55392.2	3089.8	P28661	14	42.47	SEPT4_MOUSE	454.667	458.697	359.747	366.798	538.394	362.007	559.193	301.502	407.515	398.745	314.565	343.885	440.194	437.749	365.406	354.124	435.842	392.896	283.108	351.39	463.094	523.226	334.833	368.809	405.476	395.889	-0.0268909	0.515462	0.305167	0.516163
Tspan2	Tetraspanin-2 OS=Mus musculus OX=10090 GN=Tspan2 PE=1 SV=1	7.89	24808.9	16037.7	Q922J6	5	29.41	TSN2_MOUSE	2053.44	2258.55	1567.88	1603.96	1936.87	1393.55	1342.73	1098.13	1576.9	1434.76	758.165	771.946	1891.39	2030.82	1529.82	1090.4	1638.18	1573.35	1112.59	762.089	1754.44	1741.44	1245.5	837.977	1483.07	1434	-0.0384211	0.50198	0.314789	0.503448
Sdha	Succinate dehydrogenase [ubiquinone] flavoprotein subunit_ mitochondrial OS=Mus musculus OX=10090 GN=Sdha PE=1 SV=1	7.06	73669	1654.41	Q8K2B3	21	58.89	SDHA_MOUSE	534.441	541.405	431.634	473.774	505.77	385.177	598.651	292.368	530.12	484.221	335.83	397.284	485.701	487.57	372.954	353.59	475.081	450.378	307.849	330.741	571.314	908.208	379.411	402.647	459.223	460.454	-0.0297968	0.501479	0.315153	0.502363
Gnas	Guanine nucleotide-binding protein G(s) subunit alpha isoforms XLas OS=Mus musculus OX=10090 GN=Gnas PE=1 SV=1	4.52	122589	2421.68	Q6R0H7	15	19.95	GNAS1_MOUSE	562.513	880.874	397.241	507.188	601.751	564.475	530.389	315.933	552.016	808.513	303.748	432.125	822.14	820.758	336.82	460.934	644.255	818.397	367.253	274.254	920.113	799.287	348.878	330.157	538.064	578.604	0.0417989	0.497955	0.317721	0.499706
Gdi1	Rab GDP dissociation inhibitor alpha OS=Mus musculus OX=10090 GN=Gdi1 PE=1 SV=3	4.77	51092	1241.93	P50396	18	66	GDIA_MOUSE	144.7	160.725	177.092	215.941	154.207	93.873	172.199	82.2026	145.518	132.274	106.299	235.548	144.894	139.434	248.572	84.4145	125.611	113.526	102.43	131.937	145.437	178.495	240.454	226.3	151.715	156.792	0.0328261	0.494434	0.320307	0.495523
Gatd3	Glutamine amidotransferase-like class 1 domain-containing protein 3_ mitochondrial OS=Mus musculus OX=10090 GN=Gatd3 PE=1 SV=1	9.04	28432.6	4856.11	Q9D172	5	45.86	GAL3A_MOUSE	276.418	315.799	209.175	232.925	368.965	211.838	336.281	175.88	315.075	255.171	224.908	229.542	373.499	167.054	306.946	112.043	354.777	312.765	246.163	240.375	360.615	319.259	258.872	249.162	262.665	275.127	0.0298717	0.494434	0.320307	0.495336
Slc1a2	Excitatory amino acid transporter 2 OS=Mus musculus OX=10090 GN=Slc1a2 PE=1 SV=1	6.28	62543.6	5545.23	P43006	13	36.54	EAA2_MOUSE	1888.5	2079.77	1402.12	1427.05	2352.63	1656	1952.73	1269.38	1747.59	1564.54	1228.5	1444.86	1887.96	1903.44	1779.77	1642.41	1856.98	1770.31	1243.92	1214.12	1981.75	2164.85	1359.42	1430.59	1667.81	1686.29	0.0200423	0.492694	0.321593	0.493101
Kcnab2	Voltage-gated potassium channel subunit beta-2 OS=Mus musculus OX=10090 GN=Kcnab2 PE=1 SV=1	9.31	41306.5	2633.09	P62482	14	58.86	KCAB2_MOUSE	295.231	347.347	242.271	254.791	261.484	198.191	322.803	171.965	232.206	218.677	190.998	209.479	315.897	259.181	238.382	226.075	251.759	242.832	195.866	192.899	264.315	261.797	209.622	213.797	245.454	239.368	-0.0189315	0.492694	0.321593	0.493057
Prkaca	cAMP-dependent protein kinase catalytic subunit alpha OS=Mus musculus OX=10090 GN=Prkaca PE=1 SV=3	9.23	40684.7	369.451	P05132	6	29.34	KAPCA_MOUSE	73.9467	91.3542	104.063	97.0631	104.636	61.0261	143.64	67.9855	63.7909	58.3842	64.6056	70.7143	93.9667	80.9289	85.4075	103.477	71.9182	65.1607	68.8553	75.4372	75.128	79.6278	77.0073	80.6418	83.4341	79.7964	-0.0210376	0.491591	0.322411	0.492041
Tubal3	Tubulin alpha chain-like 3 OS=Mus musculus OX=10090 GN=Tubal3 PE=2 SV=2	5.26	50729.6	636.454	Q3UX10	4	11.88	TBAL3_MOUSE	101.988	109.148	107.387	115.211	143.225	75.9235	140.078	73.3137	87.0835	101.874	84.5357	90.4465	95.1198	144.007	98.1099	127.11	97.5944	99.7267	82.6153	81.2585	111.842	103.194	94.6132	99.6902	102.518	102.907	0.0183216	0.490539	0.323192	0.490881
Septin11	Septin-11 OS=Mus musculus OX=10090 GN=Septin11 PE=1 SV=4	6.26	50036.9	1481.09	Q8C1B7	13	37.35	SEP11_MOUSE	488.744	521.737	121.089	99.5251	555.044	361.194	195.719	126.164	363.244	359.196	61.518	81.0618	390.282	527.348	117.766	NA	445.698	399.684	98.6534	84.191	455.458	562.141	103.729	78.1035	277.853	296.641	0.063087	0.485952	0.326624	0.49003
Ndrg1	Protein NDRG1 OS=Mus musculus OX=10090 GN=Ndrg1 PE=1 SV=1	5.68	43465	6534.75	Q62433	12	56.6	NDRG1_MOUSE	387.101	452.386	395.859	383.09	402.627	271.269	459.612	260.655	390.428	370.415	317.417	379.958	437.318	368.795	486.724	331.888	370.053	329.014	305.843	306.54	412.303	416.791	401.119	336.926	372.568	375.276	0.0157056	0.488874	0.324433	0.489127
Mtco2	Cytochrome c oxidase subunit 2 OS=Mus musculus OX=10090 GN=Mtco2 PE=1 SV=1	4.41	26147.6	8388.04	P00405	5	27.75	COX2_MOUSE	1033.8	1114.54	1079.3	1157.21	1135.4	819.744	1265.14	882.563	958.311	1014.95	1232.15	1241.24	993.172	925.475	1027.68	1243.1	1029.35	1024.43	996.298	1221.64	1246.61	740.348	1292.25	1394.09	1077.86	1094.54	0.0143038	0.48597	0.32661	0.486181
Mpp2	MAGUK p55 subfamily member 2 OS=Mus musculus OX=10090 GN=Mpp2 PE=1 SV=1	6.03	61840.3	489.227	Q9WV34	7	23.01	MPP2_MOUSE	96.8936	197.159	132.949	114.213	223.817	88.7342	NA	96.2186	95.2708	85.9472	79.1616	98.2466	91.1977	129.863	110.737	109.94	87.788	138.086	87.3246	91.6602	156.033	164.5	114.885	115.899	118.965	116.493	0.0226918	0.485596	0.326892	0.486126
Sod2	Superoxide dismutase [Mn]_ mitochondrial OS=Mus musculus OX=10090 GN=Sod2 PE=1 SV=3	8.84	24831.1	5853.18	P09671	10	59.46	SODM_MOUSE	350.87	358.352	367.16	376.974	360.021	224.714	434.291	232.781	260.67	244.123	297.912	276.081	315.095	216.121	369.038	235.26	374.097	291.392	338.38	294.268	358.97	268.809	366.933	376.079	315.329	317.037	0.0164995	0.485445	0.327006	0.485725
Vat1	Synaptic vesicle membrane protein VAT-1 homolog OS=Mus musculus OX=10090 GN=Vat1 PE=1 SV=3	5.95	43324.8	1072.77	Q62465	5	25.62	VAT1_MOUSE	106.504	116.855	124.788	129.684	134.937	77.643	166.748	96.6545	113.447	111.155	93.2245	112.21	130.054	157.447	138.81	158.548	84.8897	81.2228	79.095	90.5362	126.47	128.476	104.94	102.45	115.321	115.245	-0.0172376	0.48447	0.32774	0.484777
H4c16	Histone H4 OS=Mus musculus OX=10090 GN=H4c16 PE=1 SV=2	11.89	11367.4	3578.83	P62806	4	32.04	H4_MOUSE	53.5177	54.2923	76.3271	77.737	31.1595	20.0979	54.4623	26.9134	33.0459	29.0668	35.3885	38.6094	27.3183	30.8552	34.2074	31.8747	44.198	41.5432	48.5775	52.0512	42.2035	39.7282	50.3931	47.3897	44.2181	40.8617	-0.0234744	0.483285	0.328636	0.483855
Lypla2	Acyl-protein thioesterase 2 OS=Mus musculus OX=10090 GN=Lypla2 PE=1 SV=1	6.87	25136.2	311.986	Q9WTL7	2	18.61	LYPA2_MOUSE	42.3378	54.2116	47.3506	58.097	71.2903	43.1293	NA	42.2092	49.6432	35.3441	30.3712	38.3667	52.9154	46.5836	51.4355	NA	46.9288	33.5727	60.2999	38.5708	44.9134	51.1258	46.8716	37.4636	46.5774	46.4256	0.0146504	0.479702	0.331359	0.479925
Gnal	Guanine nucleotide-binding protein G(olf) subunit alpha OS=Mus musculus OX=10090 GN=Gnal PE=1 SV=1	6.25	44821.8	1856.34	Q8CGK7	6	28.08	GNAL_MOUSE	35.3718	58.7569	220.653	389.721	58.7089	45.0545	337.216	118.932	37.8066	33.288	74.0068	135.365	40.8316	41.4452	111.457	163.684	40.6004	36.2913	219.071	192.908	27.5341	87.2077	164.548	225.209	128.74	112.566	-0.0402242	0.472991	0.336519	0.474698
Cox6c	Cytochrome c oxidase subunit 6C OS=Mus musculus OX=10090 GN=Cox6c PE=1 SV=3	10.72	8469.03	4647.01	Q9CPQ1	5	52.63	COX6C_MOUSE	61.8436	74.7231	109.268	109.003	73.478	55.7007	126.138	81.3794	65.5322	56.9144	103.857	132.19	73.0306	85.3206	89.338	127.111	57.6694	52.3012	88.378	85.034	67.7462	77.0306	112.933	110.082	87.5023	85.4979	-0.0155328	0.474386	0.335439	0.47464
Eno3	Beta-enolase OS=Mus musculus OX=10090 GN=Eno3 PE=1 SV=3	6.84	47367.1	12575.9	P21550	8	34.1	ENOB_MOUSE	144.228	161.028	110.593	104.122	181.781	128.939	127.473	78.1163	131.785	111.803	93.7598	99.3294	167.758	113.101	115.087	78.1949	152.725	139.893	88.6202	109.121	142.941	146.837	107.132	96.7282	122.746	121.511	-0.0132227	0.474386	0.335439	0.47457
Gja1	Gap junction alpha-1 protein OS=Mus musculus OX=10090 GN=Gja1 PE=1 SV=2	8.93	43517.7	448.769	P23242	5	20.42	CXA1_MOUSE	105.628	115.52	141.457	135.021	57.2462	48.5686	NA	58.9357	80.9026	78.5548	NA	71.1126	87.9249	99.7388	84.7897	101.708	94.7007	93.1857	55.5005	46.621	99.2998	94.7815	NA	100.442	89.2946	87.1538	0.0157388	0.472724	0.336725	0.472986
Gap43	Neuromodulin OS=Mus musculus OX=10090 GN=Gap43 PE=1 SV=1	4.43	23746.5	4201.33	P06837	6	63.44	NEUM_MOUSE	310.774	336.371	284.635	258.604	420.013	299.466	363.376	247.223	258.132	293.155	198.541	280.988	413.508	362.835	353.599	315.443	272.177	299.4	186.219	217.291	348.457	308.474	259.965	218.193	295.94	296.297	-0.0104643	0.472724	0.336725	0.47284
Nipsnap1	Protein NipSnap homolog 1 OS=Mus musculus OX=10090 GN=Nipsnap1 PE=1 SV=1	9.84	33591.4	1598.09	O55125	6	30.28	NIPS1_MOUSE	145.811	142.543	193.759	130.536	173.742	108.35	145.73	128.38	158.511	151.223	141.216	176.414	130.525	133.802	137.946	133.108	140.311	137.896	138.667	152.929	163.925	174.792	176.83	176.73	149.685	149.788	0.00763988	0.472724	0.336725	0.472786
Lgi3	Leucine-rich repeat LGI family member 3 OS=Mus musculus OX=10090 GN=Lgi3 PE=1 SV=1	8.1	62559.1	1497.05	Q8K406	18	41.79	LGI3_MOUSE	273.689	305.098	263.915	281.306	280.522	205.471	335.786	200.099	256.192	232.996	206.73	252.438	221.899	343.475	259.54	277.978	279.497	231.586	203.98	231.573	273.452	260.839	237.546	247.064	257.853	255.702	-0.00730661	0.471539	0.337646	0.471596
Vdac3	Voltage-dependent anion-selective channel protein 3 OS=Mus musculus OX=10090 GN=Vdac3 PE=1 SV=1	9.06	31094.9	3671.05	Q60931	12	62.9	VDAC3_MOUSE	685.957	725.027	357.059	343.425	644.919	476.321	400.002	238.083	710.515	654.946	313.428	347.738	635.804	721.661	281.437	368.174	655.423	644.375	234.723	285.394	740.021	737.59	320.898	338.531	491.452	497.003	-0.0151731	0.468826	0.339762	0.469071
Pebp1	Phosphatidylethanolamine-binding protein 1 OS=Mus musculus OX=10090 GN=Pebp1 PE=1 SV=3	5.03	21001.6	885.917	P70296	4	32.62	PEBP1_MOUSE	30.819	46.6836	35.3751	37.5602	41.4282	28.1023	NA	20.6347	45.2572	33.0702	31.5239	28.2051	40.3352	42.1576	29.1913	NA	39.1005	35.6228	23.225	23.2493	44.4237	42.0973	30.585	30.4268	34.4236	34.5831	0.00802888	0.467603	0.340719	0.467672
Ndufa4	Cytochrome c oxidase subunit NDUFA4 OS=Mus musculus OX=10090 GN=Ndufa4 PE=1 SV=2	10.04	9326.81	7952	Q62425	5	47.56	NDUA4_MOUSE	194.057	209.823	210.79	228.309	125.67	114.131	253.327	148.716	211.275	190.655	214.251	239.101	167.304	203.518	200.763	196.078	184.154	157.782	156.267	167.716	228.379	167.529	227.978	231.383	195.009	190.738	-0.00707461	0.467603	0.340719	0.467657
Atp5f1b	ATP synthase subunit beta_ mitochondrial OS=Mus musculus OX=10090 GN=Atp5f1b PE=1 SV=2	5.03	56300.6	20771.6	P56480	26	82.04	ATPB_MOUSE	4886.8	5491.47	4405.65	4283.76	5779.43	4217.56	5475.67	3582.08	5801.11	5282.43	4702.36	4881.56	5099.6	4669.35	4567.7	4250.67	4893.57	4553.59	3747.55	4244.31	6075.29	6017.75	4997.56	5430.45	4899.16	4878.95	-0.00559475	0.467603	0.340719	0.467637
Aldh1a7	Aldehyde dehydrogenase_ cytosolic 1 OS=Mus musculus OX=10090 GN=Aldh1a7 PE=1 SV=1	7.59	55044.1	1326.38	O35945	10	24.15	AL1A7_MOUSE	37.2035	58.0705	94.9015	93.9129	70.6837	54.5226	105.72	60.5304	75.7948	73.1986	73.8004	69.5313	58.5929	74.6179	60.6873	58.7506	73.3937	75.2505	83.4771	74.747	71.2621	71.9801	65.9636	71.8543	72.3225	70.0481	-0.0041502	0.460184	0.34659	0.460202
Rab14	Ras-related protein Rab-14 OS=Mus musculus OX=10090 GN=Rab14 PE=1 SV=3	5.82	24125.1	2669.87	Q91V41	10	70.23	RAB14_MOUSE	208.943	342.221	103.335	102.858	211.6	200.677	126.671	66.7353	176.279	227.254	73.7464	80.638	191.731	257.19	90.4804	89.1827	452.608	242.128	62.9418	77.7262	278.304	245.314	75.5275	54.562	160.08	176.475	-0.00956917	0.459397	0.347219	0.459497
Cryab	Alpha-crystallin B chain OS=Mus musculus OX=10090 GN=Cryab PE=1 SV=2	6.96	20068.8	1253.87	P23927	2	22.29	CRYAB_MOUSE	29.7513	16.8806	NA	NA	114.594	54.5361	133.715	50.4532	38.6974	47.6436	29.5172	35.6405	57.5996	43.5203	34.5635	NA	45.626	43.1533	33.6864	41.2607	58.2568	66.2502	46.2833	42.9895	55.1429	46.6536	-0.00440868	0.457693	0.348584	0.457714
Rida	2-iminobutanoate/2-iminopropanoate deaminase OS=Mus musculus OX=10090 GN=Rida PE=1 SV=3	9.13	14312.5	2103.86	P52760	7	84.44	RIDA_MOUSE	31.9071	41.9995	34.4376	35.5797	37.4813	21.2633	NA	22.5117	36.4225	27.7133	32.2837	29.5788	34.4261	21.3316	34.4794	22.8155	33.5038	30.0757	27.0417	30.1551	39.0426	39.0198	35.0855	34.4298	31.9253	31.7839	-0.002131	0.457693	0.348584	0.457698
Slc25a3	Phosphate carrier protein_ mitochondrial OS=Mus musculus OX=10090 GN=Slc25a3 PE=1 SV=1	9.6	40088.6	4410.28	Q8VEM8	18	56.58	MPCP_MOUSE	1125.33	1304.41	1186.71	1149.56	1206.57	814.62	1434.99	839.619	1219.84	1068.96	1080.77	1181.89	913.317	1157.53	1019.05	1132.63	1002.79	1139.38	938.889	1112.09	1392.17	1280.78	1202.14	1282.42	1134.44	1131.1	0.00156016	0.457693	0.348584	0.457695
Cd81	CD81 antigen OS=Mus musculus OX=10090 GN=Cd81 PE=1 SV=2	5.46	26498.9	30139.5	P35762	4	32.2	CD81_MOUSE	8237.93	9355.41	5069.07	4737.05	6073.96	7207.8	4542.17	4256.33	7357.78	6130.48	4291.36	4287.38	7622.11	7872.33	4899.24	5649.83	6932.89	6899.7	3865.58	4544.73	6755.14	7220.06	4283.34	4416.51	5962.23	5913.45	-0.00112741	0.456037	0.349915	0.456039
Uqcrfs1	Cytochrome b-c1 complex subunit Rieske_ mitochondrial OS=Mus musculus OX=10090 GN=Uqcrfs1 PE=1 SV=1	8.92	29652.8	2106.49	Q9CR68	11	47.45	UCRI_MOUSE	235.4	243.16	228.914	221.931	264.312	164.551	274.774	151.65	210.419	187.364	210.235	198.384	242.94	196.961	222.071	165.942	216.937	207.716	191.439	190.92	246.642	235.9	221.933	229.793	215.925	214.1	-0.000676599	0.456037	0.349915	0.456038
Sfn	14-3-3 protein sigma OS=Mus musculus OX=10090 GN=Sfn PE=1 SV=2	4.53	27820.1	1061.23	O70456	3	12.1	1433S_MOUSE	32.7762	36.4802	50.5983	56.521	22.5034	19.5681	63.9242	38.3557	18.2061	15.4474	34.3978	36.295	NA	NA	NA	NA	NA	NA	NA	NA	NA	NA	NA	NA	35.4228	NA	NA	NA	NA	0
Ehd4	EH domain-containing protein 4 OS=Mus musculus OX=10090 GN=Ehd4 PE=1 SV=1	6.35	61708.8	507.076	Q9EQP2	4	8.69	EHD4_MOUSE	NA	NA	NA	NA	NA	NA	NA	NA	NA	NA	NA	NA	25.7597	16.7932	41.1301	36.8308	27.719	24.2095	44.5167	42.3725	19.3008	25.7554	33.8039	36.8554	NA	31.2539	NA	NA	NA	0
Gstm3	Glutathione S-transferase Mu 3 OS=Mus musculus OX=10090 GN=Gstm3 PE=1 SV=2	7.82	25929.8	1845.98	P19639	5	28.9	GSTM3_MOUSE	NA	NA	NA	NA	NA	NA	NA	NA	NA	NA	NA	NA	14.0675	10.7924	16.8085	10.9813	13.3317	17.6243	16.0794	16.9579	13.3916	14.849	16.4693	18.6169	NA	14.9975	NA	NA	NA	0
Mapre1	Microtubule-associated protein RP/EB family member 1 OS=Mus musculus OX=10090 GN=Mapre1 PE=1 SV=3	4.93	30187.3	482.317	Q61166	2	16.42	MARE1_MOUSE	NA	NA	NA	NA	NA	NA	NA	NA	NA	NA	NA	NA	29.7317	NA	NA	NA	NA	NA	NA	NA	NA	NA	NA	NA	NA	29.7317	NA	NA	NA	0
Pkp1	Plakophilin-1 OS=Mus musculus OX=10090 GN=Pkp1 PE=1 SV=1	9.01	82322	316.85	P97350	3	5.36	PKP1_MOUSE	365.372	330.396	285.552	307.03	342.913	NA	522.188	NA	NA	56.392	NA	NA	NA	NA	NA	NA	NA	NA	NA	NA	NA	NA	NA	NA	315.692	NA	NA	NA	NA	0
Rac3	Ras-related C3 botulinum toxin substrate 3 OS=Mus musculus OX=10090 GN=Rac3 PE=1 SV=1	8.16	21778.1	6333.44	P60764	6	31.77	RAC3_MOUSE	29.2734	31.0437	48.8094	52.4956	43.2337	22.5998	55.6471	35.6306	25.885	22.2228	35.9572	44.9138	NA	NA	NA	NA	NA	NA	NA	NA	NA	NA	NA	NA	37.3094	NA	NA	NA	NA	0
Tubb1	Tubulin beta-1 chain OS=Mus musculus OX=10090 GN=Tubb1 PE=1 SV=1	4.78	51125.4	1921.02	A2AQ07	4	15.08	TBB1_MOUSE	NA	NA	NA	NA	NA	NA	NA	NA	NA	NA	NA	NA	20.419	26.6451	31.2085	32.1462	18.6547	19.0041	24.1747	26.5309	20.4213	30.5133	27.9138	29.3197	NA	25.5793	NA	NA	NA	0
Tubb6	Tubulin beta-6 chain OS=Mus musculus OX=10090 GN=Tubb6 PE=1 SV=1	4.59	50546.7	10276.5	Q922F4	13	36.47	TBB6_MOUSE	52.6362	56.435	52.8926	53.1992	70.0747	61.0016	74.5383	53.3927	40.9747	39.4013	40.5694	44.1809	NA	NA	NA	NA	NA	NA	NA	NA	NA	NA	NA	NA	53.2747	NA	NA	NA	NA	0
