# Supplementary material for: Gtf2i-encoded transcription factor Tfii-i regulates myelination via Sox10 and Mbp regulatory elements
Source: Nat Commun. 2025 Sep 26;16:8518. doi: 10.1038/s41467-025-63500-4 (PMC12474925; doi:10.1038/s41467-025-63500-4)
Supplement: Supplementary file 4 — Supplementary Data 2 [file 41467_2025_63500_MOESM4_ESM.txt]

PeakID (cmd=annotatePeaks.pl /media/sf_Sh_Ubuntu/Gilad_ChIP_Gtf2i/con_new/master_con_cluster.bed mm39)	Chr	Start	End	Strand	Peak Score	Focus Ratio/Region Size	Annotation	Detailed Annotation	Distance to TSS	Nearest PromoterID	Entrez ID	Nearest Unigene	Nearest Refseq	Nearest Ensembl	Gene Name	Gene Alias	Gene Description	Gene Type
444-4	chr1	195021870	195022312	+	195022091	NA	Intergenic	Intergenic	-163064	NM_007758	12902		NM_007758	ENSMUSG00000026616	Cr2	C3DR|CD21|CD35|Cr-1|Cr-2|Cr1	complement receptor 2	protein-coding
476-2	chr1	194956580	194957054	+	194956845	NA	Intergenic	Intergenic	-97790	NM_007758	12902		NM_007758	ENSMUSG00000026616	Cr2	C3DR|CD21|CD35|Cr-1|Cr-2|Cr1	complement receptor 2	protein-coding
397-5	chr1	194856106	194856501	+	194856231	NA	intron (NM_001368765, intron 1 of 25)	intron (NM_001368765, intron 1 of 25)	2724	NM_001368765	12902		NM_007758	ENSMUSG00000026616	Cr2	C3DR|CD21|CD35|Cr-1|Cr-2|Cr1	complement receptor 2	protein-coding
452-3	chr1	194802997	194803447	+	194803222	NA	intron (NM_013499, intron 4 of 9)	intron (NM_013499, intron 4 of 9)	10656	NM_001355060	12946		NM_013499	ENSMUSG00000016481	Cr1l	Crry|Mcp|mCRY	complement C3b/C4b receptor 1 like	protein-coding
364-2	chr1	194125406	194125768	+	194125502	NA	Intergenic	L1MA10|LINE|L1	-176550	NM_008882	18845		NM_008882	ENSMUSG00000026640	Plxna2	2810428A13Rik|OCT|PlexA2|Plxn2|mKIAA0463	plexin A2	protein-coding
351-2	chr1	194099259	194099608	+	194099433	NA	Intergenic	Intergenic	-194366	NR_040477	74942		NR_040477	ENSMUSG00000103692	4930503O07Rik	-	RIKEN cDNA 4930503O07 gene	ncRNA
403-8	chr1	193411739	193412140	+	193411939	NA	Intergenic	Intergenic	-219421	NR_166150	70800		NR_166150		Mir205hg	4631405K08Rik	Mir205 host gene	ncRNA
373-7	chr1	192301809	192302180	+	192302001	NA	intron (NM_144881, intron 9 of 11)	intron (NM_144881, intron 9 of 11)	151533	NM_144881	226861		NM_144881	ENSMUSG00000037375	Hhat	2810432O22Rik|AP-2CRE|Skn|Tg(TFAP2A-cre)1Will	hedgehog acyltransferase	protein-coding
568-3	chr1	192101117	192101683	+	192101517	NA	intron (NM_010600, intron 9 of 10)	intron (NM_010600, intron 9 of 10)	228315	NM_001038607	16510		NM_010600	ENSMUSG00000058248	Kcnh1	EAG1|Kv10.1|M-eag	potassium voltage-gated channel, subfamily H (eag-related), member 1	protein-coding
321-5	chr1	191967247	191967566	+	191967406	NA	intron (NM_010600, intron 6 of 10)	intron (NM_010600, intron 6 of 10)	94321	NM_001038607	16510		NM_010600	ENSMUSG00000058248	Kcnh1	EAG1|Kv10.1|M-eag	potassium voltage-gated channel, subfamily H (eag-related), member 1	protein-coding
292-4	chr1	191887799	191888089	+	191887944	NA	intron (NM_010600, intron 1 of 10)	ORR1A4|LTR|ERVL-MaLR	14859	NM_001038607	16510		NM_010600	ENSMUSG00000058248	Kcnh1	EAG1|Kv10.1|M-eag	potassium voltage-gated channel, subfamily H (eag-related), member 1	protein-coding
462-3	chr1	191733697	191734157	+	191733927	NA	intron (NM_011633, intron 8 of 10)	intron (NM_011633, intron 8 of 10)	-3332	NR_039566	100628582		NR_039566	ENSMUSG00000093003	Mir3473c	mmu-mir-3473c	microRNA 3473c	ncRNA
403-7	chr1	191429751	191430152	+	191429951	NA	Intergenic	L1MB8|LINE|L1	-20185	NM_172266	226856		NM_172266	ENSMUSG00000026623	Lpgat1	LPLAT7	lysophosphatidylglycerol acyltransferase 1	protein-coding
473-7	chr1	191258234	191258705	+	191258470	NA	Intergenic	L1MD1|LINE|L1	49187	NM_001305233	76843		NM_029766	ENSMUSG00000037474	Dtl	2810047L02Rik|5730564G15Rik|L2dtl|Ramp	denticleless E3 ubiquitin protein ligase	protein-coding
291-5	chr1	191064323	191064612	+	191064467	NA	intron (NM_025864, intron 2 of 7)	intron (NM_025864, intron 2 of 7)	6368	NM_025864	66950		NM_025864	ENSMUSG00000026627	Pacc1	2310028N02Rik|PAC|Tmem206	proton activated chloride channel 1	protein-coding
419-2	chr1	190949482	190949899	+	190949874	NA	Intergenic	Intergenic	-6961	NR_151547	100504360		NM_001033188	ENSMUSG00000073478	D730003I15Rik	-	RIKEN cDNA D730003I15 gene	ncRNA
368-3	chr1	190318113	190318479	+	190318296	NA	Intergenic	Intergenic	182451	NR_151624	433390		NR_151624	ENSMUSG00000103644	Gm29678	-	predicted gene, 29678	ncRNA
515-3	chr1	190300536	190301049	+	190300804	NA	Intergenic	Intergenic	164947	NR_151624	433390		NR_151624	ENSMUSG00000103644	Gm29678	-	predicted gene, 29678	ncRNA
370-8	chr1	189960671	189961039	+	189960855	NA	Intergenic	Intergenic	-57831	NM_008937	19130		NM_008937	ENSMUSG00000010175	Prox1	A230003G05Rik|PROX-1	prospero homeobox 1	protein-coding
475-3	chr1	189822528	189823001	+	189822771	NA	Intergenic	Intergenic	78948	NM_001360827	19130		NM_008937	ENSMUSG00000010175	Prox1	A230003G05Rik|PROX-1	prospero homeobox 1	protein-coding
361-4	chr1	189513994	189514353	+	189514173	NA	intron (NM_008976, intron 1 of 18)	intron (NM_008976, intron 1 of 18)	53708	NM_008976	19250		NM_008976	ENSMUSG00000026604	Ptpn14	C130080N23Rik|PTP36	protein tyrosine phosphatase, non-receptor type 14	protein-coding
469-5	chr1	189275477	189275944	+	189275710	NA	Intergenic	RMER6D|LTR|ERVK	-141240	NM_001281848	16526		NM_010607	ENSMUSG00000037624	Kcnk2	A430027H14Rik|TREK-1	potassium channel, subfamily K, member 2	protein-coding
439-2	chr1	188803610	188804047	+	188803818	NA	Intergenic	Intergenic	-63791	NM_001359577	226823		NM_172650	ENSMUSG00000026608	Kctd3	4930438A20Rik|9330185B06|E330032J19Rik|NY-REN-45	potassium channel tetramerisation domain containing 3	protein-coding
375-5	chr1	188550296	188550669	+	188550503	NA	intron (NM_021408, intron 51 of 70)	L1_Mur2|LINE|L1	189555	NM_172650	226823		NM_172650	ENSMUSG00000026608	Kctd3	4930438A20Rik|9330185B06|E330032J19Rik|NY-REN-45	potassium channel tetramerisation domain containing 3	protein-coding
550	chr1	188293095	188293643	+	188293416	NA	intron (NM_021408, intron 29 of 70)	intron (NM_021408, intron 29 of 70)	298334	NM_021408	22283		NM_021408	ENSMUSG00000026609	Ush2a	A930011D15Rik|A930037M10Rik|Gm676|Gm983|Mush2a|Ushrn	usherin	protein-coding
328-2	chr1	188262895	188263221	+	188263058	NA	intron (NM_021408, intron 21 of 70)	intron (NM_021408, intron 21 of 70)	268023	NM_021408	22283		NM_021408	ENSMUSG00000026609	Ush2a	A930011D15Rik|A930037M10Rik|Gm676|Gm983|Mush2a|Ushrn	usherin	protein-coding
347-4	chr1	187976094	187976439	+	187976266	NA	Intergenic	Intergenic	-18769	NM_021408	22283		NM_021408	ENSMUSG00000026609	Ush2a	A930011D15Rik|A930037M10Rik|Gm676|Gm983|Mush2a|Ushrn	usherin	protein-coding
444-3	chr1	187833319	187833761	+	187833540	NA	intron (NM_001357536, intron 4 of 7)	intron (NM_001357536, intron 4 of 7)	-92353	NR_038007	320272		NR_038007	ENSMUSG00000103577	9330162B11Rik	-	RIKEN cDNA 9330162B11 gene	ncRNA
469-4	chr1	187648666	187649133	+	187648867	NA	intron (NM_001357535, intron 2 of 7)	intron (NM_001357535, intron 2 of 7)	-81125	NM_011935	26381		NM_011935	ENSMUSG00000026610	Esrrg	ERR3|Errg|NR3B3|mKIAA0832	estrogen-related receptor gamma	protein-coding
403-6	chr1	187561232	187561633	+	187561432	NA	intron (NM_001357535, intron 2 of 7)	intron (NM_001357535, intron 2 of 7)	-168592	NM_011935	26381		NM_011935	ENSMUSG00000026610	Esrrg	ERR3|Errg|NR3B3|mKIAA0832	estrogen-related receptor gamma	protein-coding
475-2	chr1	187499650	187500123	+	187499972	NA	intron (NM_001357535, intron 1 of 7)	intron (NM_001357535, intron 1 of 7)	115448	NM_001357535	26381		NM_011935	ENSMUSG00000026610	Esrrg	ERR3|Errg|NR3B3|mKIAA0832	estrogen-related receptor gamma	protein-coding
321-4	chr1	187223974	187224293	+	187224016	NA	Intergenic	B4|SINE|B4	-117070	NM_001243792	26381		NM_011935	ENSMUSG00000026610	Esrrg	ERR3|Errg|NR3B3|mKIAA0832	estrogen-related receptor gamma	protein-coding
334-4	chr1	187022986	187023318	+	187023154	NA	intron (NM_001357645, intron 5 of 9)	intron (NM_001357645, intron 5 of 9)	75212	NM_001357645	67769		NM_026367	ENSMUSG00000039210	Gpatch2	5830433G22Rik|5830436K05Rik|Gpatc2	G patch domain containing 2	protein-coding
407-6	chr1	186714942	186715347	+	186715144	NA	Intergenic	(TTTC)n|Simple_repeat|Simple_repeat	15531	NM_033077	110957		NM_033077	ENSMUSG00000039224	D1Pas1	DDX3XL|Pl10	DNA segment, Chr 1, Pasteur Institute 1	protein-coding
371-5	chr1	186523193	186523562	+	186523377	NA	Intergenic	Intergenic	-41822	NM_026041	67223		NM_026041	ENSMUSG00000001305	Rrp15	2810430M08Rik|5430437H21Rik	ribosomal RNA processing 15 homolog	protein-coding
487-2	chr1	186268388	186268873	+	186268510	NA	intron (NR_131124, intron 1 of 2)	intron (NR_131124, intron 1 of 2)	22248	NR_131158	320449		NR_131124	ENSMUSG00000103690	A730004F24Rik	-	RIKEN cDNA A730004F24 gene	ncRNA
347-3	chr1	186039900	186040245	+	186040072	NA	Intergenic	Intergenic	-190565	NM_146106	226791		NM_146106	ENSMUSG00000039246	Lyplal1	Q96AVO	lysophospholipase-like 1	protein-coding
428-4	chr1	186011167	186011593	+	186011380	NA	Intergenic	Intergenic	-161873	NM_146106	226791		NM_146106	ENSMUSG00000039246	Lyplal1	Q96AVO	lysophospholipase-like 1	protein-coding
293-7	chr1	185864127	185864418	+	185864272	NA	Intergenic	MTEa|LTR|ERVL-MaLR	-14765	NM_146106	226791		NM_146106	ENSMUSG00000039246	Lyplal1	Q96AVO	lysophospholipase-like 1	protein-coding
572	chr1	185806144	185806714	+	185806456	NA	Intergenic	Lx8b|LINE|L1	43078	NM_146106	226791		NM_146106	ENSMUSG00000039246	Lyplal1	Q96AVO	lysophospholipase-like 1	protein-coding
450-3	chr1	185571810	185572258	+	185572034	NA	Intergenic	Intergenic	277473	NM_146106	226791		NM_146106	ENSMUSG00000039246	Lyplal1	Q96AVO	lysophospholipase-like 1	protein-coding
499-5	chr1	185499419	185499916	+	185499667	NA	Intergenic	Intergenic	270164	NR_033600	114668		NR_033600	ENSMUSG00000102185	5033404E19Rik	-	NSA2 ribosome biogenesis homolog pseudogene	pseudo
428-3	chr1	185366814	185367240	+	185367027	NA	Intergenic	Intergenic	137524	NR_033600	114668		NR_033600	ENSMUSG00000102185	5033404E19Rik	-	NSA2 ribosome biogenesis homolog pseudogene	pseudo
370-7	chr1	185139629	185139997	+	185139813	NA	exon (NM_001357474, exon 21 of 33)	exon (NM_001357474, exon 21 of 33)	34203	NR_038006	319562		NM_176943	ENSMUSG00000051295	9630028B13Rik	-	RIKEN cDNA 9630028B13 gene	ncRNA
391-3	chr1	184974608	184974997	+	184974802	NA	promoter-TSS (NR_034044)	promoter-TSS (NR_034044)	-321	NR_034044	100217449		NR_034044	ENSMUSG00002075146	Snora36b	MBI-87	small nucleolar RNA, H/ACA box 36B	snoRNA
387-5	chr1	184341743	184342128	+	184341935	NA	Intergenic	Intergenic	-52047	NR_040472	73590		NR_040472	ENSMUSG00000101574	1700112H15Rik	-	RIKEN cDNA 1700112H15 gene	ncRNA
332-7	chr1	183701477	183701807	+	183701642	NA	Intergenic	Intergenic	64553	NM_028516	73363		NM_028516	ENSMUSG00000044854	1700056E22Rik	-	RIKEN cDNA 1700056E22 gene	protein-coding
360-4	chr1	183522689	183523047	+	183522868	NA	intron (NR_151520, intron 2 of 2)	intron (NR_151520, intron 2 of 2)	41694	NR_151520	102637191		NR_151520	ENSMUSG00000103305	Gm34068	-	predicted gene, 34068	ncRNA
370-6	chr1	183265954	183266322	+	183266138	NA	Intergenic	Intergenic	65959	NM_001308052	78772		NM_030175	ENSMUSG00000053461	Hhipl2	4930507C10Rik|Hhip3	hedgehog interacting protein-like 2	protein-coding
437-7	chr1	183206611	183207046	+	183206828	NA	intron (NM_001308052, intron 3 of 8)	intron (NM_001308052, intron 3 of 8)	6649	NM_001308052	78772		NM_030175	ENSMUSG00000053461	Hhipl2	4930507C10Rik|Hhip3	hedgehog interacting protein-like 2	protein-coding
311-2	chr1	183172308	183172617	+	183172422	NA	intron (NM_001277959, intron 2 of 10)	intron (NM_001277959, intron 2 of 10)	2137	NM_001277958	21339		NM_021466	ENSMUSG00000072258	Taf1a	TAFI48|mTAFI48	TATA-box binding protein associated factor, RNA polymerase I, A	protein-coding
453-4	chr1	182080508	182080959	+	182080733	NA	Intergenic	ORR1B1-int|LTR|ERVL-MaLR	-4623	NM_001372438	105244034		NM_001372438		Gm33887	-	predicted gene, 33887	protein-coding
381-4	chr1	181665560	181665939	+	181665749	NA	intron (NM_133815, intron 2 of 13)	intron (NM_133815, intron 2 of 13)	4217	NM_133815	98386		NM_133815	ENSMUSG00000004880	Lbr	C14SR|ic	lamin B receptor	protein-coding
485-15	chr2	181654530	181655013	+	181654858	NA	Intergenic	(GGTTAG)n|Simple_repeat|Simple_repeat	21752	NM_001205282	672125		NM_001205282	ENSMUSG00000098505	Gm14496	-	predicted gene 14496	protein-coding
457-3	chr1	181570637	181571092	+	181571064	NA	intron (NM_001377039, intron 58 of 85)	intron (NM_001377039, intron 58 of 85)	99102	NM_133815	98386		NM_133815	ENSMUSG00000004880	Lbr	C14SR|ic	lamin B receptor	protein-coding
584-8	chr2	181485277	181485859	+	181485587	NA	intron (NM_153594, intron 3 of 6)	B4A|SINE|B4	5921	NM_001291211	245867		NM_153594	ENSMUSG00000027589	Pcmtd2	5330414D10Rik	protein-L-isoaspartate (D-aspartate) O-methyltransferase domain containing 2	protein-coding
484-3	chr1	181429542	181430024	+	181429783	NA	intron (NM_001377039, intron 9 of 85)	B1_Mur3|SINE|Alu	25625	NM_001377039	240960		NM_172846	ENSMUSG00000047369	Dnah14	A230079K17Rik|Dnahc14|Gm18554|Gm980	dynein, axonemal, heavy chain 14	protein-coding
435-24	chr2	181286295	181286728	+	181286511	NA	intron (NM_133701, intron 12 of 20)	intron (NM_133701, intron 12 of 20)	-12164	NM_001377050	101056205		NM_001377050	ENSMUSG00000108976	Gm29797	-	predicted gene, 29797	protein-coding
568-2	chr1	180903576	180904142	+	180904027	NA	Intergenic	Intergenic	14219	NR_168314	105244029		NR_168314	ENSMUSG00000103328	Gm37406	-	predicted gene, 37406	ncRNA
575-6	chr1	180526895	180527468	+	180527252	NA	Intergenic	Intergenic	-2582	NM_013729	27217		NM_013729	ENSMUSG00000026497	Mixl1	Mm1|Mml	Mix paired-like homeobox	protein-coding
385-26	chr2	180287269	180287652	+	180287455	NA	Intergenic	L1MD|LINE|L1	-2976	NM_178254	277353		NM_178254	ENSMUSG00000038932	Tcfl5	Figlb|Sosf1	transcription factor-like 5 (basic helix-loop-helix)	protein-coding
375-4	chr1	180240745	180241118	+	180240911	NA	intron (NM_001081175, intron 3 of 7)	intron (NM_001081175, intron 3 of 7)	70138	NM_001081227	381310		NM_001081227	ENSMUSG00000053963	Stum	6330403A02Rik|Gm10001	mechanosensory transduction mediator	protein-coding
470-4	chr1	179974958	179975426	+	179975192	NA	intron (NM_001033285, intron 31 of 36)	L1ME3F|LINE|L1	45858	NM_001163290	67426		NM_023341	ENSMUSG00000026489	Coq8a	4632432J16Rik|Adck3|Cabc1|mKIAA0451	coenzyme Q8A	protein-coding
357-7	chr1	179946117	179946472	+	179946294	NA	intron (NM_001359544, intron 20 of 35)	intron (NM_001359544, intron 20 of 35)	74756	NM_001163290	67426		NM_023341	ENSMUSG00000026489	Coq8a	4632432J16Rik|Adck3|Cabc1|mKIAA0451	coenzyme Q8A	protein-coding
465-4	chr1	179858637	179859100	+	179858776	NA	intron (NM_001359549, intron 3 of 36)	intron (NM_001359549, intron 3 of 36)	70214	NM_001033285	226751		NM_001033285	ENSMUSG00000026490	Cdc42bpa	A930014J19Rik|DMPK-like	CDC42 binding protein kinase alpha	protein-coding
329	chr1	179429442	179429769	+	179429605	NA	intron (NM_146105, intron 4 of 10)	intron (NM_146105, intron 4 of 10)	55511	NM_146105	226744		NM_146105	ENSMUSG00000038949	Cnst	9630058J23Rik	consortin, connexin sorting protein	protein-coding
402-3	chr1	179374020	179374420	+	179374203	NA	promoter-TSS (NM_001331054)	promoter-TSS (NM_001331054)	126	NM_146105	226744		NM_146105	ENSMUSG00000038949	Cnst	9630058J23Rik	consortin, connexin sorting protein	protein-coding
319-6	chr1	179320201	179320518	+	179320359	NA	intron (NM_027188, intron 1 of 11)	ID_B1|SINE|B4	25247	NM_027188	69726		NM_027188	ENSMUSG00000055067	Smyd3	2410008A19Rik|Zmynd1	SET and MYND domain containing 3	protein-coding
472-3	chr1	179140950	179141420	+	179140988	NA	intron (NM_027188, intron 5 of 11)	intron (NM_027188, intron 5 of 11)	204421	NM_027188	69726		NM_027188	ENSMUSG00000055067	Smyd3	2410008A19Rik|Zmynd1	SET and MYND domain containing 3	protein-coding
481-2	chr1	178831902	178832381	+	178832216	NA	intron (NM_027188, intron 10 of 11)	intron (NM_027188, intron 10 of 11)	475451	NM_001161665	269152		NM_177724	ENSMUSG00000026494	Kif26b	4832420M10|D230039L06Rik	kinesin family member 26B	protein-coding
330-8	chr1	178822397	178822725	+	178822561	NA	intron (NM_027188, intron 10 of 11)	intron (NM_027188, intron 10 of 11)	465871	NM_001161665	269152		NM_177724	ENSMUSG00000026494	Kif26b	4832420M10|D230039L06Rik	kinesin family member 26B	protein-coding
439-24	chr2	178696507	178696944	+	178696725	NA	Intergenic	Intergenic	204309	NR_168312	102639622		NR_168312		Gm35888	-	predicted gene, 35888	ncRNA
354-24	chr2	178581311	178581663	+	178581487	NA	Intergenic	Intergenic	89071	NR_168312	102639622		NR_168312		Gm35888	-	predicted gene, 35888	ncRNA
345-6	chr1	178299852	178300195	+	178299915	NA	intron (NM_026626, intron 3 of 6)	MTA_Mm|LTR|ERVL-MaLR	-56667	NM_001161665	269152		NM_177724	ENSMUSG00000026494	Kif26b	4832420M10|D230039L06Rik	kinesin family member 26B	protein-coding
361-3	chr1	178219434	178219793	+	178219613	NA	Intergenic	RLTR20A1|LTR|ERVK	-13970	NM_026626	68226		NM_026626	ENSMUSG00000026495	Efcab2	1700073K01Rik|D830011E08Rik	EF-hand calcium binding domain 2	protein-coding
458-31	chr2	178209748	178210204	+	178209976	NA	Intergenic	B3A|SINE|B2	-91178	NR_166157	102639365		NR_166157		Gm35695	-	predicted gene, 35695	ncRNA
417-6	chr1	178095417	178095832	+	178095624	NA	Intergenic	L1MdFanc_I|LINE|L1	-51094	NM_025511	66359		NM_025511	ENSMUSG00000026500	Cox20	2310005N03Rik|Fam36a	cytochrome c oxidase assembly protein 20	protein-coding
467-29	chr2	177658219	177658684	+	177658451	NA	Intergenic	RLTR45-int|LTR|ERVK	-6626	NM_001177399	626848		NM_001177399	ENSMUSG00000074519	Zfp971	Etohi1	zinc finger protein 971	protein-coding
443-2	chr1	177631147	177631588	+	177631350	NA	Intergenic	MYSERV6-int|LTR|ERVK	-4618	NM_001368823	631584		NM_001368823	ENSMUSG00000102483	Catspere1	Catspere|EG631584|Gm7068	cation channel sperm associated auxiliary subunit epsilon 1	protein-coding
370-5	chr1	177601417	177601785	+	177601715	NA	intron (NM_007422, intron 7 of 12)	intron (NM_007422, intron 7 of 12)	22474	NM_007422	11566		NM_007422	ENSMUSG00000015961	Adss2	AS|Adss|adSS 2	adenylosuccinate synthase 2	protein-coding
316-36	chr2	177503135	177503449	+	177503292	NA	Intergenic	L1MdMus_II|LINE|L1	-21163	NM_001024849	329575		NM_001024849	ENSMUSG00000095362	Gm14325	-	predicted gene 14325	protein-coding
442-26	chr2	177433333	177433773	+	177433494	NA	Intergenic	MurSatRep1|Unknown|Unknown	32472	NM_001243903	626802		NM_001243903	ENSMUSG00000078864	Gm14322	-	predicted gene 14322	protein-coding
365-5	chr1	177260057	177260420	+	177260238	NA	Intergenic	Intergenic	-9679	NM_001355100	30928		NM_013915	ENSMUSG00000063659	Zbtb18	RP58|Zfp238|Znf238.|zfp-238	zinc finger and BTB domain containing 18	protein-coding
432-7	chr1	177191208	177191638	+	177191382	NA	Intergenic	Intergenic	-78494	NM_001355100	30928		NM_013915	ENSMUSG00000063659	Zbtb18	RP58|Zfp238|Znf238.|zfp-238	zinc finger and BTB domain containing 18	protein-coding
549-3	chr2	177071814	177072361	+	177071975	NA	Intergenic	L1MdMus_II|LINE|L1	-84448	NM_001177568	628308		NM_001177568	ENSMUSG00000078866	Zfp970	Gm14420	zinc finger protein 970	protein-coding
310-24	chr2	177063584	177063892	+	177063738	NA	Intergenic	Intergenic	-92797	NM_001177568	628308		NM_001177568	ENSMUSG00000078866	Zfp970	Gm14420	zinc finger protein 970	protein-coding
372-25	chr2	176799780	176800150	+	176799983	NA	Intergenic	Intergenic	98324	NM_001374129	100043403		NM_001113806	ENSMUSG00000078870	Gm14410	-	predicted gene 14410	protein-coding
411-4	chr1	176673216	176673625	+	176673420	NA	intron (NM_001357390, intron 8 of 18)	intron (NM_001357390, intron 8 of 18)	-9721	NR_037996	15365		NR_037996	ENSMUSG00000121135	Hmga2-ps1	EG666235|Gm7996|Hmgic-ps1|[y]i-c	high mobility group AT-hook 2, pseudogene 1	pseudo
384-7	chr1	176658360	176658742	+	176658551	NA	intron (NM_001357390, intron 4 of 18)	intron (NM_001357390, intron 4 of 18)	5148	NR_037996	15365		NR_037996	ENSMUSG00000121135	Hmga2-ps1	EG666235|Gm7996|Hmgic-ps1|[y]i-c	high mobility group AT-hook 2, pseudogene 1	pseudo
313-5	chr1	176327612	176327923	+	176327767	NA	intron (NR_151528, intron 2 of 3)	B4|SINE|B4	27068	NR_151528	102640488		NR_151528	ENSMUSG00000104021	Gm36536	-	predicted gene, 36536	ncRNA
380-5	chr1	176039785	176040163	+	176039974	NA	intron (NM_176916, intron 1 of 9)	intron (NM_176916, intron 1 of 9)	1534	NM_001357847	319455		NM_176916	ENSMUSG00000055214	Pld5	B230365F16Rik	phospholipase D family member 5	protein-coding
579	chr1	175586216	175586793	+	175586673	NA	intron (NM_029453, intron 10 of 27)	Lx9|LINE|L1	60345	NM_029453	75820		NM_029453	ENSMUSG00000026523	Wdr64	4930415O10Rik|4930511H01Rik	WD repeat domain 64	protein-coding
520	chr1	175276556	175277074	+	175276695	NA	intron (NM_011880, intron 2 of 16)	intron (NM_011880, intron 2 of 16)	43296	NM_001347195	24012		NM_011880	ENSMUSG00000026527	Rgs7	-	regulator of G protein signaling 7	protein-coding
302-2	chr1	174999452	174999752	+	174999602	NA	intron (NM_011880, intron 4 of 16)	intron (NM_011880, intron 4 of 16)	-250217	NM_011825	23893		NM_011825	ENSMUSG00000050069	Grem2	Gremlin2|Prdc	gremlin 2, DAN family BMP antagonist	protein-coding
547	chr1	174849794	174850339	+	174850095	NA	Intergenic	Intergenic	-100681	NM_011825	23893		NM_011825	ENSMUSG00000050069	Grem2	Gremlin2|Prdc	gremlin 2, DAN family BMP antagonist	protein-coding
596-2	chr1	174760196	174760790	+	174760551	NA	Intergenic	L1MdF_IV|LINE|L1	-11108	NM_011825	23893		NM_011825	ENSMUSG00000050069	Grem2	Gremlin2|Prdc	gremlin 2, DAN family BMP antagonist	protein-coding
438-4	chr1	174687909	174688345	+	174688127	NA	intron (NM_011825, intron 1 of 1)	intron (NM_011825, intron 1 of 1)	61258	NM_011825	23893		NM_011825	ENSMUSG00000050069	Grem2	Gremlin2|Prdc	gremlin 2, DAN family BMP antagonist	protein-coding
441-19	chr2	174558508	174558947	+	174558727	NA	Intergenic	Lx7|LINE|L1	-43685	NM_007903	13616		NM_007903	ENSMUSG00000027524	Edn3	ET-3|PPET3|ls|tmgc48	endothelin 3	protein-coding
443	chr1	174488235	174488676	+	174488455	NA	intron (NM_019445, intron 7 of 17)	intron (NM_019445, intron 7 of 17)	159064	NM_019445	54418		NM_019445	ENSMUSG00000028354	Fmn2	-	formin 2	protein-coding
300-4	chr1	174452094	174452392	+	174452243	NA	intron (NM_019445, intron 6 of 17)	B2_Mm2|SINE|B2	122852	NM_019445	54418		NM_019445	ENSMUSG00000028354	Fmn2	-	formin 2	protein-coding
568	chr1	173898507	173899073	+	173898803	NA	TTS (NM_146718)	TTS (NM_146718)	1924	NM_146718	258713		NM_146718	ENSMUSG00000050134	Or6n2	MOR105-5P|Olfr430	olfactory receptor family 6 subfamily N member 2	protein-coding
401-9	chr1	173877658	173878057	+	173877857	NA	promoter-TSS (NM_146716)	promoter-TSS (NM_146716)	-84	NM_146716	258711		NM_146716	ENSMUSG00000047048	Or10aa3	MOR123-2|Olfr432	olfactory receptor family 10 subfamily AA member 3	protein-coding
468-17	chr2	173772403	173772869	+	173772636	NA	Intergenic	Intergenic	-145459	NM_001363030	228960		NM_172675	ENSMUSG00000027522	Stx16	4930401D03|5430410K23Rik|6330500A18Rik|Syn16	syntaxin 16	protein-coding
595	chr1	173751364	173751957	+	173751580	NA	exon (NM_001302649, exon 9 of 10)	exon (NM_001302649, exon 9 of 10)	-11048	NM_001033450	381308		NM_001033450	ENSMUSG00000026536	Ifi211	A730048F03|Ifi205b|Mnda|ifi-205-B	interferon activated gene 211	protein-coding
494-3	chr1	173693429	173693921	+	173693675	NA	intron (NM_001170853, intron 6 of 9)	intron (NM_001170853, intron 6 of 9)	13849	NM_001374640	100040462		NM_001170853	ENSMUSG00000090272	Mndal	Gm2785|Ifi212	myeloid nuclear differentiation antigen like	protein-coding
444-2	chr1	173510593	173511035	+	173510814	NA	exon (NM_001162938, exon 4 of 7)	exon (NM_001162938, exon 4 of 7)	9583	NM_001162938	100033459		NM_001162938	ENSMUSG00000066677	Ifi208	9830148g24rik|E430029J22Rik|NG2creBAC|Pydc3|Pyr-rv1|Tg(Cspg4-cre)1Akik	interferon activated gene 208	protein-coding
428-21	chr2	173125122	173125548	+	173125290	NA	Intergenic	Intergenic	-7009	NM_022995	65112		NM_022995	ENSMUSG00000038400	Pmepa1	2210418I02Rik|Erg1.2|N4wbp4|Stag1|Tmepai	prostate transmembrane protein, androgen induced 1	protein-coding
443-17	chr2	173098752	173099193	+	173098972	NA	intron (NM_022995, intron 1 of 3)	intron (NM_022995, intron 1 of 3)	19354	NM_022995	65112		NM_022995	ENSMUSG00000038400	Pmepa1	2210418I02Rik|Erg1.2|N4wbp4|Stag1|Tmepai	prostate transmembrane protein, androgen induced 1	protein-coding
334-3	chr1	173058520	173058852	+	173058686	NA	Intergenic	Intergenic	-3890	NM_010184	14125		NM_010184	ENSMUSG00000005339	Fcer1a	FcERI|Fce1a|Fcr-5|fcepsilonri	Fc receptor, IgE, high affinity I, alpha polypeptide	protein-coding
495-18	chr2	172927438	172927931	+	172927684	NA	Intergenic	Intergenic	33634	NM_001355185	664799		NM_001081387	ENSMUSG00000070495	Ctcfl	Boris	CCCTC-binding factor like	protein-coding
468-3	chr1	172900970	172901436	+	172901203	NA	Intergenic	Lx7|LINE|L1	63698	NM_146764	258759		NM_146764	ENSMUSG00000062527	Or10j27	MOR267-4|Olfr1408	olfactory receptor family 10 subfamily J member 27	protein-coding
446-5	chr1	172774571	172775015	+	172774793	NA	Intergenic	Lx8|LINE|L1	-9542	NM_008763	18313		NM_008763	ENSMUSG00000037924	Or10j5	MOR23|MOR26713|Olfr16	olfactory receptor family 10 subfamily J member 5	protein-coding
362-18	chr2	172774380	172774740	+	172774560	NA	intron (NM_007557, intron 1 of 6)	intron (NM_007557, intron 1 of 6)	7554	NM_007557	12162		NM_007557	ENSMUSG00000008999	Bmp7	OP1	bone morphogenetic protein 7	protein-coding
429-32	chr2	172483566	172483993	+	172483779	NA	Intergenic	PB1D7|SINE|Alu	90868	NM_001159696	21420		NM_009335	ENSMUSG00000028640	Tfap2c	AP2gamma|Ap-2.2|Stra2|Tcfap2c	transcription factor AP-2, gamma	protein-coding
313-33	chr2	172040797	172041108	+	172040952	NA	Intergenic	Intergenic	-49460	NM_008561	17201		NM_008561	ENSMUSG00000038537	Mc3r	MC3-R	melanocortin 3 receptor	protein-coding
445-28	chr2	171986824	171987267	+	171987045	NA	Intergenic	ORR1B1|LTR|ERVL-MaLR	-101659	NM_175631	228942		NM_175631	ENSMUSG00000067578	Cbln4	-	cerebellin 4 precursor protein	protein-coding
427-5	chr1	171928133	171928558	+	171928334	NA	intron (NM_009938, intron 8 of 32)	intron (NM_009938, intron 8 of 32)	-18029	NM_021607	59287		NM_021607	ENSMUSG00000003458	Ncstn	9430068N19Rik|Aph2|D1Dau13e|Kiaa0253|Nct|mKIAA0253	nicastrin	protein-coding
326-9	chr1	171841410	171841734	+	171841608	NA	intron (NM_033509, intron 1 of 7)	intron (NM_033509, intron 1 of 7)	13290	NM_033509	93840		NM_033509	ENSMUSG00000026556	Vangl2	C530001F03Rik|Lootl|Lp|Lpp1|Ltap|Vang1l2|loop-tail|ska17|ska<m17Jus>|stbm|strabismus	VANGL planar cell polarity 2	protein-coding
354-23	chr2	171603833	171604185	+	171604009	NA	Intergenic	Intergenic	200710	NR_040509	75655		NR_040509	ENSMUSG00000086823	1700028P15Rik	-	RIKEN cDNA 1700028P15 gene	ncRNA
309-5	chr1	171492043	171492350	+	171492348	NA	Intergenic	Intergenic	-11591	NM_144539	75345		NM_144539	ENSMUSG00000038179	Slamf7	19A|19A24|4930560D03Rik|CRACC|CS1	SLAM family member 7	protein-coding
356-5	chr1	171391610	171391964	+	171391787	NA	intron (NM_018729, intron 1 of 8)	L2b|LINE|L2	5026	NM_018729	18106		NM_018729	ENSMUSG00000004709	Cd244a	2B4|C9.1|Cd244|F730046O15Rik|Ly90|NAIL|NKR2B4|Nmrk|SLAMF4	CD244 molecule A	protein-coding
448-24	chr2	171372082	171372528	+	171372305	NA	Intergenic	LTR16A|LTR|ERVL	432414	NR_040509	75655		NR_040509	ENSMUSG00000086823	1700028P15Rik	-	RIKEN cDNA 1700028P15 gene	ncRNA
444-23	chr2	171368530	171368972	+	171368751	NA	Intergenic	Intergenic	435968	NR_040509	75655		NR_040509	ENSMUSG00000086823	1700028P15Rik	-	RIKEN cDNA 1700028P15 gene	ncRNA
313-4	chr1	171312351	171312662	+	171312506	NA	Intergenic	RLTR4_MM-int|LTR|LTR	-18540	NM_019484	56009		NM_019484	ENSMUSG00000060244	Alyref2	C130042O11Rik|REF2|Refbp2	Aly/REF export factor 2	protein-coding
476-23	chr2	171239582	171240056	+	171240031	NA	Intergenic	Intergenic	564900	NR_040509	75655		NR_040509	ENSMUSG00000086823	1700028P15Rik	-	RIKEN cDNA 1700028P15 gene	ncRNA
313-32	chr2	171197323	171197634	+	171197478	NA	Intergenic	MTE2b|LTR|ERVL-MaLR	607241	NR_040509	75655		NR_040509	ENSMUSG00000086823	1700028P15Rik	-	RIKEN cDNA 1700028P15 gene	ncRNA
367-23	chr2	171111324	171111689	+	171111507	NA	Intergenic	Intergenic	537779	NM_029761	76829		NM_029761	ENSMUSG00000027560	Dok5	2700055C10Rik	docking protein 5	protein-coding
325-29	chr2	171004130	171004453	+	171004291	NA	Intergenic	Intergenic	430564	NM_029761	76829		NM_029761	ENSMUSG00000027560	Dok5	2700055C10Rik	docking protein 5	protein-coding
280-15	chr2	170769117	170769395	+	170769256	NA	Intergenic	B1_Mm|SINE|Alu	195529	NM_029761	76829		NM_029761	ENSMUSG00000027560	Dok5	2700055C10Rik	docking protein 5	protein-coding
463-3	chr1	170693742	170694203	+	170693757	NA	intron (NM_001081304, intron 1 of 15)	MIRb|SINE|MIR	1368	NM_001081304	226641		NM_001081304	ENSMUSG00000026663	Atf6	9130025P16Rik|9630036G24|Atf6alpha|ESTM49	activating transcription factor 6	protein-coding
378-29	chr2	170569326	170569702	+	170569512	NA	Intergenic	Intergenic	-4213	NM_001163686	76829		NM_029761	ENSMUSG00000027560	Dok5	2700055C10Rik	docking protein 5	protein-coding
336-4	chr1	170566394	170566728	+	170566561	NA	intron (NM_001081304, intron 15 of 15)	intron (NM_001081304, intron 15 of 15)	94460	NM_177068	320078		NM_177068	ENSMUSG00000038463	Olfml2b	1110018N05Rik|4832415H08Rik	olfactomedin-like 2B	protein-coding
294-26	chr2	170559279	170559571	+	170559381	NA	Intergenic	B3A|SINE|B2	-14302	NM_001163686	76829		NM_029761	ENSMUSG00000027560	Dok5	2700055C10Rik	docking protein 5	protein-coding
396-4	chr1	170510415	170510809	+	170510612	NA	TTS (NM_177068)	TTS (NM_177068)	38511	NM_177068	320078		NM_177068	ENSMUSG00000038463	Olfml2b	1110018N05Rik|4832415H08Rik	olfactomedin-like 2B	protein-coding
365-34	chr2	170291806	170292169	+	170292145	NA	Intergenic	Intergenic	-22222	NM_001164369	76960		NM_029815	ENSMUSG00000013523	Bcas1	2210416M21Rik|9030223A09Rik|NABC1	brain enriched myelin associated protein 1	protein-coding
412-18	chr2	170169185	170169595	+	170169508	NA	Intergenic	Intergenic	-28891	NR_040610	73303		NR_040610	ENSMUSG00000086999	Bcas1os2	1700040N02Rik	brain enriched myelin associated protein 1, opposite strand 2	ncRNA
391-26	chr2	170111741	170112130	+	170111935	NA	Intergenic	Intergenic	-75962	NR_157067	100502923		NR_157067	ENSMUSG00000120007	Gm17619	-	predicted gene, 17619	ncRNA
408-33	chr2	170086922	170087328	+	170087125	NA	Intergenic	Intergenic	-51152	NR_157067	100502923		NR_157067	ENSMUSG00000120007	Gm17619	-	predicted gene, 17619	ncRNA
429-8	chr1	169981467	169981894	+	169981680	NA	intron (NM_133806, intron 5 of 10)	intron (NM_133806, intron 5 of 10)	20853	NM_133806	107652		NM_133806	ENSMUSG00000026670	Uap1	AGX-1|AGX-2|AGX1|AgX|ESTM38|SPAG2	UDP-N-acetylglucosamine pyrophosphorylase 1	protein-coding
575-14	chr2	169708466	169709039	+	169708917	NA	intron (NM_177659, intron 1 of 2)	L1_Mur2|LINE|L1	96355	NR_131974	446211		NR_131974	ENSMUSG00000103935	AY702102	STDP1	cDNA sequence AY702102	ncRNA
431-3	chr1	169632194	169632623	+	169632275	NA	Intergenic	Intergenic	-57197	NM_009062	19736		NM_009062	ENSMUSG00000038530	Rgs4	ESTM48|ESTM50	regulator of G-protein signaling 4	protein-coding
372-41	chrX	169326217	169326587	+	169326422	NA	Intergenic	(GGGTTA)n|Simple_repeat|Simple_repeat	220023	NM_001308488	107626		NM_001199212	ENSMUSG00000093806	Asmt	Hiomt	acetylserotonin O-methyltransferase	protein-coding
327-6	chr1	169229854	169230179	+	169230016	NA	Intergenic	Intergenic	129017	NM_023284	66977		NM_023284	ENSMUSG00000026683	Nuf2	2410003C07Rik|Cdca1|NUF2R	NUF2, NDC80 kinetochore complex component	protein-coding
482-39	chrX	169203300	169203780	+	169203622	NA	Intergenic	(GGGTTA)n|Simple_repeat|Simple_repeat	97161	NM_001308488	107626		NM_001199212	ENSMUSG00000093806	Asmt	Hiomt	acetylserotonin O-methyltransferase	protein-coding
568-13	chrX	169183624	169184190	+	169183964	NA	Intergenic	Intergenic	77528	NM_001308488	107626		NM_001199212	ENSMUSG00000093806	Asmt	Hiomt	acetylserotonin O-methyltransferase	protein-coding
461-3	chr1	169131115	169131574	+	169131235	NA	Intergenic	ORR1B1|LTR|ERVL-MaLR	227689	NM_023284	66977		NM_023284	ENSMUSG00000026683	Nuf2	2410003C07Rik|Cdca1|NUF2R	NUF2, NDC80 kinetochore complex component	protein-coding
474-36	chrX	169082141	169082613	+	169082281	NA	Intergenic	Intergenic	-23979	NM_001199212	107626		NM_001199212	ENSMUSG00000093806	Asmt	Hiomt	acetylserotonin O-methyltransferase	protein-coding
481-23	chr2	168905164	168905643	+	168905403	NA	Intergenic	B4|SINE|B4	85214	NR_040326	75508		NR_040326	ENSMUSG00000086348	1700017J07Rik	-	RIKEN cDNA 1700017J07 gene	ncRNA
335-2	chr1	168870301	168870634	+	168870467	NA	Intergenic	L2d2|LINE|L2	-23809	NR_105772	102466632		NR_105772	ENSMUSG00000098829	Mir6354	Gm27282|mmu-mir-6354	microRNA 6354	ncRNA
301-39	chrX	168772455	168772754	+	168772709	NA	3' UTR (NM_001290512, exon 10 of 10)	3' UTR (NM_001290512, exon 10 of 10)	-10691	NR_029457	654820		NM_001039559	ENSMUSG00000072844	G530011O06Rik	-	RIKEN cDNA G530011O06 gene	ncRNA
371-35	chrX	168767707	168768076	+	168768032	NA	intron (NM_001290506, intron 6 of 9)	intron (NM_001290506, intron 6 of 9)	-5978	NR_029457	654820		NM_001039559	ENSMUSG00000072844	G530011O06Rik	-	RIKEN cDNA G530011O06 gene	ncRNA
318-41	chrX	168760942	168761258	+	168761160	NA	intron (NM_001290506, intron 4 of 9)	intron (NM_001290506, intron 4 of 9)	813	NR_029457	654820		NM_001039559	ENSMUSG00000072844	G530011O06Rik	-	RIKEN cDNA G530011O06 gene	ncRNA
431-16	chr2	168719428	168719857	+	168719642	NA	Intergenic	ID_B1|SINE|B4	34881	NM_001370946	22722		NM_009564	ENSMUSG00000027551	Zfp64	Gm38422	zinc finger protein 64	protein-coding
493-3	chr1	168715558	168716049	+	168715803	NA	Intergenic	L1Lx_III|LINE|L1	130855	NR_105772	102466632		NR_105772	ENSMUSG00000098829	Mir6354	Gm27282|mmu-mir-6354	microRNA 6354	ncRNA
395-4	chr1	168628762	168629155	+	168628958	NA	Intergenic	Intergenic	217700	NR_105772	102466632		NR_105772	ENSMUSG00000098829	Mir6354	Gm27282|mmu-mir-6354	microRNA 6354	ncRNA
327-65	chrX	168602966	168603291	+	168603227	NA	intron (NM_001290512, intron 2 of 9)	intron (NM_001290512, intron 2 of 9)	-8027	NM_001290504	17318		NM_010797	ENSMUSG00000035299	Mid1	61B3-R|DXHXS1141|Fxy|Trim18	midline 1	protein-coding
441-18	chr2	168488298	168488737	+	168488305	NA	intron (NM_001289446, intron 22 of 27)	intron (NM_001289446, intron 22 of 27)	-5838	NR_105971	102466784		NR_105971	ENSMUSG00000105496	Mir7004	mmu-mir-7004	microRNA 7004	ncRNA
344-4	chr1	168272084	168272426	+	168272255	NA	Intergenic	B2_Mm2|SINE|B2	-12517	NM_183355	18514		NM_008783	ENSMUSG00000052534	Pbx1	2310056B04Rik|D230003C07Rik|Pbx-1	pre B cell leukemia homeobox 1	protein-coding
403-43	chr2	168141803	168142204	+	168142003	NA	Intergenic	Intergenic	-18550	NM_001379458	241794		NM_001081134	ENSMUSG00000074575	Kcng1	-	potassium voltage-gated channel, subfamily G, member 1	protein-coding
411-28	chr2	168120831	168121240	+	168121035	NA	intron (NM_001379458, intron 1 of 2)	intron (NM_001379458, intron 1 of 2)	1991	NM_001081134	241794		NM_001081134	ENSMUSG00000074575	Kcng1	-	potassium voltage-gated channel, subfamily G, member 1	protein-coding
283-16	chr2	167863722	167864003	+	167863862	NA	Intergenic	Intergenic	-11324	NR_156115	69553		NM_001080708	ENSMUSG00000074577	Ripor3	2310033K02Rik|Fam65c|Gm124	RIPOR family member 3	protein-coding
589-13	chrX	167841288	167841875	+	167841484	NA	intron (NR_109847, intron 1 of 14)	intron (NR_109847, intron 1 of 14)	21974	NR_109847	11856		NM_009707	ENSMUSG00000031355	Arhgap6	RhoGAPX-1	Rho GTPase activating protein 6	protein-coding
306-18	chr2	167827349	167827653	+	167827501	NA	intron (NR_156115, intron 15 of 21)	intron (NR_156115, intron 15 of 21)	25037	NM_001080708	69553		NM_001080708	ENSMUSG00000074577	Ripor3	2310033K02Rik|Fam65c|Gm124	RIPOR family member 3	protein-coding
501	chr1	167826260	167826759	+	167826438	NA	Intergenic	Intergenic	309382	NM_033652	110648		NM_033652	ENSMUSG00000026686	Lmx1a	Lmx1.1|dr|dreher|sst	LIM homeobox transcription factor 1 alpha	protein-coding
358-41	chrX	167786048	167786404	+	167786226	NA	intron (NM_009707, intron 1 of 12)	intron (NM_009707, intron 1 of 12)	-33381	NM_178754	11856		NM_009707	ENSMUSG00000031355	Arhgap6	RhoGAPX-1	Rho GTPase activating protein 6	protein-coding
448	chr1	167768433	167768879	+	167768764	NA	Intergenic	RSINE1|SINE|B4	251529	NM_033652	110648		NM_033652	ENSMUSG00000026686	Lmx1a	Lmx1.1|dr|dreher|sst	LIM homeobox transcription factor 1 alpha	protein-coding
335-24	chr2	167620563	167620896	+	167620729	NA	intron (NR_166468, intron 1 of 1)	intron (NR_166468, intron 1 of 1)	1318	NR_166468	100048985		NR_166468		Gm14321	-	predicted gene 14321	ncRNA
478-26	chr2	167585388	167585864	+	167585626	NA	Intergenic	RLTR17B_Mm|LTR|ERVK	-33785	NR_166468	100048985		NR_166468		Gm14321	-	predicted gene 14321	ncRNA
424-53	chrX	167161870	167162292	+	167162081	NA	intron (NM_001033330, intron 3 of 19)	intron (NM_001033330, intron 3 of 19)	198146	NM_001033330	333605		NM_001033330	ENSMUSG00000049176	Frmpd4	Gm196|PKAP1|Pdzd10|Pdzk10|Preso1|preso	FERM and PDZ domain containing 4	protein-coding
447-2	chr1	167150271	167150716	+	167150493	NA	intron (NM_001039483, intron 5 of 6)	intron (NM_001039483, intron 5 of 6)	14254	NM_001039483	68944		NM_026881	ENSMUSG00000052428	Tmco1	1190006A08Rik|4930403O06Rik|ESTM39	transmembrane and coiled-coil domains 1	protein-coding
301-6	chr1	166909016	166909315	+	166909165	NA	intron (NM_001160262, intron 2 of 2)	intron (NM_001160262, intron 2 of 2)	80179	NM_001160262	226610		NM_175461	ENSMUSG00000060568	Fam78b	C030014K22Rik|C030020L09Rik	family with sequence similarity 78, member B	protein-coding
537-4	chr2	166819350	166819885	+	166819528	NA	intron (NM_011490, intron 1 of 11)	intron (NM_011490, intron 1 of 11)	-12980	NR_111895	20853		NM_011490	ENSMUSG00000039536	Stau1	5830401L18Rik|Stau	staufen double-stranded RNA binding protein 1	protein-coding
462-2	chr1	166682661	166683121	+	166682891	NA	Intergenic	Intergenic	144408	NR_037988	100503962		NR_037988	ENSMUSG00000102548	Gm16701	ln-CR2	predicted gene, 16701	ncRNA
338-33	chr2	166641439	166641775	+	166641607	NA	TTS (NM_023815)	TTS (NM_023815)	-5894	NM_001085495	99371		NM_001085495	ENSMUSG00000074582	Arfgef2	BIG2|E230011G24Rik	ADP ribosylation factor guanine nucleotide exchange factor 2	protein-coding
505-7	chr2	166632563	166633066	+	166632789	NA	Intergenic	RLTR22_Mur|LTR|ERVK	-2873	NM_023815	76367		NM_023815	ENSMUSG00000042854	Trp53rkb	2810408M09Rik|4933401B08Rik|5630401H01Rik|Nori-2|PRPK|Tp53rk|Tp53rkb|Trp53rk|Trp53tk|mNori-2p	transformation related protein 53 regulating kinase B	protein-coding
332-31	chr2	166587631	166587961	+	166587796	NA	Intergenic	Intergenic	-32044	NM_177782	277360		NM_177782	ENSMUSG00000039621	Prex1	G630042G04|P-REX1|Setd6	phosphatidylinositol-3,4,5-trisphosphate-dependent Rac exchange factor 1	protein-coding
336-35	chr2	166534232	166534566	+	166534399	NA	intron (NM_177782, intron 1 of 39)	intron (NM_177782, intron 1 of 39)	21353	NM_177782	277360		NM_177782	ENSMUSG00000039621	Prex1	G630042G04|P-REX1|Setd6	phosphatidylinositol-3,4,5-trisphosphate-dependent Rac exchange factor 1	protein-coding
344-22	chr2	166320366	166320708	+	166320647	NA	Intergenic	Intergenic	29451	NR_168923	383773		NR_168917	ENSMUSG00000121739	Gm14267	Gm11469|Ppia-ps2_2197.1	peptidyl-prolyl cis-trans isomerase A pseudogene 2_2197.1	pseudo
385-4	chr1	166312964	166313347	+	166313155	NA	intron (NM_001164306, intron 7 of 7)	(AACAGC)n|Simple_repeat|Simple_repeat	12002	NM_001164306	226601		NM_001164306	ENSMUSG00000086056	Gm4846	EG226601|Fmo13	predicted gene 4846	protein-coding
488-17	chr2	166026276	166026762	+	166026580	NA	Intergenic	Intergenic	-28916	NM_001252579	72043		NM_028072	ENSMUSG00000006800	Sulf2	2010004N24Rik|MSulf-2|mKIAA1247	sulfatase 2	protein-coding
427-4	chr1	165902082	165902507	+	165902294	NA	Intergenic	Intergenic	53173	NM_001033344	240892		NM_001033344	ENSMUSG00000026564	Styxl2	C130085G02Rik|Dusp27|Gm209	serine/threonine/tyrosine interacting like 2	protein-coding
309-43	chr2	165882329	165882636	+	165882482	NA	intron (NM_008679, intron 2 of 22)	intron (NM_008679, intron 2 of 22)	47925	NM_008679	17979		NM_008679	ENSMUSG00000027678	Ncoa3	2010305B15Rik|Actr|Aib1|KAT13B|Rac3|Src3|Tram-1|Tram1|bHLHe42|p/Cip|pCip	nuclear receptor coactivator 3	protein-coding
315-6	chr1	165876294	165876607	+	165876450	NA	Intergenic	Intergenic	-46247	NM_198932	18986		NM_011137	ENSMUSG00000026565	Pou2f1	2810482H01Rik|NF-A1|Oct-1|Oct1|Otf-1|Otf1	POU domain, class 2, transcription factor 1	protein-coding
322-33	chr2	165570733	165571053	+	165570893	NA	intron (NM_010165, intron 8 of 15)	MTD|LTR|ERVL-MaLR	73675	NM_010165	14049		NM_010165	ENSMUSG00000017897	Eya2	Eab1	EYA transcriptional coactivator and phosphatase 2	protein-coding
299-4	chr1	165528708	165529005	+	165528856	NA	intron (NM_178593, intron 1 of 6)	intron (NM_178593, intron 1 of 6)	6807	NM_001038846	226594		NM_178593	ENSMUSG00000040723	Rcsd1	A430105K13Rik|CapZIP|Gm19627	RCSD domain containing 1	protein-coding
381-50	chrX	164886590	164886969	+	164886779	NA	Intergenic	L1MdFanc_I|LINE|L1	-66671	NM_001310724	237221		NM_146238	ENSMUSG00000040621	Gemin8	B130034M20Rik|B930082C09Rik|gemin-8	gem nuclear organelle associated protein 8	protein-coding
348-4	chr1	164883501	164883847	+	164883722	NA	Intergenic	Intergenic	35825	NR_040480	75857		NR_040480	ENSMUSG00000102408	4930568G15Rik	-	RIKEN cDNA 4930568G15 gene	ncRNA
495-2	chr1	164845123	164845616	+	164845603	NA	Intergenic	Intergenic	56913	NR_166149	69476		NR_166148	ENSMUSG00000101189	1700029M03Rik	-	RIKEN cDNA 1700029M03 gene	ncRNA
408-3	chr1	164653460	164653866	+	164653663	NA	Intergenic	MIRb|SINE|MIR	29431	NM_019759	56429		NM_019759	ENSMUSG00000026574	Dpt	1810032B19Rik|5033416F05Rik|EQ-1|Eq1	dermatopontin	protein-coding
362-35	chrX	164347547	164347907	+	164347727	NA	Intergenic	RMER17B|LTR|ERVK	-236864	NM_001357099	237213		NM_183427	ENSMUSG00000018589	Glra2	-	glycine receptor, alpha 2 subunit	protein-coding
556-2	chr1	164160365	164160919	+	164160684	NA	intron (NM_138314, intron 5 of 13)	intron (NM_138314, intron 5 of 13)	25401	NM_001293313	171567		NM_138314	ENSMUSG00000026575	Nme7	D530024H21Rik|Nm23-M7|Nm23-r7|nm23-H7	NME/NM23 family member 7	protein-coding
336-34	chr2	164036000	164036334	+	164036167	NA	Intergenic	Intergenic	-3689	NM_138684	192200		NM_138684	ENSMUSG00000042845	Wfdc12	Swam2|WAP2	WAP four-disulfide core domain 12	protein-coding
499-22	chr2	163973162	163973659	+	163973464	NA	intron (NM_021420, intron 10 of 10)	intron (NM_021420, intron 10 of 10)	39623	NM_008435	16538		NM_008435	ENSMUSG00000040164	Kcns1	Kv9.1	K+ voltage-gated channel, subfamily S, 1	protein-coding
319-5	chr1	163968380	163968697	+	163968664	NA	intron (NM_011347, intron 9 of 15)	MTA_Mm|LTR|ERVL-MaLR	-10866	NM_007976	14067		NM_007976	ENSMUSG00000026579	F5	Cf-5|Cf5	coagulation factor V	protein-coding
405-18	chr2	163842059	163842462	+	163842260	NA	intron (NM_018753, intron 1 of 5)	B1F1|SINE|Alu	5143	NM_018753	54401		NM_018753	ENSMUSG00000018326	Ywhab	1300003C17Rik|14-3-3b	tyrosine 3-monooxygenase/tryptophan 5-monooxygenase activation protein, beta polypeptide	protein-coding
400-29	chr2	163716912	163717310	+	163717111	NA	intron (NM_183023, intron 2 of 5)	MER5A1|DNA|hAT-Charlie	21441	NM_001030292	241769		NM_001030292	ENSMUSG00000035238	Kcnk15	KCNK11|KCNK14|KT3.3|TASK5	potassium channel, subfamily K, member 15	protein-coding
351-56	chrX	163605648	163605997	+	163605822	NA	Intergenic	ID4|SINE|ID	157549	NM_001290524	76763		NM_029730	ENSMUSG00000061778	Mospd2	2410013I23Rik	motile sperm domain containing 2	protein-coding
346-22	chr2	163426802	163427146	+	163426974	NA	Intergenic	Intergenic	-17260	NM_181734	76080		NM_029512	ENSMUSG00000017679	Ttpal	3110080A02Rik|5830472M02Rik	tocopherol (alpha) transfer protein-like	protein-coding
437-42	chrX	163056690	163057125	+	163056958	NA	intron (NM_027153, intron 2 of 9)	intron (NM_027153, intron 2 of 9)	4480	NM_027153	69656		NM_027153	ENSMUSG00000031379	Pir	2310042L19Rik|Pirnl	pirin	protein-coding
541-3	chr1	163013845	163014384	+	163014116	NA	Intergenic	Intergenic	-100875	NM_030071	78258		NM_030071	ENSMUSG00000071890	Mroh9	4921528O07Rik|Armc11	maestro heat-like repeat family member 9	protein-coding
436-3	chr1	162948297	162948731	+	162948514	NA	Intergenic	Lx5|LINE|L1	-35275	NM_030071	78258		NM_030071	ENSMUSG00000071890	Mroh9	4921528O07Rik|Armc11	maestro heat-like repeat family member 9	protein-coding
403-42	chr2	162733214	162733615	+	162733414	NA	Intergenic	Intergenic	-40014	NM_026499	67996		NM_026499	ENSMUSG00000016921	Srsf6	1210001E11Rik|Sfrs6	serine and arginine-rich splicing factor 6	protein-coding
292-22	chr2	162406680	162406970	+	162406804	NA	intron (NM_021464, intron 1 of 29)	intron (NM_021464, intron 1 of 29)	96242	NM_001291149	19281		NM_021464	ENSMUSG00000053141	Ptprt	R-PTP-T|RPTP-rfo|RPTP-rho|RPTPmam4|RPTPrho|mKIAA0283|mRPTPrho	protein tyrosine phosphatase receptor type T	protein-coding
464-23	chr2	162291780	162292242	+	162291992	NA	intron (NM_021464, intron 1 of 29)	intron (NM_021464, intron 1 of 29)	59278	NR_040617	77645		NR_040617	ENSMUSG00000084919	Ptprtos	C330008G21Rik	protein tyrosine phosphatase receptor type T, opposite strand	ncRNA
305-3	chr1	162275964	162276267	+	162276115	NA	intron (NM_172646, intron 1 of 19)	intron (NM_172646, intron 1 of 19)	29488	NM_172646	103967		NM_172646	ENSMUSG00000040265	Dnm3	9630020E24Rik|B230343F03Rik|C530045C17|Dyna III|mKIAA0820	dynamin 3	protein-coding
456-3	chr1	162217283	162217737	+	162217510	NA	intron (NM_172646, intron 2 of 19)	intron (NM_172646, intron 2 of 19)	88093	NM_172646	103967		NM_172646	ENSMUSG00000040265	Dnm3	9630020E24Rik|B230343F03Rik|C530045C17|Dyna III|mKIAA0820	dynamin 3	protein-coding
485-14	chr2	162199688	162200171	+	162199921	NA	intron (NM_021464, intron 2 of 29)	intron (NM_021464, intron 2 of 29)	-32804	NR_040617	77645		NR_040617	ENSMUSG00000084919	Ptprtos	C330008G21Rik	protein tyrosine phosphatase receptor type T, opposite strand	ncRNA
315-30	chr2	162048571	162048884	+	162048727	NA	intron (NM_021464, intron 6 of 29)	intron (NM_021464, intron 6 of 29)	-184006	NR_040617	77645		NR_040617	ENSMUSG00000084919	Ptprtos	C330008G21Rik	protein tyrosine phosphatase receptor type T, opposite strand	ncRNA
438-3	chr1	162046162	162046598	+	162046380	NA	TTS (NR_029810)	TTS (NR_029810)	997	NR_029810	723821		NR_029810	ENSMUSG00000070126	Mir199a-2	Mirn199a-2|mir-199a-2	microRNA 199a-2	ncRNA
407-5	chr1	161849136	161849541	+	161849338	NA	intron (NM_172646, intron 16 of 19)	intron (NM_172646, intron 16 of 19)	16800	NR_040562	72753		NR_040562	ENSMUSG00000090260	2810442N19Rik	-	RIKEN cDNA 2810442N19 gene	ncRNA
417-32	chr2	161780211	161780626	+	161780367	NA	intron (NM_021464, intron 7 of 29)	LTR82A|LTR|ERVL	-452315	NR_040617	77645		NR_040617	ENSMUSG00000084919	Ptprtos	C330008G21Rik	protein tyrosine phosphatase receptor type T, opposite strand	ncRNA
372-24	chr2	161716250	161716620	+	161716435	NA	intron (NM_021464, intron 9 of 29)	intron (NM_021464, intron 9 of 29)	-516298	NR_040617	77645		NR_040617	ENSMUSG00000084919	Ptprtos	C330008G21Rik	protein tyrosine phosphatase receptor type T, opposite strand	ncRNA
451-51	chrX	161658824	161659273	+	161659059	NA	intron (NM_025932, intron 4 of 8)	intron (NM_025932, intron 4 of 8)	-1057	NR_037311	100499528		NR_037311	ENSMUSG00000092752	Mir3473a	Mir3473|mir-3473a|mmu-mir-3473|mmu-mir-3473a	microRNA 3473a	ncRNA
304-25	chr2	161568227	161568529	+	161568378	NA	intron (NM_021464, intron 13 of 29)	intron (NM_021464, intron 13 of 29)	-617372	NM_173368	71389		NM_173368	ENSMUSG00000057133	Chd6	5430439G14Rik|6330406J24Rik|CHD-6	chromodomain helicase DNA binding protein 6	protein-coding
470-22	chr2	161564538	161565006	+	161564767	NA	intron (NM_021464, intron 13 of 29)	MLT1I|LTR|ERVL-MaLR	-613766	NM_173368	71389		NM_173368	ENSMUSG00000057133	Chd6	5430439G14Rik|6330406J24Rik|CHD-6	chromodomain helicase DNA binding protein 6	protein-coding
470-3	chr1	161530983	161531451	+	161531217	NA	Intergenic	Intergenic	84847	NM_001205243	14103		NM_010177	ENSMUSG00000000817	Fasl	APT1LG1|CD178|CD95-L|CD95L|Fas-L|Faslg|Tnfsf6|Tnlg1a|gld	Fas ligand	protein-coding
365-4	chr1	161473351	161473714	+	161473532	NA	Intergenic	Intergenic	142532	NM_001205243	14103		NM_010177	ENSMUSG00000000817	Fasl	APT1LG1|CD178|CD95-L|CD95L|Fas-L|Faslg|Tnfsf6|Tnlg1a|gld	Fas ligand	protein-coding
320-4	chr1	161455045	161455363	+	161455204	NA	Intergenic	Intergenic	132978	NM_183391	240873		NM_183391	ENSMUSG00000066755	Tnfsf18	Gitrl|Tnlg2a	tumor necrosis factor (ligand) superfamily, member 18	protein-coding
437-26	chr2	161363339	161363774	+	161363537	NA	TTS (NM_001291149)	TTS (NM_001291149)	-412550	NM_173368	71389		NM_173368	ENSMUSG00000057133	Chd6	5430439G14Rik|6330406J24Rik|CHD-6	chromodomain helicase DNA binding protein 6	protein-coding
463-2	chr1	161331351	161331812	+	161331545	NA	3' UTR (NM_183391, exon 3 of 3)	3' UTR (NM_183391, exon 3 of 3)	9355	NM_183391	240873		NM_183391	ENSMUSG00000066755	Tnfsf18	Gitrl|Tnlg2a	tumor necrosis factor (ligand) superfamily, member 18	protein-coding
495	chr1	161292439	161292932	+	161292685	NA	Intergenic	ORR1E|LTR|ERVL-MaLR	-29541	NM_183391	240873		NM_183391	ENSMUSG00000066755	Tnfsf18	Gitrl|Tnlg2a	tumor necrosis factor (ligand) superfamily, member 18	protein-coding
359-3	chr1	161280417	161280774	+	161280595	NA	Intergenic	Intergenic	-41631	NM_183391	240873		NM_183391	ENSMUSG00000066755	Tnfsf18	Gitrl|Tnlg2a	tumor necrosis factor (ligand) superfamily, member 18	protein-coding
345-32	chr2	161155318	161155661	+	161155489	NA	Intergenic	MLT1A0|LTR|ERVL-MaLR	-204483	NM_173368	71389		NM_173368	ENSMUSG00000057133	Chd6	5430439G14Rik|6330406J24Rik|CHD-6	chromodomain helicase DNA binding protein 6	protein-coding
331-6	chr1	160763869	160764198	+	160764033	NA	intron (NM_001024952, intron 2 of 19)	intron (NM_001024952, intron 2 of 19)	30052	NM_001024952	381305		NM_001024952	ENSMUSG00000040423	Rc3h1	5730557L09Rik|Gm551|mKIAA2025	RING CCCH (C3H) domains 1	protein-coding
426-2	chr1	160685376	160685800	+	160685588	NA	Intergenic	B1F|SINE|Alu	-48393	NM_001024952	381305		NM_001024952	ENSMUSG00000040423	Rc3h1	5730557L09Rik|Gm551|mKIAA2025	RING CCCH (C3H) domains 1	protein-coding
450-2	chr1	160640616	160641064	+	160640783	NA	Intergenic	ORR1B1|LTR|ERVL-MaLR	-20332	NM_013862	29809		NM_013862	ENSMUSG00000026721	Rabgap1l	5830411O09Rik|8430421H08Rik|9630005B12Rik|HHL|Hh1|mKIAA0471	RAB GTPase activating protein 1-like	protein-coding
415-5	chr1	160523860	160524273	+	160524066	NA	intron (NM_013862, intron 10 of 20)	intron (NM_013862, intron 10 of 20)	96442	NM_013862	29809		NM_013862	ENSMUSG00000026721	Rabgap1l	5830411O09Rik|8430421H08Rik|9630005B12Rik|HHL|Hh1|mKIAA0471	RAB GTPase activating protein 1-like	protein-coding
398-4	chr1	160522434	160522830	+	160522632	NA	intron (NM_013862, intron 10 of 20)	intron (NM_013862, intron 10 of 20)	97876	NM_013862	29809		NM_013862	ENSMUSG00000026721	Rabgap1l	5830411O09Rik|8430421H08Rik|9630005B12Rik|HHL|Hh1|mKIAA0471	RAB GTPase activating protein 1-like	protein-coding
280-14	chr2	160193468	160193746	+	160193607	NA	Intergenic	MIRb|SINE|MIR	15378	NM_010658	16658		NM_010658	ENSMUSG00000074622	Mafb	Kreisler|Krml|Krml1|kr	MAF bZIP transcription factor B	protein-coding
299-3	chr1	160095588	160095885	+	160095736	NA	intron (NM_013862, intron 19 of 20)	MTC|LTR|ERVL-MaLR	27806	NR_035448	100316784		NR_035448	ENSMUSG00000089204	Mir1927	mmu-mir-1927	microRNA 1927	ncRNA
385-47	chrX	160061582	160061965	+	160061773	NA	Intergenic	Lx5|LINE|L1	116027	NM_001290651	107815		NM_133194	ENSMUSG00000000037	Scml2	4932420G07Rik	Scm polycomb group protein like 2	protein-coding
600	chr1	160009856	160010454	+	160009871	NA	Intergenic	Intergenic	-12630	NM_025474	64659		NM_025474	ENSMUSG00000058267	Mrps14	1810032L21Rik|Rpms14	mitochondrial ribosomal protein S14	protein-coding
334-27	chr2	159961337	159961669	+	159961503	NA	Intergenic	Intergenic	102930	NR_040499	71613		NR_040499	ENSMUSG00000086653	9130015L21Rik	-	RIKEN cDNA 9130015L21 gene	ncRNA
458-7	chr1	159855529	159855985	+	159855770	NA	Intergenic	MLT1N2|LTR|ERVL-MaLR	16130	NR_168324	105243991		NR_168324	ENSMUSG00000104111	Gm37294	-	predicted gene, 37294	ncRNA
347-28	chr2	159839820	159840165	+	159839992	NA	Intergenic	Intergenic	-18581	NR_040499	71613		NR_040499	ENSMUSG00000086653	9130015L21Rik	-	RIKEN cDNA 9130015L21 gene	ncRNA
344-3	chr1	159834292	159834634	+	159834463	NA	Intergenic	Intergenic	37424	NR_168324	105243991		NR_168324	ENSMUSG00000104111	Gm37294	-	predicted gene, 37294	ncRNA
359-22	chr2	159664054	159664411	+	159664232	NA	Intergenic	Intergenic	-125029	NR_040498	71081		NR_040498	ENSMUSG00000085198	4933416E03Rik	-	RIKEN cDNA 4933416E03 gene	ncRNA
393-52	chrX	159641756	159642147	+	159641951	NA	intron (NM_001024624, intron 6 of 18)	intron (NM_001024624, intron 6 of 18)	48097	NM_001001496	414089		NM_001001496	ENSMUSG00000055691	Gja6	A530015O12Rik|Cnx33|Cx33|Cxnk2|Gja-6	gap junction protein, alpha 6	protein-coding
426-21	chr3	159609176	159609600	+	159609410	NA	intron (NM_001356350, intron 4 of 12)	L1Lx_I|LINE|L1	64101	NM_001356349	68151		NM_026582	ENSMUSG00000028173	Wls	5031439A09Rik|EVI|Gpr177	wntless WNT ligand secretion mediator	protein-coding
472-33	chrX	159608533	159609003	+	159608768	NA	intron (NM_001024624, intron 14 of 18)	Lx9|LINE|L1	57759	NM_011302	20147		NM_011302	ENSMUSG00000031293	Rs1	Rs1h|Xlrs1|tmgc1	retinoschisis (X-linked, juvenile) 1 (human)	protein-coding
483-19	chr2	159527238	159527719	+	159527478	NA	Intergenic	L1MdF_III|LINE|L1	-261783	NR_040498	71081		NR_040498	ENSMUSG00000085198	4933416E03Rik	-	RIKEN cDNA 4933416E03 gene	ncRNA
414-30	chr3	159500379	159500791	+	159500585	NA	Intergenic	RMER1A|Retroposon|L1-dep	-44702	NM_026582	68151		NM_026582	ENSMUSG00000028173	Wls	5031439A09Rik|EVI|Gpr177	wntless WNT ligand secretion mediator	protein-coding
387-32	chr3	159431919	159432304	+	159432111	NA	Intergenic	Intergenic	-113176	NM_026582	68151		NM_026582	ENSMUSG00000028173	Wls	5031439A09Rik|EVI|Gpr177	wntless WNT ligand secretion mediator	protein-coding
305-30	chr2	159388021	159388324	+	159388172	NA	Intergenic	Intergenic	-401089	NR_040498	71081		NR_040498	ENSMUSG00000085198	4933416E03Rik	-	RIKEN cDNA 4933416E03 gene	ncRNA
451-30	chr3	159355843	159356292	+	159356067	NA	Intergenic	L1MdMus_I|LINE|L1	51249	NM_029987	19892		NM_029987	ENSMUSG00000028174	Rpe65	65kDa|A930029L06Rik|LCA2|Mord1|RP20|rd12	retinal pigment epithelium 65	protein-coding
424-25	chr3	159243987	159244409	+	159244197	NA	Intergenic	Lx3A|LINE|L1	43128	NM_029523	76131		NM_029523	ENSMUSG00000028175	Depdc1a	5830484J08Rik|Depdc1	DEP domain containing 1a	protein-coding
352	chr1	159226168	159226518	+	159226343	NA	Intergenic	MamRep564|Unknown|Unknown	58415	NR_039543	100628622		NR_039543	ENSMUSG00000105399	Mir1843b	mir-1843b|mmu-mir-1843b	microRNA 1843b	ncRNA
448-27	chr3	159210522	159210968	+	159210928	NA	intron (NM_029523, intron 2 of 11)	Lx2|LINE|L1	9675	NM_029523	76131		NM_029523	ENSMUSG00000028175	Depdc1a	5830484J08Rik|Depdc1	DEP domain containing 1a	protein-coding
486-25	chr3	159155644	159156128	+	159155886	NA	Intergenic	L1MdF_IV|LINE|L1	-45184	NM_001172093	76131		NM_029523	ENSMUSG00000028175	Depdc1a	5830484J08Rik|Depdc1	DEP domain containing 1a	protein-coding
318-4	chr1	159108666	159108982	+	159108824	NA	intron (NM_011931, intron 9 of 19)	intron (NM_011931, intron 9 of 19)	-12519	NR_144489	100846986		NR_144489		Pou5f1-rs1	Gm21053|Oct4P2|Otf-3rs|Otf3-rs1|Otf3a	POU domain, class 5, transcription factor 1, related sequence 1	pseudo
373-37	chr3	158965082	158965453	+	158965267	NA	intron (NR_040750, intron 4 of 4)	B3A|SINE|B2	183266	NR_040750	624759		NR_040750	ENSMUSG00000106053	Gm20752	-	predicted gene, 20752	ncRNA
453-3	chr1	158794748	158795199	+	158794973	NA	TTS (NR_163823)	TTS (NR_163823)	-9228	NM_001085376	23850		NM_001085376	ENSMUSG00000073530	Pappa2	PAPP-A2|PLAC3|Pappe	pappalysin 2	protein-coding
307-20	chr2	158793315	158793620	+	158793467	NA	Intergenic	Intergenic	156740	NM_001291144	71715		NM_145742	ENSMUSG00000027655	Dhx35	1200009D07Rik|Ddx35	DEAH-box helicase 35	protein-coding
304-28	chr3	158680471	158680773	+	158680622	NA	Intergenic	Intergenic	-101379	NR_040750	624759		NR_040750	ENSMUSG00000106053	Gm20752	-	predicted gene, 20752	ncRNA
405-19	chr3	158664536	158664939	+	158664737	NA	Intergenic	Intergenic	-117264	NR_040750	624759		NR_040750	ENSMUSG00000106053	Gm20752	-	predicted gene, 20752	ncRNA
456-22	chr2	158626868	158627322	+	158626888	NA	exon (NM_027975, exon 4 of 4)	exon (NM_027975, exon 4 of 4)	-9632	NM_145742	71715		NM_145742	ENSMUSG00000027655	Dhx35	1200009D07Rik|Ddx35	DEAH-box helicase 35	protein-coding
368-41	chrX	158603862	158604228	+	158603975	NA	intron (NM_001374701, intron 6 of 19)	intron (NM_001374701, intron 6 of 19)	-19419	NM_001135728	58194		NM_021389	ENSMUSG00000040990	Sh3kbp1	1200007H22Rik|1700125L08Rik|5830464D22Rik|Cin85|IN85|Ruk|Seta	SH3-domain kinase binding protein 1	protein-coding
523-4	chr2	158595836	158596357	+	158596029	NA	intron (NM_001159662, intron 6 of 10)	RLTR20B4_MM|LTR|ERVK	-13923	NM_027975	71878		NM_027975	ENSMUSG00000027654	Fam83d	2310007D09Rik	family with sequence similarity 83, member D	protein-coding
522-5	chr2	158580602	158581122	+	158580983	NA	intron (NM_001159662, intron 2 of 10)	intron (NM_001159662, intron 2 of 10)	-29157	NM_027975	71878		NM_027975	ENSMUSG00000027654	Fam83d	2310007D09Rik	family with sequence similarity 83, member D	protein-coding
373-6	chr1	158553661	158554032	+	158553846	NA	intron (NM_001085376, intron 21 of 22)	intron (NM_001085376, intron 21 of 22)	220651	NR_030441	735253		NR_030441	ENSMUSG00000070103	Mir488	Mirn488|mir-488|mmu-mir-488	microRNA 488	ncRNA
331-5	chr1	158529432	158529761	+	158529596	NA	Intergenic	Intergenic	196401	NR_030441	735253		NR_030441	ENSMUSG00000070103	Mir488	Mirn488|mir-488|mmu-mir-488	microRNA 488	ncRNA
303-50	chrX	158503285	158503586	+	158503435	NA	intron (NR_110970, intron 1 of 16)	ID_B1|SINE|B4	11838	NR_110969	58194		NM_021389	ENSMUSG00000040990	Sh3kbp1	1200007H22Rik|1700125L08Rik|5830464D22Rik|Cin85|IN85|Ruk|Seta	SH3-domain kinase binding protein 1	protein-coding
528-11	chr3	158498696	158499222	+	158499015	NA	Intergenic	Intergenic	-231561	NM_001370781	242274		NM_001081358	ENSMUSG00000028176	Lrrc7	B230334C09Rik|densin|mKIAA1365	leucine rich repeat containing 7	protein-coding
453-29	chr2	158480318	158480769	+	158480543	NA	promoter-TSS (NR_037312)	promoter-TSS (NR_037312)	40	NR_037312	100499529		NR_037312	ENSMUSG00000093120	Mir3474	mir-3474|mmu-mir-3474	microRNA 3474	ncRNA
380-24	chr2	158477925	158478303	+	158478299	NA	intron (NM_175419, intron 7 of 8)	intron (NM_175419, intron 7 of 8)	-2389	NR_037312	100499529		NR_037312	ENSMUSG00000093120	Mir3474	mir-3474|mmu-mir-3474	microRNA 3474	ncRNA
392-56	chrX	158296037	158296427	+	158296232	NA	Intergenic	RLTR4_MM-int|LTR|LTR	-19432	NM_001358942	382252		NM_001033472	ENSMUSG00000044150	Bclaf3	2310067E24Rik|A830080D01Rik|Gm1146	Bclaf1 and Thrap3 family member 3	protein-coding
332-6	chr1	158210473	158210803	+	158210638	NA	intron (NM_007495, intron 1 of 22)	B1F|SINE|Alu	20764	NM_001205204	11899		NM_007495	ENSMUSG00000026587	Astn1	Astn|GC14|mKIAA0289	astrotactin 1	protein-coding
301-5	chr1	158040004	158040303	+	158040153	NA	Intergenic	Intergenic	143677	NM_207583	240843		NM_207583	ENSMUSG00000004031	Brinp2	6430517E21Rik|Fam5b|mKIAA1747	bone morphogenic protein/retinoic acid inducible neural-specific 2	protein-coding
321-3	chr1	158016802	158017121	+	158016821	NA	Intergenic	Intergenic	166869	NM_207583	240843		NM_207583	ENSMUSG00000004031	Brinp2	6430517E21Rik|Fam5b|mKIAA1747	bone morphogenic protein/retinoic acid inducible neural-specific 2	protein-coding
437-6	chr1	157992707	157993142	+	157992924	NA	Intergenic	Intergenic	190906	NM_207583	240843		NM_207583	ENSMUSG00000004031	Brinp2	6430517E21Rik|Fam5b|mKIAA1747	bone morphogenic protein/retinoic acid inducible neural-specific 2	protein-coding
423-18	chr2	157888351	157888772	+	157888561	NA	intron (NM_027434, intron 3 of 6)	intron (NM_027434, intron 3 of 6)	18144	NM_001291136	70470		NM_027434	ENSMUSG00000027651	Rprd1b	2610304G08Rik|2810446G03Rik|Crept	regulation of nuclear pre-mRNA domain containing 1B	protein-coding
372-28	chr3	157732924	157733294	+	157732950	NA	intron (NR_166760, intron 2 of 15)	intron (NR_166760, intron 2 of 15)	4276	NM_001093753	69207		NM_026989	ENSMUSG00000055436	Srsf11	0610009J05Rik|2610019N13Rik|Sfrs11	serine and arginine-rich splicing factor 11	protein-coding
304-48	chrX	157709962	157710264	+	157710113	NA	Intergenic	L1MdFanc_I|LINE|L1	-328665	NM_001346675	110651		NM_148945	ENSMUSG00000031309	Rps6ka3	MAPKAPK-1b|MPK-9|Rsk2|S6K-alpha3|p90RSK3|pp90RSK2	ribosomal protein S6 kinase polypeptide 3	protein-coding
438-2	chr1	157678358	157678794	+	157678576	NA	Intergenic	L1MA6|LINE|L1	324836	NM_001159986	89867		NM_033354	ENSMUSG00000026589	Sec16b	Lztr2|Rgpr|Rgpr-p117	SEC16 homolog B, endoplasmic reticulum export factor	protein-coding
430-22	chr2	157656580	157657008	+	157656794	NA	intron (NM_025680, intron 7 of 15)	intron (NM_025680, intron 7 of 15)	77473	NM_025680	66642		NM_025680	ENSMUSG00000027649	Ctnnbl1	5730471K09Rik|NAP|NYD-SP19|P14L	catenin, beta like 1	protein-coding
295-27	chr2	157646273	157646566	+	157646419	NA	intron (NM_025680, intron 5 of 15)	intron (NM_025680, intron 5 of 15)	67098	NM_025680	66642		NM_025680	ENSMUSG00000027649	Ctnnbl1	5730471K09Rik|NAP|NYD-SP19|P14L	catenin, beta like 1	protein-coding
418-6	chr1	157521106	157521522	+	157521314	NA	Intergenic	ORR1D1|LTR|ERVL-MaLR	167574	NM_001159986	89867		NM_033354	ENSMUSG00000026589	Sec16b	Lztr2|Rgpr|Rgpr-p117	SEC16 homolog B, endoplasmic reticulum export factor	protein-coding
307-19	chr2	157486394	157486699	+	157486546	NA	Intergenic	ORR1A2|LTR|ERVL-MaLR	-47306	NR_166472	78316		NR_166472	ENSMUSG00000087547	Platr27	2410019O14Rik	pluripotency associated transcript 27	ncRNA
355-4	chr1	157378945	157379298	+	157379121	NA	intron (NM_001159986, intron 13 of 25)	intron (NM_001159986, intron 13 of 25)	25381	NM_001159986	89867		NM_033354	ENSMUSG00000026589	Sec16b	Lztr2|Rgpr|Rgpr-p117	SEC16 homolog B, endoplasmic reticulum export factor	protein-coding
347-33	chr3	157259391	157259736	+	157259424	NA	Intergenic	L1MdF_V|LINE|L1	9647	NR_029572	387181		NR_029572	ENSMUSG00000065431	Mir186	Mirn186|mir-186|mmu-mir-186	microRNA 186	ncRNA
355-51	chrX	157255352	157255705	+	157255528	NA	Intergenic	Intergenic	-429252	NM_001374835	245684		NM_177751	ENSMUSG00000025658	Cnksr2	Cnk2|Ksr2	connector enhancer of kinase suppressor of Ras 2	protein-coding
583-6	chr3	157221146	157221727	+	157221694	NA	Intergenic	Intergenic	18291	NR_152231	381498		NR_152231	ENSMUSG00000105834	4930592C13Rik	Gm1657|Gm43159	RIKEN cDNA 4930592C13 gene	ncRNA
478-43	chrX	157178603	157179079	+	157178841	NA	Intergenic	Intergenic	-352565	NM_001374835	245684		NM_177751	ENSMUSG00000025658	Cnksr2	Cnk2|Ksr2	connector enhancer of kinase suppressor of Ras 2	protein-coding
351-55	chrX	157067123	157067472	+	157067297	NA	Intergenic	Intergenic	-241021	NM_001374835	245684		NM_177751	ENSMUSG00000025658	Cnksr2	Cnk2|Ksr2	connector enhancer of kinase suppressor of Ras 2	protein-coding
407-34	chr3	156914666	156915071	+	156914994	NA	intron (NM_001039094, intron 6 of 6)	intron (NM_001039094, intron 6 of 6)	324859	NR_152231	381498		NR_152231	ENSMUSG00000105834	4930592C13Rik	Gm1657|Gm43159	RIKEN cDNA 4930592C13 gene	ncRNA
438-47	chrX	156892348	156892784	+	156892566	NA	Intergenic	L1Lx_III|LINE|L1	-66290	NM_001374835	245684		NM_177751	ENSMUSG00000025658	Cnksr2	Cnk2|Ksr2	connector enhancer of kinase suppressor of Ras 2	protein-coding
419-34	chrX	156861207	156861624	+	156861527	NA	Intergenic	Intergenic	-35139	NM_001374835	245684		NM_177751	ENSMUSG00000025658	Cnksr2	Cnk2|Ksr2	connector enhancer of kinase suppressor of Ras 2	protein-coding
334-26	chr2	156835416	156835748	+	156835582	NA	Intergenic	ID_B1|SINE|B4	-1551	NM_180956	29812		NM_013865	ENSMUSG00000027634	Ndrg3	4833415O14Rik|Ndr3	N-myc downstream regulated gene 3	protein-coding
321-30	chr2	156782034	156782353	+	156782193	NA	intron (NM_180956, intron 9 of 16)	intron (NM_180956, intron 9 of 16)	51430	NM_001355391	29812		NM_013865	ENSMUSG00000027634	Ndrg3	4833415O14Rik|Ndr3	N-myc downstream regulated gene 3	protein-coding
393-51	chrX	156659199	156659590	+	156659393	NA	intron (NM_001374835, intron 13 of 20)	intron (NM_001374835, intron 13 of 20)	57963	NM_001081667	245683		NM_001081667	ENSMUSG00000047485	Klhl34	Gm388	kelch-like 34	protein-coding
290-17	chr4	156451566	156451854	+	156451708	NA	Intergenic	Lx|LINE|L1	-15381	NM_001384510	22314		NM_009494	ENSMUSG00000057021	Vmn2r129	V2r8|V2r9|Vmn2r-ps159|Vmn2r-ps160	vomeronasal 2, receptor 129	protein-coding
471-22	chr4	156401592	156402061	+	156401826	NA	intron (NM_001368262, intron 1 of 5)	intron (NM_001368262, intron 1 of 5)	11449	NM_001033326	236082		NM_001033326		Dhrsx	D4Ertd296e|Dhrsxy|Pscad	dehydrogenase/reductase X linked	protein-coding
298-22	chr2	156374837	156375133	+	156374985	NA	intron (NM_001368804, intron 17 of 19)	intron (NM_001368804, intron 17 of 19)	-14511	NM_001164818	68295		NM_026661	ENSMUSG00000027628	Aar2	0610011L14Rik	AAR2 splicing factor homolog	protein-coding
349-20	chr2	156317867	156318214	+	156318015	NA	intron (NM_001368804, intron 1 of 19)	intron (NM_001368804, intron 1 of 19)	571	NM_001368802	13821		NM_013510	ENSMUSG00000027624	Epb41l1	4.1N|Epb4.1l1|NBL1|mKIAA0338	erythrocyte membrane protein band 4.1 like 1	protein-coding
355-34	chr3	156284434	156284787	+	156284610	NA	intron (NM_001039094, intron 1 of 6)	intron (NM_001039094, intron 1 of 6)	17179	NM_177274	320840		NM_177274	ENSMUSG00000040037	Negr1	5330422G01Rik|KILON|Ntra	neuronal growth regulator 1	protein-coding
385-3	chr1	156231888	156232271	+	156232079	NA	intron (NM_001346967, intron 4 of 25)	MTD|LTR|ERVL-MaLR	16406	NM_001346967	77352		NM_001033180	ENSMUSG00000026601	Axdnd1	9430070O13Rik|Gm979	axonemal dynein light chain domain containing 1	protein-coding
485-18	chr4	156187908	156188391	+	156188021	NA	Intergenic	Intergenic	-6306	NM_145557	230996		NM_145557	ENSMUSG00000059939	9430015G10Rik	-	RIKEN cDNA 9430015G10 gene	protein-coding
411-27	chr2	156129369	156129778	+	156129501	NA	intron (NM_172674, intron 9 of 17)	intron (NM_172674, intron 9 of 17)	-24820	NM_027585	70873		NM_027585	ENSMUSG00000038085	Cnbd2	4921517L17Rik|5430421B09Rik|Cris	cyclic nucleotide binding domain containing 2	protein-coding
316-35	chr2	156022136	156022450	+	156022293	NA	promoter-TSS (NM_001291115)	promoter-TSS (NM_001291115)	-135	NM_001362766	170791		NM_133242	ENSMUSG00000027620	Rbm39	1500012C14Rik|2310040E03Rik|B330012G18Rik|Rnpc2|caper	RNA binding motif protein 39	protein-coding
405-24	chr4	155926214	155926617	+	155926415	NA	exon (NM_024263, exon 5 of 10)	exon (NM_024263, exon 5 of 10)	2278	NM_024263	74761		NM_024263	ENSMUSG00000029070	Mxra8	1200013A08Rik|1700095D18Rik|Asp3|Dicam	matrix-remodelling associated 8	protein-coding
420-31	chr4	155889909	155890327	+	155890118	NA	intron (NM_025570, intron 3 of 4)	(TTTG)n|Simple_repeat|Simple_repeat	2783	NM_025570	66448		NM_025570	ENSMUSG00000029066	Mrpl20	2610008D01Rik|4930425I20Rik	mitochondrial ribosomal protein L20	protein-coding
356-4	chr1	155819206	155819560	+	155819383	NA	intron (NM_001039184, intron 7 of 37)	intron (NM_001039184, intron 7 of 37)	29618	NM_001039184	74081		NM_001039184	ENSMUSG00000033671	Cep350	4933409L06Rik|6430546F08Rik	centrosomal protein 350	protein-coding
403-41	chr2	155756476	155756877	+	155756676	NA	intron (NM_018888, intron 2 of 9)	ID_B1|SINE|B4	15554	NM_001355442	56046		NM_018888	ENSMUSG00000005882	Uqcc1	2310079L17Rik|2410003P15Rik|3110038N19Rik|Bfzb|Bfzp|Cbp3|Uqcc	ubiquinol-cytochrome c reductase complex assembly factor 1	protein-coding
400-31	chr3	155740674	155741072	+	155740873	NA	Intergenic	Intergenic	58882	NR_040553	329780		NR_040553	ENSMUSG00000104553	9330178D15Rik	9330178D15	RIKEN cDNA 9330178D15 gene	ncRNA
297-24	chr2	155578497	155578792	+	155578644	NA	Intergenic	Intergenic	-7249	NM_145537	108687		NM_145537	ENSMUSG00000038312	Edem2	9530090G24Rik	ER degradation enhancer, mannosidase alpha-like 2	protein-coding
451-5	chr1	155539380	155539829	+	155539604	NA	intron (NM_028250, intron 6 of 7)	Lx9|LINE|L1	78169	NM_010712	16872		NM_010712	ENSMUSG00000026468	Lhx4	A330062J17Rik|Gsh-4|Gsh4	LIM homeobox protein 4	protein-coding
478-5	chr1	155532022	155532498	+	155532345	NA	intron (NM_028250, intron 6 of 7)	intron (NM_028250, intron 6 of 7)	85513	NM_010712	16872		NM_010712	ENSMUSG00000026468	Lhx4	A330062J17Rik|Gsh-4|Gsh4	LIM homeobox protein 4	protein-coding
461-24	chr4	155530392	155530851	+	155530621	NA	intron (NM_001368738, intron 20 of 38)	intron (NM_001368738, intron 20 of 38)	-22950	NM_001253856	69671		NM_027161	ENSMUSG00000023153	Tmem52	2310043I08Rik	transmembrane protein 52	protein-coding
443-25	chr4	155428242	155428683	+	155428416	NA	intron (NM_008860, intron 4 of 17)	intron (NM_008860, intron 4 of 17)	744	NM_001355178	18762		NM_008860	ENSMUSG00000029053	Prkcz	Pkcz|aPKCzeta|nPKC-zeta|zetaPKC	protein kinase C, zeta	protein-coding
313-31	chr2	155417472	155417783	+	155417627	NA	intron (NM_008180, intron 6 of 12)	PB1D7|SINE|Alu	17103	NM_008180	14854		NM_008180	ENSMUSG00000027610	Gss	GS-A/GS-B|GSH-S	glutathione synthetase	protein-coding
541-2	chr1	155397778	155398317	+	155398133	NA	intron (NR_132128, intron 1 of 1)	(TTTG)n|Simple_repeat|Simple_repeat	4810	NR_132128	433367		NR_132128	ENSMUSG00000073535	Gm5532	EG433367	predicted gene 5532	ncRNA
552-9	chr3	155226365	155226915	+	155226659	NA	Intergenic	Lx7|LINE|L1	427569	NM_028938	74435		NM_028938	ENSMUSG00000028182	Lrriq3	4930438B07Rik|4930511J15Rik|4933403H06Rik|Lrrc44	leucine-rich repeats and IQ motif containing 3	protein-coding
297-28	chr3	155171162	155171457	+	155171309	NA	Intergenic	Intergenic	372238	NM_028938	74435		NM_028938	ENSMUSG00000028182	Lrriq3	4930438B07Rik|4930511J15Rik|4933403H06Rik|Lrrc44	leucine-rich repeats and IQ motif containing 3	protein-coding
429-7	chr1	155146329	155146756	+	155146542	NA	Intergenic	Intergenic	-26264	NM_001370865	207792		NM_001370865	ENSMUSG00000033722	BC034090	6820428L09|mKIAA1614	cDNA sequence BC034090	protein-coding
492-27	chr3	155084699	155085189	+	155084886	NA	Intergenic	L1MdF_III|LINE|L1	285873	NM_028938	74435		NM_028938	ENSMUSG00000028182	Lrriq3	4930438B07Rik|4930511J15Rik|4933403H06Rik|Lrrc44	leucine-rich repeats and IQ motif containing 3	protein-coding
476	chr1	155059056	155059530	+	155059303	NA	intron (NM_021433, intron 3 of 7)	intron (NM_021433, intron 3 of 7)	24844	NM_021433	58244		NM_021433	ENSMUSG00000026470	Stx6	2310039E05Rik|2410005I16Rik	syntaxin 6	protein-coding
405-23	chr4	155037130	155037533	+	155037331	NA	Intergenic	Intergenic	-8049	NM_001370755	15208		NM_010419	ENSMUSG00000048001	Hes5	bHLHb38	hes family bHLH transcription factor 5	protein-coding
478-4	chr1	155006847	155007323	+	155007085	NA	intron (NM_008209, intron 4 of 5)	Charlie1a|DNA|hAT-Charlie	15475	NM_001355062	15064		NM_008209	ENSMUSG00000026471	Mr1	H2ls	major histocompatibility complex, class I-related	protein-coding
404-2	chr1	155002237	155002639	+	155002438	NA	Intergenic	Intergenic	20122	NM_001355062	15064		NM_008209	ENSMUSG00000026471	Mr1	H2ls	major histocompatibility complex, class I-related	protein-coding
328-36	chr4	154971114	154971440	+	154971277	NA	intron (NM_013783, intron 9 of 23)	intron (NM_013783, intron 9 of 23)	12223	NM_025582	66469		NM_025582	ENSMUSG00000029059	Prxl2b	2810405K02Rik|Fam213b|PM/PGFS	peroxiredoxin like 2B	protein-coding
308-45	chrX	154959856	154960162	+	154960010	NA	Intergenic	Intergenic	-362470	NR_033598	74941		NR_033598		4930503H13Rik	-	gem (nuclear organelle) associated protein 8 pseudogene	pseudo
324-34	chr3	154816302	154816624	+	154816463	NA	intron (NM_028938, intron 3 of 7)	intron (NM_028938, intron 3 of 7)	17392	NM_028938	74435		NM_028938	ENSMUSG00000028182	Lrriq3	4930438B07Rik|4930511J15Rik|4933403H06Rik|Lrrc44	leucine-rich repeats and IQ motif containing 3	protein-coding
316-34	chr2	154781427	154781741	+	154781584	NA	Intergenic	RMER5|LTR|ERV1	-46758	NM_026030	67204		NM_026030	ENSMUSG00000074656	Eif2s2	2810026E11Rik|38kDa|D2Ertd303e|EIF2|EIF2B	eukaryotic translation initiation factor 2 subunit 2 beta	protein-coding
418-5	chr1	154690275	154690691	+	154690483	NA	Intergenic	Intergenic	-88817	NM_009782	12290		NM_009782	ENSMUSG00000004110	Cacna1e	A430040I15|BII|Cach6|Cacnl1a6|Cav2.3|Cchra1|alpha1E	calcium channel, voltage-dependent, R type, alpha 1E subunit	protein-coding
298-25	chr4	154640763	154641059	+	154640911	NA	intron (NR_151634, intron 2 of 3)	intron (NR_151634, intron 2 of 3)	6172	NR_151634	102634405		NR_151634	ENSMUSG00000086565	Gm13133	-	predicted gene 13133	ncRNA
406-23	chr3	154625042	154625446	+	154625244	NA	intron (NM_177066, intron 17 of 24)	ORR1D2|LTR|ERVL-MaLR	135800	NM_177066	435766		NM_177066	ENSMUSG00000040086	Tnni3k	Cark|D830019J24Rik	TNNI3 interacting kinase	protein-coding
458-30	chr2	154603316	154603772	+	154603489	NA	Intergenic	Intergenic	-29486	NM_001139513	19383		NM_023130	ENSMUSG00000027593	Raly	Merc	hnRNP-associated with lethal yellow	protein-coding
451-35	chr4	154567155	154567604	+	154567379	NA	intron (NM_001291029, intron 2 of 15)	intron (NM_001291029, intron 2 of 15)	-23992	NR_168681	115489917		NR_168681		Gm52688	-	predicted gene, 52688	ncRNA
281-8	chr3	154452745	154453024	+	154452884	NA	intron (NM_175176, intron 6 of 6)	LTR16A2|LTR|ERVL	-35900	NR_166197	102635958		NR_166197	ENSMUSG00000092522	Gm20389	-	predicted gene 20389	ncRNA
361-32	chr3	154436092	154436451	+	154436255	NA	intron (NM_175176, intron 4 of 6)	intron (NM_175176, intron 4 of 6)	-19287	NR_166197	102635958		NR_166197	ENSMUSG00000092522	Gm20389	-	predicted gene 20389	ncRNA
434-37	chr4	154419494	154419926	+	154419696	NA	exon (NM_001177995, exon 11 of 16)	exon (NM_001177995, exon 11 of 16)	-35358	NM_001112744	230972		NM_001112744	ENSMUSG00000029032	Arhgef16	-	Rho guanine nucleotide exchange factor 16	protein-coding
322-69	chrX	154412619	154412939	+	154412779	NA	Intergenic	L1MdA_III|LINE|L1	-6456	NM_001093750	211612		NM_001093750	ENSMUSG00000041552	Ptchd1	9630036J22Rik|Gm387	patched domain containing 1	protein-coding
573-4	chr4	154355931	154356502	+	154356230	NA	intron (NM_001162977, intron 36 of 36)	intron (NM_001162977, intron 36 of 36)	-27885	NR_168682	115489916		NR_168682		Gm52687	-	predicted gene, 52687	ncRNA
321-39	chr4	154318216	154318535	+	154318375	NA	intron (NM_001162977, intron 4 of 36)	intron (NM_001162977, intron 4 of 36)	63205	NM_001162977	230971		NM_172273	ENSMUSG00000057751	Megf6	2600001P17Rik|Egfl3	multiple EGF-like-domains 6	protein-coding
366-29	chr2	154288525	154288889	+	154288707	NA	intron (NM_172860, intron 1 of 10)	B1_Mur3|SINE|Alu	10303	NM_172860	12396		NM_009823	ENSMUSG00000038533	Cbfa2t2	A430091M07|C330013D05Rik|Cbfa2t2h|MTGR1	CBFA2/RUNX1 translocation partner 2	protein-coding
333-31	chr2	154266501	154266832	+	154266666	NA	Intergenic	Intergenic	-11738	NM_009823	12396		NM_009823	ENSMUSG00000038533	Cbfa2t2	A430091M07|C330013D05Rik|Cbfa2t2h|MTGR1	CBFA2/RUNX1 translocation partner 2	protein-coding
313-45	chr4	154235810	154236121	+	154235965	NA	intron (NM_021499, intron 4 of 11)	intron (NM_021499, intron 4 of 11)	9136	NM_021499	59002		NM_021499	ENSMUSG00000029029	Wrap73	2610044M17Rik|5330425N03Rik|Dd57|Wdr8	WD repeat containing, antisense to Trp73	protein-coding
312-33	chr4	154179092	154179402	+	154179249	NA	intron (NM_011642, intron 3 of 13)	intron (NM_011642, intron 3 of 13)	2383	NM_001126331	22062		NM_011642	ENSMUSG00000029026	Trp73	TAp73|Tp73|deltaNp73|p73	transformation related protein 73	protein-coding
407-29	chr2	154024289	154024694	+	154024491	NA	Intergenic	RLTR24|LTR|ERV1	-8247	NM_001012392	228801		NM_153418	ENSMUSG00000027485	Bpifb1	Lplunc1	BPI fold containing family B, member 1	protein-coding
376-3	chr1	153971804	153972178	+	153971991	NA	intron (NR_168298, intron 2 of 3)	intron (NR_168298, intron 2 of 3)	19937	NR_168300	108167736		NR_168298	ENSMUSG00000100627	A830008E24Rik	Gm28286	RIKEN cDNA A830008E24 gene	ncRNA
334-25	chr2	153953548	153953880	+	153953714	NA	Intergenic	L1M3|LINE|L1	-18542	NM_028528	73388		NM_028528	ENSMUSG00000027482	Bpifa3	1700058C13Rik|Splunc3	BPI fold containing family A, member 3	protein-coding
406-46	chrX	153895438	153895842	+	153895639	NA	Intergenic	L1MdFanc_II|LINE|L1	15768	NM_028511	73347		NM_028511	ENSMUSG00000057402	Cldn34b2	1700042B14Rik	claudin 34B2	protein-coding
322-42	chr4	153888110	153888430	+	153888270	NA	Intergenic	RLTR17B_Mm|LTR|ERVK	146663	NR_040670	407793		NR_040670	ENSMUSG00000086272	BC039966	-	cDNA sequence BC039966	ncRNA
301-4	chr1	153817845	153818144	+	153817994	NA	Intergenic	RMER17D2|LTR|ERVK	42319	NM_008131	14645		NM_008131	ENSMUSG00000026473	Glul	GS|Glns	glutamate-ammonia ligase	protein-coding
371-21	chr4	153787769	153788138	+	153787953	NA	Intergenic	Intergenic	-220666	NM_001099299	230959		NM_001099299	ENSMUSG00000039546	Ajap1	Gm573	adherens junction associated protein 1	protein-coding
368-2	chr1	153699282	153699648	+	153699465	NA	intron (NM_001368270, intron 7 of 21)	intron (NM_001368270, intron 7 of 21)	20422	NM_001368270	240816		NM_001243223	ENSMUSG00000042641	Rgsl1	4930415K13Rik|Gm202|Rgsl2	regulator of G-protein signaling like 1	protein-coding
447-33	chr3	153673242	153673687	+	153673441	NA	Intergenic	Intergenic	-5609	NM_001081263	242259		NM_001081263	ENSMUSG00000028360	Slc44a5	Gm422	solute carrier family 44, member 5	protein-coding
437-25	chr2	153657922	153658357	+	153658265	NA	intron (NM_001370916, intron 18 of 28)	intron (NM_001370916, intron 18 of 28)	36973	NM_001370916	100504221		NM_177849	ENSMUSG00000044083	Efcab8	A630008I04|EG329541|Gm38434	EF-hand calcium binding domain 8	protein-coding
323-24	chr4	153631437	153631758	+	153631597	NA	Intergenic	Intergenic	-64310	NM_001099299	230959		NM_001099299	ENSMUSG00000039546	Ajap1	Gm573	adherens junction associated protein 1	protein-coding
413-21	chr2	153616919	153617330	+	153617124	NA	Intergenic	Lx6|LINE|L1	-4042	NM_001370916	100504221		NM_177849	ENSMUSG00000044083	Efcab8	A630008I04|EG329541|Gm38434	EF-hand calcium binding domain 8	protein-coding
365-57	chrX	153609858	153610221	+	153610039	NA	Intergenic	MTE-int|LTR|ERVL-MaLR	63224	NM_001097980	100040937		NM_001097980	ENSMUSG00000072100	Cldn34b1	EG546400|Gm16390	claudin 34B1	protein-coding
316-33	chr2	153607213	153607527	+	153607370	NA	intron (NM_007896, intron 6 of 6)	intron (NM_007896, intron 6 of 6)	-13796	NM_001370916	100504221		NM_177849	ENSMUSG00000044083	Efcab8	A630008I04|EG329541|Gm38434	EF-hand calcium binding domain 8	protein-coding
417-5	chr1	153570079	153570494	+	153570286	NA	3' UTR (NM_026380, exon 7 of 7)	3' UTR (NM_026380, exon 7 of 7)	28867	NM_001347115	67792		NM_026380	ENSMUSG00000042671	Rgs8	6530413N01Rik	regulator of G-protein signaling 8	protein-coding
416-29	chr4	153558663	153559077	+	153558857	NA	intron (NM_001099299, intron 1 of 5)	intron (NM_001099299, intron 1 of 5)	8417	NM_001099299	230959		NM_001099299	ENSMUSG00000039546	Ajap1	Gm573	adherens junction associated protein 1	protein-coding
492-26	chr3	153540604	153541094	+	153540849	NA	Intergenic	Intergenic	-9035	NM_025758	66772		NM_025758	ENSMUSG00000038997	Asb17	4933436O18Rik	ankyrin repeat and SOCS box-containing 17	protein-coding
406-2	chr1	153478431	153478835	+	153478633	NA	Intergenic	Intergenic	-50150	NM_026380	67792		NM_026380	ENSMUSG00000042671	Rgs8	6530413N01Rik	regulator of G-protein signaling 8	protein-coding
401-50	chrX	153418216	153418615	+	153418375	NA	Intergenic	Intergenic	-56089	NM_001037167	434881		NM_001037167	ENSMUSG00000072888	Samt2	EG434881|Gm5647	spermatogenesis associated multipass transmembrane protein 2	protein-coding
401-8	chr1	153403835	153404234	+	153404034	NA	intron (NM_028749, intron 4 of 11)	RSINE1|SINE|B4	21426	NM_028749	74091		NM_028749	ENSMUSG00000042684	Npl	0610033B02Rik	N-acetylneuraminate pyruvate lyase	protein-coding
304-4	chr1	153378378	153378680	+	153378529	NA	TTS (NM_028749)	TTS (NM_028749)	-15123	NM_007842	13211		NM_007842	ENSMUSG00000042699	Dhx9	Ddx9|HEL-5|NDHII|RHA|mHEL-5	DExH-box helicase 9	protein-coding
435-31	chr4	153275757	153276190	+	153275973	NA	Intergenic	Intergenic	291314	NM_001099299	230959		NM_001099299	ENSMUSG00000039546	Ajap1	Gm573	adherens junction associated protein 1	protein-coding
467-2	chr1	153081331	153081796	+	153081563	NA	Intergenic	Intergenic	-19370	NM_008485	16782		NM_008485	ENSMUSG00000026479	Lamc2	-	laminin, gamma 2	protein-coding
422-50	chrX	153048072	153048492	+	153048282	NA	Intergenic	MYSERV6-int|LTR|ERVK	78106	NM_001256259	75071		NM_001256259	ENSMUSG00000059663	Samt2b	4930524N10Rik	spermatogenesis associated multipass transmembrane protein 2b	protein-coding
393-24	chr2	152941011	152941402	+	152941341	NA	Intergenic	Intergenic	-9182	NM_010407	15162		NM_010407	ENSMUSG00000003283	Hck	Bmk	hemopoietic cell kinase	protein-coding
315-5	chr1	152881444	152881757	+	152881600	NA	intron (NM_175460, intron 1 of 10)	intron (NM_175460, intron 1 of 10)	50748	NM_175460	226518		NM_175460	ENSMUSG00000042751	Nmnat2	D030041I09Rik|PNAT1|PNAT2	nicotinamide nucleotide adenylyltransferase 2	protein-coding
334-50	chrX	152677808	152678140	+	152677974	NA	Intergenic	Intergenic	62685	NM_001005370	278240		NM_001005370	ENSMUSG00000046550	Spin2c	SPIN-2C|Spin2	spindlin family, member 2C	protein-coding
526-5	chr3	152651382	152651906	+	152651598	NA	intron (NM_012028, intron 2 of 4)	ORR1E|LTR|ERVL-MaLR	36203	NM_012028	26938		NM_012028	ENSMUSG00000039037	St6galnac5	Siat7e	ST6 (alpha-N-acetyl-neuraminyl-2,3-beta-galactosyl-1,3)-N-acetylgalactosaminide alpha-2,6-sialyltransferase 5	protein-coding
397-4	chr1	152553784	152554179	+	152553960	NA	intron (NM_001346117, intron 1 of 18)	intron (NM_001346117, intron 1 of 18)	-53013	NM_016846	19731		NM_016846	ENSMUSG00000026482	Rgl1	Rgl|mKIAA0959	ral guanine nucleotide dissociation stimulator,-like 1	protein-coding
560-6	chr2	152517915	152518473	+	152518020	NA	intron (NM_010376, intron 1 of 11)	intron (NM_010376, intron 1 of 11)	6813	NM_001159553	14950		NM_010376	ENSMUSG00000019188	H13	1200006O09Rik|4930443L17Rik|5031424B04Rik|H-13|Hm13|PSL3|Spp	histocompatibility 13	protein-coding
354-29	chr3	152469725	152470077	+	152469901	NA	intron (NM_178016, intron 10 of 11)	Lx8|LINE|L1	50164	NM_025662	329777		NM_025662	ENSMUSG00000039047	Pigk	3000001O05Rik|Gm38470|PIG-K	phosphatidylinositol glycan anchor biosynthesis, class K	protein-coding
352-20	chr3	152351519	152351869	+	152351694	NA	intron (NM_001355635, intron 5 of 8)	intron (NM_001355635, intron 5 of 8)	-20856	NR_040386	99542		NR_040386	ENSMUSG00000097745	AI115009	-	expressed sequence AI115009	ncRNA
356-39	chrX	152281243	152281597	+	152281420	NA	5' UTR (NM_018798, exon 1 of 1)	5' UTR (NM_018798, exon 1 of 1)	192	NM_018798	54609		NM_018798	ENSMUSG00000050148	Ubqln2	Chap1|Dsk2|HRIHFB2157|Plic-2|Plic2	ubiquilin 2	protein-coding
382-34	chrX	152213108	152213488	+	152213298	NA	Intergenic	IMPB_01|Satellite|Satellite	-67930	NM_018798	54609		NM_018798	ENSMUSG00000050148	Ubqln2	Chap1|Dsk2|HRIHFB2157|Plic-2|Plic2	ubiquilin 2	protein-coding
390-26	chr2	152007552	152007940	+	152007746	NA	Intergenic	Lx7|LINE|L1	22217	NM_009328	21407		NM_009328	ENSMUSG00000068079	Tcf15	Meso1|bHLH-EC2	transcription factor 15	protein-coding
386-5	chr1	151997857	151998241	+	151997962	NA	Intergenic	Intergenic	-31978	NM_197990	69399		NM_197990	ENSMUSG00000032666	1700025G04Rik	2610510E02Rik|2900042O04Rik	RIKEN cDNA 1700025G04 gene	protein-coding
316-32	chr2	151993565	151993879	+	151993722	NA	Intergenic	Intergenic	8193	NM_009328	21407		NM_009328	ENSMUSG00000068079	Tcf15	Meso1|bHLH-EC2	transcription factor 15	protein-coding
351-28	chr2	151816364	151816713	+	151816538	NA	promoter-TSS (NM_001289150)	promoter-TSS (NM_001289150)	-637	NM_028666	73847		NM_028666	ENSMUSG00000027459	Fam110a	1700008J10Rik|5430432M24Rik	family with sequence similarity 110, member A	protein-coding
497-20	chr2	151771391	151771886	+	151771638	NA	intron (NM_009641, intron 4 of 8)	intron (NM_009641, intron 4 of 8)	18511	NM_009641	11602		NM_009641	ENSMUSG00000027460	Angpt4	ANG-3|ANG-4|Agpt4|Ang3	angiopoietin 4	protein-coding
415-4	chr1	151653360	151653773	+	151653566	NA	intron (NM_001311166, intron 6 of 19)	intron (NM_001311166, intron 6 of 19)	22441	NM_001311166	66967		NM_001039644	ENSMUSG00000043019	Edem3	2310050N11Rik	ER degradation enhancer, mannosidase alpha-like 3	protein-coding
349-23	chr3	151642336	151642683	+	151642509	NA	Intergenic	Lx7|LINE|L1	-51572	NR_166109	102634061		NR_166109	ENSMUSG00000104659	Gm31739	Gm43619	predicted gene, 31739	ncRNA
467-34	chr3	151491060	151491525	+	151491315	NA	Intergenic	Intergenic	-22764	NM_031367	15061		NM_031367	ENSMUSG00000039146	Ifi44l	H-28|H28|H28-1|NS1178	interferon-induced protein 44 like	protein-coding
325-43	chr5	151415050	151415373	+	151415211	NA	Intergenic	Intergenic	85242	NR_131166	100042166		NR_131166	ENSMUSG00000097321	Gm3704	-	predicted gene 3704	ncRNA
487-19	chr5	151399239	151399724	+	151399289	NA	Intergenic	Intergenic	69512	NR_131166	100042166		NR_131166	ENSMUSG00000097321	Gm3704	-	predicted gene 3704	ncRNA
287-10	chr2	151320267	151320552	+	151320327	NA	Intergenic	L1MdF_IV|LINE|L1	-2338	NM_198655	381393		NM_198655	ENSMUSG00000061525	4921509C19Rik	Gm1005	RIKEN cDNA 4921509C19 gene	protein-coding
465-36	chr5	151311986	151312449	+	151312217	NA	intron (NR_045699, intron 3 of 3)	intron (NR_045699, intron 3 of 3)	-17752	NR_131166	100042166		NR_131166	ENSMUSG00000097321	Gm3704	-	predicted gene 3704	ncRNA
364-33	chr3	151259368	151259730	+	151259549	NA	Intergenic	L1MC3|LINE|L1	-54431	NR_003027	19862		NR_003027	ENSMUSG00000119272	Rnu6	-	U6 small nuclear RNA	snRNA
447-40	chr5	151209063	151209508	+	151209285	NA	Intergenic	B1F2|SINE|Alu	-82855	NR_045699	625175		NR_045699	ENSMUSG00000097321	1700028E10Rik	A630054D14|Gm6561	RIKEN cDNA 1700028E10 gene	ncRNA
364-37	chr4	151119620	151119982	+	151119795	NA	intron (NM_011067, intron 5 of 20)	L1MC5a|LINE|L1	9321	NM_001289877	18628		NM_011067	ENSMUSG00000028957	Per3	2810049O06Rik|mPer3	period circadian clock 3	protein-coding
334-34	chr4	151118019	151118351	+	151118185	NA	intron (NM_011067, intron 6 of 20)	intron (NM_011067, intron 6 of 20)	10937	NM_001289877	18628		NM_011067	ENSMUSG00000028957	Per3	2810049O06Rik|mPer3	period circadian clock 3	protein-coding
491-23	chr5	150982849	150983338	+	150983057	NA	exon (NM_001163493, exon 7 of 14)	exon (NM_001163493, exon 7 of 14)	107021	NM_013823	16591		NM_013823	ENSMUSG00000058488	Kl	alpha-kl	klotho	protein-coding
398-27	chr2	150898101	150898497	+	150898299	NA	Intergenic	Lx8|LINE|L1	-17000	NM_026086	67311		NM_026086	ENSMUSG00000053916	Nanp	1600031M04Rik|Hdhd4	N-acetylneuraminic acid phosphatase	protein-coding
528	chr1	150784130	150784656	+	150784165	NA	intron (NM_001024720, intron 1 of 106)	intron (NM_001024720, intron 1 of 106)	84793	NM_001024720	545370		NM_001024720	ENSMUSG00000066842	Hmcn1	EG545370|FIBL-6|Gm201	hemicentin 1	protein-coding
534	chr1	150741116	150741648	+	150741301	NA	intron (NM_001024720, intron 2 of 106)	Lx4A|LINE|L1	127804	NM_001024720	545370		NM_001024720	ENSMUSG00000066842	Hmcn1	EG545370|FIBL-6|Gm201	hemicentin 1	protein-coding
450	chr1	150703711	150704159	+	150703935	NA	intron (NM_001024720, intron 4 of 106)	intron (NM_001024720, intron 4 of 106)	165251	NM_001024720	545370		NM_001024720	ENSMUSG00000066842	Hmcn1	EG545370|FIBL-6|Gm201	hemicentin 1	protein-coding
489-15	chr2	150654763	150655250	+	150655006	NA	intron (NM_153781, intron 5 of 19)	intron (NM_153781, intron 5 of 19)	26290	NM_153781	110078		NM_153781	ENSMUSG00000033059	Pygb	-	brain glycogen phosphorylase	protein-coding
322-48	chr5	150570062	150570382	+	150570222	NA	intron (NM_201369, intron 5 of 5)	intron (NM_201369, intron 5 of 5)	18855	NM_001362416	381695		NM_201369	ENSMUSG00000029655	N4bp2l2	2700092H06Rik|Gm38758|zag1	NEDD4 binding protein 2-like 2	protein-coding
381-25	chr2	150565925	150566304	+	150566114	NA	Intergenic	Intergenic	-24886	NM_001370631	12497		NM_172117	ENSMUSG00000033068	Entpd6	2700026H11Rik|Cd39l2|NTPDase-6	ectonucleoside triphosphate diphosphohydrolase 6	protein-coding
354-33	chr4	150562709	150563061	+	150562930	NA	intron (NM_001085492, intron 7 of 22)	B1_Mus2|SINE|Alu	173746	NM_001355737	242773		NM_173774	ENSMUSG00000039838	Slc45a1	C230078B22|Dnb5|PAST-A	solute carrier family 45, member 1	protein-coding
309-47	chr3	150554986	150555293	+	150555155	NA	Intergenic	Intergenic	174360	NR_039540	100628568		NR_039540	ENSMUSG00000092830	Mir3963	mmu-mir-3963|mu-mir-3963	microRNA 3963	ncRNA
414-5	chr1	150532770	150533182	+	150532907	NA	exon (NM_001024720, exon 60 of 107)	exon (NM_001024720, exon 60 of 107)	-191060	NM_021400	96875		NM_021400	ENSMUSG00000006014	Prg4	CACP|DOL54|JCAP|MSF|SZP|lubricin	proteoglycan 4 (megakaryocyte stimulating factor, articular superficial zone protein)	protein-coding
369-34	chr4	150459860	150460227	+	150460043	NA	intron (NM_001085492, intron 1 of 22)	PB1D10|SINE|Alu	93670	NM_001085492	68703		NM_001085492	ENSMUSG00000039852	Rere	1110033A15Rik|ARG|ARP|ATN1L|Atr2|DNB1|eye<m03Jus>|eyes3|mKIAA0458	arginine glutamic acid dipeptide (RE) repeats	protein-coding
595-20	chrX	150442017	150442610	+	150442168	NA	Intergenic	B1_Mur2|SINE|Alu	138645	NM_177201	320595		NM_177201	ENSMUSG00000041229	Phf8	9830141C09Rik|mKIAA1111	PHD finger protein 8	protein-coding
480-4	chr1	150433194	150433672	+	150433433	NA	Intergenic	Intergenic	-91517	NM_021400	96875		NM_021400	ENSMUSG00000006014	Prg4	CACP|DOL54|JCAP|MSF|SZP|lubricin	proteoglycan 4 (megakaryocyte stimulating factor, articular superficial zone protein)	protein-coding
401-29	chr2	150354413	150354812	+	150354612	NA	Intergenic	Intergenic	-27629	NM_001034900	545471		NM_001034900	ENSMUSG00000074731	Zfp345	-	zinc finger protein 345	protein-coding
564-11	chr5	150350458	150351020	+	150350751	NA	intron (NM_172887, intron 38 of 60)	B1_Mur4|SINE|Alu	74945	NR_024513	194292		NR_024513		Gm5	Gm1812	predicted gene 5	ncRNA
487-15	chr4	150342960	150343445	+	150343195	NA	Intergenic	Intergenic	21521	NM_001379127	13806		NM_023119	ENSMUSG00000063524	Eno1	Eno-1|MBP-1|NNE	enolase 1, alpha non-neuron	protein-coding
330-33	chr2	150341486	150341814	+	150341650	NA	Intergenic	Intergenic	-14667	NM_001034900	545471		NM_001034900	ENSMUSG00000074731	Zfp345	-	zinc finger protein 345	protein-coding
459-29	chr4	150219069	150219526	+	150219297	NA	intron (NM_019741, intron 6 of 13)	intron (NM_019741, intron 6 of 13)	-14047	NM_001368869	435818		NM_001085529	ENSMUSG00000062064	Slc2a7	GLUT-7	solute carrier family 2 (facilitated glucose transporter), member 7	protein-coding
545	chr1	150211212	150211755	+	150211417	NA	intron (NR_040603, intron 2 of 3)	GA-rich|Low_complexity|Low_complexity	11039	NR_040603	75584		NR_040603	ENSMUSG00000099447	2310030A07Rik	-	RIKEN cDNA 2310030A07 gene	ncRNA
392-41	chr4	150207303	150207693	+	150207498	NA	intron (NM_019741, intron 3 of 13)	intron (NM_019741, intron 3 of 13)	3697	NM_019741	56485		NM_019741	ENSMUSG00000028976	Slc2a5	Glut5|Slc5a	solute carrier family 2 (facilitated glucose transporter), member 5	protein-coding
588-14	chrX	150178535	150179121	+	150178666	NA	intron (NM_198105, intron 3 of 15)	L1MdA_VII|LINE|L1	51609	NM_198105	207375		NM_198105	ENSMUSG00000025262	Fam120c	D930001I21Rik|ORF34	family with sequence similarity 120, member C	protein-coding
369-42	chr5	150162121	150162488	+	150162279	NA	Intergenic	Intergenic	-21091	NM_172887	320365		NM_172887	ENSMUSG00000056602	Fry	13CDNA73|9330186A19Rik|D930046M03|cg003|mKIAA4143	FRY microtubule binding protein	protein-coding
320-28	chr2	150092563	150092881	+	150092722	NA	Intergenic	Intergenic	-6715	NM_001142410	100216455		NM_001142410	ENSMUSG00000079008	Zfp1005	EG640962|Gm10749|Gm14124	zinc finger protein 1005	protein-coding
313-37	chr3	150072241	150072552	+	150072257	NA	Intergenic	Intergenic	-35155	NR_168329	105244587		NR_168329		Gm40178	-	predicted gene, 40178	ncRNA
551-6	chr2	150055618	150056167	+	150055949	NA	Intergenic	Lx5|LINE|L1	-4127	NM_001142411	245174		NM_001142411	ENSMUSG00000060336	Zfp937	EG245174|Gm4979|ZIPO-I	zinc finger protein 937	protein-coding
290-16	chr4	150016632	150016920	+	150016776	NA	intron (NM_029035, intron 1 of 2)	intron (NM_029035, intron 1 of 2)	22687	NM_029035	74646		NM_029035	ENSMUSG00000039911	Spsb1	1110014L01Rik|4930422J18Rik|SSB-1|SSB1	splA/ryanodine receptor domain and SOCS box containing 1	protein-coding
488-22	chr3	149933513	149933999	+	149933756	NA	Intergenic	Intergenic	-173795	NR_168329	105244587		NR_168329		Gm40178	-	predicted gene, 40178	ncRNA
373-5	chr1	149922520	149922891	+	149922734	NA	Intergenic	Lx7|LINE|L1	52920	NR_015466	320019		NR_015466	ENSMUSG00000097028	Ptgs2os	7530420F21Rik	prostaglandin-endoperoxide synthase 2, opposite strand	ncRNA
413-26	chr3	149917796	149918207	+	149918001	NA	Intergenic	Lx8|LINE|L1	-189550	NR_168329	105244587		NR_168329		Gm40178	-	predicted gene, 40178	ncRNA
307-64	chrX	149900652	149900957	+	149900836	NA	Intergenic	Intergenic	-21265	NM_001164578	69499		NM_175146	ENSMUSG00000025264	Tsr2	2310007F12Rik	TSR2 20S rRNA accumulation	protein-coding
395-39	chr3	149852203	149852596	+	149852433	NA	Intergenic	Intergenic	-255152	NR_168329	105244587		NR_168329		Gm40178	-	predicted gene, 40178	ncRNA
309-4	chr1	149834706	149835013	+	149834859	NA	intron (NM_008869, intron 1 of 17)	intron (NM_008869, intron 1 of 17)	2182	NM_008869	18783		NM_008869	ENSMUSG00000056220	Pla2g4a	Pla2g4|cPLA2|cPLA2-alpha|cPLA2alpha	phospholipase A2, group IVA (cytosolic, calcium-dependent)	protein-coding
567-5	chr4	149784678	149785243	+	149784829	NA	intron (NM_001029837, intron 1 of 23)	ID_B1|SINE|B4	1126	NM_001029837	18707		NM_008840	ENSMUSG00000039936	Pik3cd	2410099E07Rik|2610208K16Rik|p110delta	phosphatidylinositol-4,5-bisphosphate 3-kinase catalytic subunit delta	protein-coding
363-3	chr1	149742609	149742970	+	149742891	NA	intron (NM_008869, intron 10 of 17)	intron (NM_008869, intron 10 of 17)	55401	NM_001305632	18783		NM_008869	ENSMUSG00000056220	Pla2g4a	Pla2g4|cPLA2|cPLA2-alpha|cPLA2alpha	phospholipase A2, group IVA (cytosolic, calcium-dependent)	protein-coding
540-2	chr1	149729087	149729625	+	149729347	NA	intron (NM_008869, intron 14 of 17)	intron (NM_008869, intron 14 of 17)	68834	NM_001305632	18783		NM_008869	ENSMUSG00000056220	Pla2g4a	Pla2g4|cPLA2|cPLA2-alpha|cPLA2alpha	phospholipase A2, group IVA (cytosolic, calcium-dependent)	protein-coding
372-29	chr4	149695805	149696175	+	149695894	NA	intron (NM_023051, intron 1 of 18)	B3A|SINE|B2	25065	NM_001290989	65945		NM_023051	ENSMUSG00000039953	Clstn1	1810034E21Rik|Cst-1|Cstn1	calsyntenin 1	protein-coding
376-33	chr5	149651345	149651719	+	149651532	NA	intron (NM_001081204, intron 6 of 14)	intron (NM_001081204, intron 6 of 14)	41436	NR_168889	102639949		NR_168889		Gm36141	-	predicted gene, 36141	ncRNA
354-28	chr3	149606546	149606898	+	149606722	NA	Intergenic	L2d2|LINE|L2	-500829	NR_168329	105244587		NR_168329		Gm40178	-	predicted gene, 40178	ncRNA
408-40	chr4	149463958	149464364	+	149464161	NA	intron (NM_022022, intron 6 of 26)	intron (NM_022022, intron 6 of 26)	45065	NR_131918	74310		NR_131918	ENSMUSG00000085286	Ube4bos3	1700121F15Rik	ubiquitination factor E4B, opposite strand 3	ncRNA
353-25	chr2	149448223	149448574	+	149448409	NA	Intergenic	Intergenic	192342	NR_166392	100503289		NR_166392	ENSMUSG00000087029	Gm14133	-	predicted gene 14133	ncRNA
303-49	chrX	149410940	149411241	+	149411090	NA	intron (NM_001374173, intron 8 of 13)	intron (NM_001374173, intron 8 of 13)	29342	NM_019548	56191		NM_019548	ENSMUSG00000025272	Tro	Maged3|Maged3l|Tnn|Trol|magphinin	trophinin	protein-coding
396-57	chrX	149408443	149408837	+	149408640	NA	intron (NM_001374173, intron 8 of 13)	intron (NM_001374173, intron 8 of 13)	31216	NM_001374175	18639		NM_008824	ENSMUSG00000025271	Pfkfb1	PFK/FBPase 1	6-phosphofructo-2-kinase/fructose-2,6-biphosphatase 1	protein-coding
317-2	chr1	149334511	149334826	+	149334823	NA	Intergenic	Lx6|LINE|L1	463522	NM_001305632	18783		NM_008869	ENSMUSG00000056220	Pla2g4a	Pla2g4|cPLA2|cPLA2-alpha|cPLA2alpha	phospholipase A2, group IVA (cytosolic, calcium-dependent)	protein-coding
553-7	chrX	149086056	149086607	+	149086276	NA	Intergenic	L1Lx_IV|LINE|L1	32957	NM_001101501	333588		NM_001101501		Gm15104	-	predicted gene 15104	protein-coding
427-24	chr5	149045190	149045615	+	149045402	NA	Intergenic	PB1D9|SINE|Alu	-35671	NR_137278	105242579		NR_137278	ENSMUSG00000107388	Gm42788	-	predicted gene 42788	ncRNA
290-15	chr4	148978067	148978355	+	148978211	NA	intron (NM_001159344, intron 3 of 20)	intron (NM_001159344, intron 3 of 20)	4407	NR_161310	69743		NM_027195	ENSMUSG00000028977	Casz1	2410019P08Rik|Cst|D4Ertd432e	castor zinc finger 1	protein-coding
490-22	chr5	148950895	148951383	+	148951139	NA	Intergenic	Intergenic	7367	NR_040429	100503307		NR_040429	ENSMUSG00000086610	Gm15408	-	predicted gene 15408	ncRNA
474-19	chr2	148943493	148943965	+	148943729	NA	Intergenic	Intergenic	-226297	NM_009976	13010		NM_009976	ENSMUSG00000027447	Cst3	CysC	cystatin C	protein-coding
433-30	chr3	148943127	148943558	+	148943342	NA	Intergenic	B1_Mus2|SINE|Alu	-37032	NR_040591	381482		NR_040591		Gm1653	-	predicted gene 1653	ncRNA
464-27	chr3	148884310	148884772	+	148884607	NA	Intergenic	Intergenic	-95833	NR_040591	381482		NR_040591		Gm1653	-	predicted gene 1653	ncRNA
495-30	chr6	148880838	148881331	+	148881084	NA	Intergenic	Intergenic	-33116	NM_001361398	56306		NM_019643	ENSMUSG00000039985	Sinhcaf	Fam60a|Ppcs1|Pptcs1|Tera	SIN3-HDAC complex associated factor	protein-coding
417-43	chr6	148864257	148864672	+	148864439	NA	Intergenic	B2_Mm2|SINE|B2	-16496	NM_001361398	56306		NM_019643	ENSMUSG00000039985	Sinhcaf	Fam60a|Ppcs1|Pptcs1|Tera	SIN3-HDAC complex associated factor	protein-coding
293-39	chr5	148833504	148833795	+	148833582	NA	intron (NM_153572, intron 4 of 10)	intron (NM_153572, intron 4 of 10)	31808	NM_153572	231912		NM_153572	ENSMUSG00000041298	Katnal1	-	katanin p60 subunit A-like 1	protein-coding
564-7	chr3	148757921	148758483	+	148758142	NA	Intergenic	(TTAGGG)n|Simple_repeat|Simple_repeat	23634	NR_003027	19862		NR_003027	ENSMUSG00000119272	Rnu6	-	U6 small nuclear RNA	snRNA
349-33	chr5	148716513	148716860	+	148716686	NA	intron (NR_131106, intron 1 of 2)	intron (NR_131106, intron 1 of 2)	1913	NR_131106	78015		NR_131106	ENSMUSG00000085740	4930505K14Rik	-	RIKEN cDNA 4930505K14 gene	ncRNA
420-37	chr6	148675337	148675755	+	148675546	NA	intron (NM_001081113, intron 24 of 24)	intron (NM_001081113, intron 24 of 24)	57419	NM_001081113	320727		NM_001081113	ENSMUSG00000040029	Ipo8	6230418K12Rik|Abcc10|C130009K11Rik|MRP7|OM-1|Om1|Ranbp8	importin 8	protein-coding
453-28	chr2	148649617	148650068	+	148649842	NA	Intergenic	Lx5c|LINE|L1	9083	NM_009978	13012		NM_009978	ENSMUSG00000027442	Cst8	Cres|Cst-rs1	cystatin 8 (cystatin-related epididymal spermatogenic)	protein-coding
444-29	chr5	148643861	148644303	+	148644082	NA	Intergenic	Intergenic	-34568	NR_028285	70138		NR_028285	ENSMUSG00000086494	2210417A02Rik	-	RIKEN cDNA 2210417A02 gene	ncRNA
428-2	chr1	148502516	148502942	+	148502729	NA	Intergenic	RMER13A1|LTR|ERVK	1295461	NM_001305632	18783		NM_008869	ENSMUSG00000056220	Pla2g4a	Pla2g4|cPLA2|cPLA2-alpha|cPLA2alpha	phospholipase A2, group IVA (cytosolic, calcium-dependent)	protein-coding
424-33	chr4	148499743	148500165	+	148499954	NA	Intergenic	Intergenic	29263	NM_027873	71707		NM_027873	ENSMUSG00000047719	Ubiad1	1200002M06Rik|Tere1	UbiA prenyltransferase domain containing 1	protein-coding
305-31	chr3	148429599	148429902	+	148429750	NA	Intergenic	Intergenic	230521	NM_001081298	99633		NM_153517	ENSMUSG00000028184	Adgrl2	CIRL-2|Gm619|Lec1|Lphh1|Lphn2|mKIAA0786	adhesion G protein-coupled receptor L2	protein-coding
395-3	chr1	148264738	148265131	+	148264934	NA	Intergenic	L1Lx_III|LINE|L1	1533256	NM_001305632	18783		NM_008869	ENSMUSG00000056220	Pla2g4a	Pla2g4|cPLA2|cPLA2-alpha|cPLA2alpha	phospholipase A2, group IVA (cytosolic, calcium-dependent)	protein-coding
340-6	chr1	148156716	148157054	+	148156885	NA	Intergenic	Lx10|LINE|L1	1641305	NM_001305632	18783		NM_008869	ENSMUSG00000056220	Pla2g4a	Pla2g4|cPLA2|cPLA2-alpha|cPLA2alpha	phospholipase A2, group IVA (cytosolic, calcium-dependent)	protein-coding
454-29	chr5	148126673	148127125	+	148126899	NA	intron (NM_029920, intron 4 of 14)	MYSERV16_I|LTR|ERVK	-75128	NM_001359511	77521		NM_029920	ENSMUSG00000029651	Mtus2	5730592G18Rik|A730013O20Rik|C130038G02Rik|Cazip|Gm763|mKIAA0774	microtubule associated tumor suppressor candidate 2	protein-coding
365-39	chr3	148103550	148103913	+	148103731	NA	Intergenic	Intergenic	556540	NM_001081298	99633		NM_153517	ENSMUSG00000028184	Adgrl2	CIRL-2|Gm619|Lec1|Lphh1|Lphn2|mKIAA0786	adhesion G protein-coupled receptor L2	protein-coding
595-16	chr5	148100553	148101146	+	148100890	NA	intron (NM_029920, intron 4 of 14)	RMER19B|LTR|ERVK	-101178	NM_001359511	77521		NM_029920	ENSMUSG00000029651	Mtus2	5730592G18Rik|A730013O20Rik|C130038G02Rik|Cazip|Gm763|mKIAA0774	microtubule associated tumor suppressor candidate 2	protein-coding
308-32	chr5	148056246	148056552	+	148056289	NA	intron (NM_029920, intron 4 of 14)	B1_Mus2|SINE|Alu	-145628	NM_001359511	77521		NM_029920	ENSMUSG00000029651	Mtus2	5730592G18Rik|A730013O20Rik|C130038G02Rik|Cazip|Gm763|mKIAA0774	microtubule associated tumor suppressor candidate 2	protein-coding
499-32	chr5	147982794	147983291	+	147983042	NA	intron (NM_029920, intron 1 of 14)	intron (NM_029920, intron 1 of 14)	88912	NM_029920	77521		NM_029920	ENSMUSG00000029651	Mtus2	5730592G18Rik|A730013O20Rik|C130038G02Rik|Cazip|Gm763|mKIAA0774	microtubule associated tumor suppressor candidate 2	protein-coding
389-48	chr5	147947447	147947834	+	147947640	NA	intron (NM_029920, intron 1 of 14)	B3|SINE|B2	53510	NM_029920	77521		NM_029920	ENSMUSG00000029651	Mtus2	5730592G18Rik|A730013O20Rik|C130038G02Rik|Cazip|Gm763|mKIAA0774	microtubule associated tumor suppressor candidate 2	protein-coding
401-32	chr3	147922646	147923045	+	147922922	NA	Intergenic	Intergenic	737426	NM_001081298	99633		NM_153517	ENSMUSG00000028184	Adgrl2	CIRL-2|Gm619|Lec1|Lphh1|Lphn2|mKIAA0786	adhesion G protein-coupled receptor L2	protein-coding
427-22	chr4	147904985	147905410	+	147905081	NA	Intergenic	Intergenic	1462	NR_033639	277692		NR_033639	ENSMUSG00000080059	Rps19-ps3	Gm13143|Rps19-ps	ribosomal protein S19, pseudogene 3	pseudo
489-22	chr3	147883462	147883949	+	147883705	NA	Intergenic	L1MdF_III|LINE|L1	776566	NM_001081298	99633		NM_153517	ENSMUSG00000028184	Adgrl2	CIRL-2|Gm619|Lec1|Lphh1|Lphn2|mKIAA0786	adhesion G protein-coupled receptor L2	protein-coding
472-21	chr4	147844279	147844749	+	147844365	NA	intron (NM_001127189, intron 4 of 5)	intron (NM_001127189, intron 4 of 5)	49731	NM_001127189	100041677		NM_001127189	ENSMUSG00000078495	Zfp984	Gm13157	zinc finger protein 984	protein-coding
473-6	chr1	147840886	147841357	+	147841344	NA	Intergenic	Lx3_Mus|LINE|L1	1467696	NM_001357572	215378		NM_153539	ENSMUSG00000035131	Brinp3	B830045N13Rik|Fam5c	bone morphogenetic protein/retinoic acid inducible neural specific 3	protein-coding
370-43	chr2	147838643	147839011	+	147838827	NA	Intergenic	Intergenic	48557	NM_001291067	15376		NM_010446	ENSMUSG00000037025	Foxa2	HNF3-beta|HNF3beta|Hnf-3b|Hnf3b|Tcf-3b|Tcf3b	forkhead box A2	protein-coding
389-38	chr4	147836214	147836601	+	147836354	NA	Intergenic	Intergenic	-49319	NM_001127188	100503584		NM_001127188	ENSMUSG00000062518	Zfp534	Gm13159	zinc finger protein 534	protein-coding
435-40	chrX	147792239	147792672	+	147792482	NA	Intergenic	Intergenic	-88493	NM_011022	18422		NM_011022	ENSMUSG00000094885	Ott	-	ovary testis transcribed	protein-coding
407-39	chr6	147754370	147754775	+	147754572	NA	Intergenic	Intergenic	162833	NR_033636	100039727		NR_033636	ENSMUSG00000085077	1700049E15Rik	Gm15761	RIKEN cDNA 1700049E15 gene	ncRNA
441-21	chr3	147739771	147740210	+	147739990	NA	Intergenic	Intergenic	920281	NM_001081298	99633		NM_153517	ENSMUSG00000028184	Adgrl2	CIRL-2|Gm619|Lec1|Lphh1|Lphn2|mKIAA0786	adhesion G protein-coupled receptor L2	protein-coding
403-48	chr4	147668894	147669295	+	147669094	NA	3' UTR (NM_001014397, exon 6 of 6)	3' UTR (NM_001014397, exon 6 of 6)	31360	NM_001014397	433804		NM_001014397	ENSMUSG00000065999	Zfp985	Gm13154	zinc finger protein 985	protein-coding
564-9	chr4	147657701	147658263	+	147658141	NA	intron (NM_001014397, intron 3 of 5)	Lx3_Mus|LINE|L1	20248	NM_001014397	433804		NM_001014397	ENSMUSG00000065999	Zfp985	Gm13154	zinc finger protein 985	protein-coding
346-2	chr1	147631175	147631519	+	147631266	NA	Intergenic	L1MdGf_II|LINE|L1	1257922	NM_001357572	215378		NM_153539	ENSMUSG00000035131	Brinp3	B830045N13Rik|Fam5c	bone morphogenetic protein/retinoic acid inducible neural specific 3	protein-coding
459-28	chr4	147599230	147599687	+	147599336	NA	3' UTR (NM_001371348, exon 5 of 5)	3' UTR (NM_001371348, exon 5 of 5)	7403	NM_001039209	195531		NM_001039209	ENSMUSG00000078496	Zfp982	Gm13152	zinc finger protein 982	protein-coding
345-41	chr4	147592005	147592348	+	147592176	NA	intron (NM_001039209, intron 1 of 2)	intron (NM_001039209, intron 1 of 2)	121	NM_001039209	195531		NM_001039209	ENSMUSG00000078496	Zfp982	Gm13152	zinc finger protein 982	protein-coding
451-34	chr4	147561563	147562012	+	147561721	NA	intron (NM_001371348, intron 2 of 4)	B2_Mm1t|SINE|B2	-15087	NM_001365422	195531		NM_001039209	ENSMUSG00000078496	Zfp982	Gm13152	zinc finger protein 982	protein-coding
341-37	chr4	147559748	147560087	+	147559917	NA	intron (NM_001371348, intron 2 of 4)	RLTR25A|LTR|ERVK	-16957	NM_001365422	195531		NM_001039209	ENSMUSG00000078496	Zfp982	Gm13152	zinc finger protein 982	protein-coding
389-37	chr4	147523883	147524270	+	147524076	NA	Intergenic	L1_Mur1|LINE|L1	-3495	NM_001371349	195531		NM_001039209	ENSMUSG00000078496	Zfp982	Gm13152	zinc finger protein 982	protein-coding
503-6	chr3	147492532	147493033	+	147492745	NA	Intergenic	(A)n|Simple_repeat|Simple_repeat	934660	NM_001357217	70892		NM_027594	ENSMUSG00000036745	Ttll7	1110049N09Rik|4921517B04Rik|C630030B20|mTTLL7	tubulin tyrosine ligase-like family, member 7	protein-coding
345-40	chr4	147465736	147466079	+	147466048	NA	intron (NM_001378742, intron 2 of 4)	(ATAT)n|Simple_repeat|Simple_repeat	-61664	NM_001371349	195531		NM_001039209	ENSMUSG00000078496	Zfp982	Gm13152	zinc finger protein 982	protein-coding
324-36	chr4	147445861	147446183	+	147445983	NA	intron (NM_001378742, intron 1 of 4)	intron (NM_001378742, intron 1 of 4)	55961	NM_001384232	115489950		NM_001384232	ENSMUSG00000078498	Zfp988	Gm13151	zinc finger protein 988	protein-coding
574-3	chr3	147436628	147437200	+	147436915	NA	Intergenic	MusHAL1|LINE|L1	878792	NM_001357217	70892		NM_027594	ENSMUSG00000036745	Ttll7	1110049N09Rik|4921517B04Rik|C630030B20|mTTLL7	tubulin tyrosine ligase-like family, member 7	protein-coding
399-29	chr4	147371688	147372085	+	147371996	NA	intron (NM_001378742, intron 1 of 4)	L1_Mur2|LINE|L1	-18175	NM_001384232	115489950		NM_001384232	ENSMUSG00000078498	Zfp988	Gm13151	zinc finger protein 988	protein-coding
570	chr1	147349846	147350414	+	147349992	NA	Intergenic	L1MdFanc_II|LINE|L1	976705	NM_001357572	215378		NM_153539	ENSMUSG00000035131	Brinp3	B830045N13Rik|Fam5c	bone morphogenetic protein/retinoic acid inducible neural specific 3	protein-coding
306-30	chr6	147343367	147343671	+	147343558	NA	Intergenic	RLTR11A2|LTR|ERVK	-33850	NM_001355714	67015		NM_025911	ENSMUSG00000030301	Ccdc91	1700086G08Rik|1810060J02Rik|p56	coiled-coil domain containing 91	protein-coding
408-39	chr4	147320391	147320797	+	147320594	NA	intron (NM_001378742, intron 1 of 4)	L1Lx_I|LINE|L1	-69467	NM_001384232	115489950		NM_001384232	ENSMUSG00000078498	Zfp988	Gm13151	zinc finger protein 988	protein-coding
493-18	chr2	147272269	147272760	+	147272515	NA	Intergenic	(TCTT)n|Simple_repeat|Simple_repeat	65600	NM_008780	18503		NM_008780	ENSMUSG00000037034	Pax1	Pax-1|hbs|hunchback|un|undulated|wt	paired box 1	protein-coding
455-23	chr4	147222460	147222913	+	147222686	NA	intron (NM_001083918, intron 2 of 6)	intron (NM_001083918, intron 2 of 6)	6136	NM_001083918	666532		NM_001083918	ENSMUSG00000067916	Zfp991	Gm13139	zinc finger protein 991	protein-coding
445-37	chr6	147222283	147222726	+	147222504	NA	Intergenic	Intergenic	-56993	NM_008970	19227		NM_008970	ENSMUSG00000048776	Pthlh	PLP|PTH-like|Pthrp	parathyroid hormone-like peptide	protein-coding
433-25	chr2	147174892	147175323	+	147175107	NA	Intergenic	Intergenic	29606	NR_040330	99041		NR_040330	ENSMUSG00000087521	Pax1dt	AI646519|Aspax1|Peat	paired box 1 divergent transcript	ncRNA
328-30	chr2	147170990	147171316	+	147171153	NA	intron (NR_030769, intron 5 of 5)	(TTCTTC)n|Simple_repeat|Simple_repeat	33560	NR_040330	99041		NR_040330	ENSMUSG00000087521	Pax1dt	AI646519|Aspax1|Peat	paired box 1 divergent transcript	ncRNA
496-23	chr4	147124561	147125055	+	147124832	NA	intron (NM_001177767, intron 2 of 4)	intron (NM_001177767, intron 2 of 4)	18501	NM_001177767	100043034		NM_001177767	ENSMUSG00000067919	Rex2	Gm13138	reduced expression 2	protein-coding
566-11	chr4	147120037	147120601	+	147120113	NA	intron (NM_001177767, intron 2 of 4)	RLTR25B|LTR|ERVK	14012	NM_001177767	100043034		NM_001177767	ENSMUSG00000067919	Rex2	Gm13138	reduced expression 2	protein-coding
418-29	chr3	147029751	147030167	+	147029959	NA	Intergenic	Intergenic	471837	NM_001357217	70892		NM_027594	ENSMUSG00000036745	Ttll7	1110049N09Rik|4921517B04Rik|C630030B20|mTTLL7	tubulin tyrosine ligase-like family, member 7	protein-coding
444-27	chr4	147017602	147018044	+	147017817	NA	Intergenic	Intergenic	-88484	NM_001177767	100043034		NM_001177767	ENSMUSG00000067919	Rex2	Gm13138	reduced expression 2	protein-coding
367-29	chr4	147014461	147014826	+	147014643	NA	Intergenic	Intergenic	-91664	NM_001177767	100043034		NM_001177767	ENSMUSG00000067919	Rex2	Gm13138	reduced expression 2	protein-coding
511-2	chr1	147011241	147011750	+	147011517	NA	Intergenic	RLTR31M|LTR|ERVK	638070	NM_001357572	215378		NM_153539	ENSMUSG00000035131	Brinp3	B830045N13Rik|Fam5c	bone morphogenetic protein/retinoic acid inducible neural specific 3	protein-coding
557-10	chr2	146991327	146991882	+	146991636	NA	Intergenic	Intergenic	-34399	NR_030769	100313531		NR_030769	ENSMUSG00000086509	Nkx2-2os	Gm14112|Nkx2-2as|Nkx2.2AS	NK2 homeobox 2, opposite strand	ncRNA
360-33	chr5	146970077	146970435	+	146970256	NA	exon (NM_080795, exon 3 of 10)	exon (NM_080795, exon 3 of 10)	43126	NM_080795	140887		NM_080795	ENSMUSG00000016520	Lnx2	9630046H24	ligand of numb-protein X 2	protein-coding
388-4	chr1	146889353	146889739	+	146889546	NA	Intergenic	Intergenic	516121	NM_001357572	215378		NM_153539	ENSMUSG00000035131	Brinp3	B830045N13Rik|Fam5c	bone morphogenetic protein/retinoic acid inducible neural specific 3	protein-coding
393-33	chr4	146829796	146830187	+	146830161	NA	Intergenic	Intergenic	-198661	NR_045468	67524		NR_045468	ENSMUSG00000086046	1700095A21Rik	-	RIKEN cDNA 1700095A21 gene	ncRNA
505-9	chr5	146816764	146817267	+	146816990	NA	Intergenic	Intergenic	16892	NR_165291	115490216		NR_165291		Gm10858	-	predicted gene 10858	ncRNA
421-34	chr4	146814079	146814498	+	146814288	NA	Intergenic	Intergenic	-182958	NR_045468	67524		NR_045468	ENSMUSG00000086046	1700095A21Rik	-	RIKEN cDNA 1700095A21 gene	ncRNA
371-20	chr4	146807858	146808227	+	146808042	NA	Intergenic	Intergenic	-176712	NR_045468	67524		NR_045468	ENSMUSG00000086046	1700095A21Rik	-	RIKEN cDNA 1700095A21 gene	ncRNA
442-25	chr2	146728102	146728542	+	146728322	NA	intron (NM_001033298, intron 4 of 13)	ID_B1|SINE|B4	30522	NM_001033298	228730		NM_001033298	ENSMUSG00000074749	Kiz	Gm114|Ncrna00153|Plk1s1	kizuna centrosomal protein	protein-coding
483-28	chr6	146679984	146680465	+	146680224	NA	TTS (NM_001346666)	TTS (NM_001346666)	-26804	NM_001289681	272322		NM_172309	ENSMUSG00000040187	Bmal2	4632430A05Rik|Arntl2|CLIF|MOP9|bHLHe6	basic helix-loop-helix ARNT like 2	protein-coding
393-38	chr6	146664257	146664648	+	146664452	NA	intron (NM_172734, intron 3 of 13)	intron (NM_172734, intron 3 of 13)	38024	NM_001346666	232533		NM_172734	ENSMUSG00000001630	Stk38l	4930473A22Rik|Ndr2|Ndr54	serine/threonine kinase 38 like	protein-coding
398-34	chr4	146660159	146660555	+	146660244	NA	Intergenic	MT2A|LTR|ERVL	-29027	NR_045468	67524		NR_045468	ENSMUSG00000086046	1700095A21Rik	-	RIKEN cDNA 1700095A21 gene	ncRNA
483-24	chr4	146639551	146640032	+	146639566	NA	Intergenic	Intergenic	-8461	NR_045468	67524		NR_045468	ENSMUSG00000086046	1700095A21Rik	-	RIKEN cDNA 1700095A21 gene	ncRNA
465-30	chr3	146630951	146631414	+	146631182	NA	intron (NM_001357217, intron 10 of 20)	intron (NM_001357217, intron 10 of 20)	73060	NM_001357217	70892		NM_027594	ENSMUSG00000036745	Ttll7	1110049N09Rik|4921517B04Rik|C630030B20|mTTLL7	tubulin tyrosine ligase-like family, member 7	protein-coding
444-26	chr4	146582596	146583038	+	146582742	NA	Intergenic	Intergenic	-3640	NM_001243138	100041433		NM_001243138	ENSMUSG00000056300	Zfp981	Gm13247	zinc finger protein 981	protein-coding
511-9	chr4	146548388	146548897	+	146548822	NA	intron (NM_001085522, intron 2 of 3)	RLTR44E|LTR|ERVK	15155	NM_001085522	433791		NM_001085522	ENSMUSG00000070605	Zfp992	Gm13251	zinc finger protein 992	protein-coding
456-29	chr4	146512026	146512480	+	146512257	NA	Intergenic	Lx2|LINE|L1	-21234	NM_001085522	433791		NM_001085522	ENSMUSG00000070605	Zfp992	Gm13251	zinc finger protein 992	protein-coding
520-4	chr4	146501822	146502340	+	146502145	NA	Intergenic	Intergenic	-31406	NM_001085522	433791		NM_001085522	ENSMUSG00000070605	Zfp992	Gm13251	zinc finger protein 992	protein-coding
495-29	chr6	146500252	146500745	+	146500498	NA	3' UTR (NM_001347513, exon 6 of 6)	3' UTR (NM_001347513, exon 6 of 6)	21089	NM_026218	67529		NM_026218	ENSMUSG00000040242	Fgfr1op2	1500031J01Rik	FGFR1 oncogene partner 2	protein-coding
581-13	chr4	146436972	146437551	+	146437275	NA	Intergenic	Intergenic	-96226	NM_001085522	433791		NM_001085522	ENSMUSG00000070605	Zfp992	Gm13251	zinc finger protein 992	protein-coding
409-34	chr4	146421535	146421942	+	146421936	NA	Intergenic	RLTR4_MM-int|LTR|LTR	-111749	NM_001085522	433791		NM_001085522	ENSMUSG00000070605	Zfp992	Gm13251	zinc finger protein 992	protein-coding
482-27	chr4	146418401	146418881	+	146418641	NA	Intergenic	RLTR4_MM-int|LTR|LTR	-114846	NM_001085522	433791		NM_001085522	ENSMUSG00000070605	Zfp992	Gm13251	zinc finger protein 992	protein-coding
389-47	chr5	146408563	146408950	+	146408756	NA	TTS (NM_145155)	TTS (NM_145155)	-9997	NM_001243104	623198		NM_001243104	ENSMUSG00000096344	Gm6408	-	predicted gene 6408	protein-coding
357-35	chr4	146382959	146383314	+	146383012	NA	Intergenic	Intergenic	-150351	NM_001085522	433791		NM_001085522	ENSMUSG00000070605	Zfp992	Gm13251	zinc finger protein 992	protein-coding
331-29	chr2	146375609	146375938	+	146375773	NA	Intergenic	Intergenic	-9078	NR_040502	74065		NR_040502	ENSMUSG00000085796	4933406D12Rik	-	RIKEN cDNA 4933406D12 gene	ncRNA
453-43	chrX	146372816	146373267	+	146372920	NA	Intergenic	L1MdF_IV|LINE|L1	-35964	NM_001356368	210297		NM_001081173	ENSMUSG00000031290	Lrch2	mKIAA1495	leucine-rich repeats and calponin homology (CH) domain containing 2	protein-coding
297-33	chr4	146309484	146309779	+	146309594	NA	Intergenic	Intergenic	215371	NM_001177545	667666		NM_001177545	ENSMUSG00000066007	Zfp600	Gm13164	zinc finger protein 600	protein-coding
407-37	chr5	146278260	146278665	+	146278462	NA	Intergenic	Lx8b|LINE|L1	-43354	NM_145155	245880		NM_145155	ENSMUSG00000029636	Wasf3	Scar3|Wave3	WASP family, member 3	protein-coding
292-34	chr4	146251192	146251482	+	146251263	NA	Intergenic	RLTR44E|LTR|ERVK	157077	NM_001177545	667666		NM_001177545	ENSMUSG00000066007	Zfp600	Gm13164	zinc finger protein 600	protein-coding
589-2	chr1	146209310	146209897	+	146209813	NA	Intergenic	Lx4B|LINE|L1	161297	NR_166160	102639375		NR_166158	ENSMUSG00000099964	Gm29514	-	predicted gene 29514	ncRNA
600-11	chr5	146197576	146198174	+	146197946	NA	intron (NM_153599, intron 2 of 12)	LSU-rRNA_Hsa|rRNA|rRNA	29815	NM_001359990	264064		NM_153599	ENSMUSG00000029635	Cdk8	-	cyclin dependent kinase 8	protein-coding
581-12	chr4	146166114	146166693	+	146166385	NA	Intergenic	L1_Mur2|LINE|L1	72143	NM_001177545	667666		NM_001177545	ENSMUSG00000066007	Zfp600	Gm13164	zinc finger protein 600	protein-coding
348-45	chr4	146143041	146143387	+	146143214	NA	Intergenic	Intergenic	48954	NM_001177545	667666		NM_001177545	ENSMUSG00000066007	Zfp600	Gm13164	zinc finger protein 600	protein-coding
364-29	chr2	146138836	146139198	+	146139018	NA	intron (NM_001033348, intron 38 of 40)	Charlie7|DNA|hAT-Charlie	37811	NR_040619	77806		NR_040619	ENSMUSG00000085958	A930019D19Rik	-	RIKEN cDNA A930019D19 gene	ncRNA
386-28	chr4	146133734	146134118	+	146133809	NA	3' UTR (NM_001177546, exon 5 of 5)	3' UTR (NM_001177546, exon 5 of 5)	39666	NM_001177545	667666		NM_001177545	ENSMUSG00000066007	Zfp600	Gm13164	zinc finger protein 600	protein-coding
384-30	chr4	146126355	146126737	+	146126534	NA	intron (NM_001177545, intron 2 of 4)	intron (NM_001177545, intron 2 of 4)	32286	NM_001177545	667666		NM_001177545	ENSMUSG00000066007	Zfp600	Gm13164	zinc finger protein 600	protein-coding
293-6	chr1	146109007	146109298	+	146109148	NA	Intergenic	(CA)n|Simple_repeat|Simple_repeat	261748	NR_166160	102639375		NR_166158	ENSMUSG00000099964	Gm29514	-	predicted gene 29514	ncRNA
381-31	chr4	146103841	146104220	+	146104170	NA	intron (NM_001177545, intron 2 of 4)	intron (NM_001177545, intron 2 of 4)	9770	NM_001177545	667666		NM_001177545	ENSMUSG00000066007	Zfp600	Gm13164	zinc finger protein 600	protein-coding
340-33	chr4	146096553	146096891	+	146096722	NA	intron (NM_001177545, intron 2 of 4)	intron (NM_001177545, intron 2 of 4)	2462	NM_001177545	667666		NM_001177545	ENSMUSG00000066007	Zfp600	Gm13164	zinc finger protein 600	protein-coding
347-32	chr3	146078510	146078855	+	146078681	NA	intron (NR_033542, intron 2 of 2)	intron (NR_033542, intron 2 of 2)	6017	NR_033542	100038607		NR_033542	ENSMUSG00000105602	Gm10636	-	predicted gene 10636	ncRNA
322-41	chr4	146054577	146054897	+	146054731	NA	intron (NM_001037926, intron 2 of 3)	intron (NM_001037926, intron 2 of 3)	20855	NM_001037926	626316		NM_001037926	ENSMUSG00000066009	Zfp987	Gm13051	zinc finger protein 987	protein-coding
374-36	chr3	146039679	146040051	+	146039740	NA	Intergenic	Intergenic	44834	NR_033542	100038607		NR_033542	ENSMUSG00000105602	Gm10636	-	predicted gene 10636	ncRNA
596-13	chr2	146023874	146024468	+	146023974	NA	intron (NM_001369121, intron 25 of 26)	L1MEc|LINE|L1	-39746	NM_016889	53626		NM_016889	ENSMUSG00000068154	Insm1	IA-1	insulinoma-associated 1	protein-coding
481-26	chr4	146009599	146010078	+	146009783	NA	Intergenic	Intergenic	5744	NR_030771	627585		NM_001039233		Gm13034	-	SWI/SNF related, matrix associated, actin dependent regulator of chromatin, subfamily a, member 5 pseudogene	pseudo
386-34	chr6	146001851	146002235	+	146002043	NA	Intergenic	L1Lx_III|LINE|L1	122195	NM_010656	16651		NM_010656	ENSMUSG00000030255	Sspn	Gm32675|Krag	sarcospan	protein-coding
360-32	chr5	145993434	145993792	+	145993613	NA	Intergenic	ERVB4_1-I_MM|LTR|ERVK	-22455	NM_001105160	100041449		NM_001105160	ENSMUSG00000061292	Cyp3a59	-	cytochrome P450, family 3, subfamily a, polypeptide 59	protein-coding
581-8	chr2	145974654	145975233	+	145974761	NA	intron (NM_001369121, intron 22 of 26)	L1MdMus_II|LINE|L1	-88974	NM_016889	53626		NM_016889	ENSMUSG00000068154	Insm1	IA-1	insulinoma-associated 1	protein-coding
327-44	chr5	145888926	145889251	+	145888947	NA	Intergenic	L1MdF_III|LINE|L1	57339	NM_019792	56388		NM_019792	ENSMUSG00000029630	Cyp3a25	-	cytochrome P450, family 3, subfamily a, polypeptide 25	protein-coding
308-23	chr2	145878204	145878510	+	145878440	NA	intron (NM_001369121, intron 14 of 26)	intron (NM_001369121, intron 14 of 26)	101653	NM_001369121	78774		NM_175280	ENSMUSG00000037143	Cfap61	4930529M08Rik	cilia and flagella associated protein 61	protein-coding
341-44	chr6	145868215	145868554	+	145868384	NA	Intergenic	Intergenic	-9215	NM_001310837	16651		NM_010656	ENSMUSG00000030255	Sspn	Gm32675|Krag	sarcospan	protein-coding
465-3	chr1	145810596	145811059	+	145810827	NA	Intergenic	Intergenic	560073	NR_166160	102639375		NR_166158	ENSMUSG00000099964	Gm29514	-	predicted gene 29514	ncRNA
414-35	chr5	145796340	145796752	+	145796546	NA	intron (NM_007818, intron 11 of 12)	Lx8|LINE|L1	20118	NM_007818	13112		NM_007818	ENSMUSG00000056035	Cyp3a11	Cyp3a|IIIAm1|Pcn	cytochrome P450, family 3, subfamily a, polypeptide 11	protein-coding
559-7	chr6	145763510	145764067	+	145763735	NA	3' UTR (NM_027760, exon 5 of 5)	3' UTR (NM_027760, exon 5 of 5)	47358	NM_024469	79362		NM_024469	ENSMUSG00000030256	Bhlhe41	6430520M22Rik|Bhlhb2l|Bhlhb3|DEC2|Sharp1	basic helix-loop-helix family, member e41	protein-coding
356-31	chr6	145715421	145715775	+	145715598	NA	intron (NM_027760, intron 1 of 4)	intron (NM_027760, intron 1 of 4)	23085	NM_027760	71323		NM_027760	ENSMUSG00000030259	Rassf8	5133400D11Rik|Hoj1|mHoj-1	Ras association (RalGDS/AF-6) domain family (N-terminal) member 8	protein-coding
426	chr1	145692451	145692875	+	145692663	NA	Intergenic	Intergenic	678237	NR_166160	102639375		NR_166158	ENSMUSG00000099964	Gm29514	-	predicted gene 29514	ncRNA
284-10	chr5	145685639	145685921	+	145685780	NA	Intergenic	ERVB4_2-I_MM|LTR|ERVK	-28834	NM_017396	53973		NM_017396	ENSMUSG00000075551	Cyp3a41a	Cyp3a41	cytochrome P450, family 3, subfamily a, polypeptide 41A	protein-coding
365-56	chrX	145677242	145677605	+	145677423	NA	Intergenic	Intergenic	-68086	NM_008312	15560		NM_008312	ENSMUSG00000041380	Htr2c	5-HT-1C|5-HT-2C|5-HT1C|5-HT2C|5-HT2cR|5-HTR2C|5HT1c|Htr1c|SR1	5-hydroxytryptamine (serotonin) receptor 2C	protein-coding
357-37	chr5	145630837	145631192	+	145631014	NA	3' UTR (NM_017396, exon 13 of 13).2	3' UTR (NM_017396, exon 13 of 13).2	25932	NM_017396	53973		NM_017396	ENSMUSG00000075551	Cyp3a41a	Cyp3a41	cytochrome P450, family 3, subfamily a, polypeptide 41A	protein-coding
446-32	chr5	145624216	145624660	+	145624342	NA	Intergenic	IAPEY3-int|LTR|ERVK	32508	NM_017396	53973		NM_017396	ENSMUSG00000075551	Cyp3a41a	Cyp3a41	cytochrome P450, family 3, subfamily a, polypeptide 41A	protein-coding
382-23	chr5	145594650	145595030	+	145594826	NA	Intergenic	RLTR34B_MM|LTR|ERVK	62106	NM_017396	53973		NM_017396	ENSMUSG00000075551	Cyp3a41a	Cyp3a41	cytochrome P450, family 3, subfamily a, polypeptide 41A	protein-coding
344-31	chr4	145590603	145590945	+	145590791	NA	Intergenic	Intergenic	26985	NR_033612	236069		NR_033612	ENSMUSG00000096233	Gm13238	-	carnitine deficiency-associated gene expressed in ventricle 3 pseudogene	pseudo
499-31	chr5	145565144	145565641	+	145565233	NA	Intergenic	Lx8|LINE|L1	-43852	NM_017396	53973		NM_017396	ENSMUSG00000075551	Cyp3a41a	Cyp3a41	cytochrome P450, family 3, subfamily a, polypeptide 41A	protein-coding
383-36	chr3	145513774	145514155	+	145513964	NA	intron (NM_026993, intron 1 of 5)	MTD|LTR|ERVL-MaLR	49517	NM_026993	69219		NM_026993	ENSMUSG00000028194	Ddah1	2410006N07Rik|2510015N06Rik	dimethylarginine dimethylaminohydrolase 1	protein-coding
378-34	chr3	145448985	145449361	+	145449224	NA	Intergenic	Intergenic	-15274	NM_026993	69219		NM_026993	ENSMUSG00000028194	Ddah1	2410006N07Rik|2510015N06Rik	dimethylarginine dimethylaminohydrolase 1	protein-coding
358-30	chr4	145435927	145436283	+	145435973	NA	Intergenic	Intergenic	38838	NM_001103158	100041379		NM_001103158	ENSMUSG00000058186	Zfp980	Gm13242	zinc finger protein 980	protein-coding
329-33	chr4	145432621	145432948	+	145432879	NA	Intergenic	Intergenic	35517	NM_001103158	100041379		NM_001103158	ENSMUSG00000058186	Zfp980	Gm13242	zinc finger protein 980	protein-coding
483-33	chrX	145415000	145415481	+	145415240	NA	Intergenic	Intergenic	-330269	NM_008312	15560		NM_008312	ENSMUSG00000041380	Htr2c	5-HT-1C|5-HT-2C|5-HT1C|5-HT2C|5-HT2cR|5-HTR2C|5HT1c|Htr1c|SR1	5-hydroxytryptamine (serotonin) receptor 2C	protein-coding
383-5	chr1	145412370	145412751	+	145412515	NA	Intergenic	ORR1C1|LTR|ERVL-MaLR	-761395	NM_022881	64214		NM_022881	ENSMUSG00000026357	Rgs18	-	regulator of G-protein signaling 18	protein-coding
436-2	chr1	145390911	145391345	+	145391128	NA	Intergenic	Intergenic	-739963	NM_022881	64214		NM_022881	ENSMUSG00000026357	Rgs18	-	regulator of G-protein signaling 18	protein-coding
337-35	chr6	145368993	145369328	+	145369160	NA	intron (NM_028742, intron 5 of 9)	L1MEg|LINE|L1	11491	NM_028742	74071		NM_028742	ENSMUSG00000054966	Lmntd1	4933403M22Rik|Ifltd1|Lmna-rs1|Lmna1	lamin tail domain containing 1	protein-coding
587-5	chr2	145345903	145346488	+	145346233	NA	intron (NM_053195, intron 3 of 16)	Lx7|LINE|L1	50707	NM_001037929	627302		NM_001037929		Gm14092	-	predicted gene 14092	protein-coding
474-23	chr4	145292853	145293325	+	145293089	NA	Intergenic	L1MdFanc_I|LINE|L1	-18681	NM_001324416	433801		NM_001013808	ENSMUSG00000078502	Zfp268	Gm13212	zinc finger protein 268	protein-coding
305-57	chrX	145281114	145281417	+	145281376	NA	Intergenic	Lx3A|LINE|L1	-464244	NM_008312	15560		NM_008312	ENSMUSG00000041380	Htr2c	5-HT-1C|5-HT-2C|5-HT1C|5-HT2C|5-HT2cR|5-HTR2C|5HT1c|Htr1c|SR1	5-hydroxytryptamine (serotonin) receptor 2C	protein-coding
352-24	chr5	145254478	145254828	+	145254702	NA	Intergenic	B1_Mus1|SINE|Alu	-27426	NM_001100180	622127		NM_001100180	ENSMUSG00000070419	Cyp3a57	EG622127	cytochrome P450, family 3, subfamily a, polypeptide 57	protein-coding
486-28	chr4	145243900	145244384	+	145244142	NA	intron (NM_001324553, intron 1 of 3)	Lx8|LINE|L1	6813	NM_001324553	101056073		NM_001324553	ENSMUSG00000078503	Zfp990	Gm13225	zinc finger protein 990	protein-coding
323-29	chr5	145230460	145230781	+	145230620	NA	Intergenic	Intergenic	13339	NM_001081431	666311		NM_001081431	ENSMUSG00000070420	Zscan25	EG666311|Zfp498	zinc finger and SCAN domain containing 25	protein-coding
591-6	chr4	145219262	145219851	+	145219737	NA	Intergenic	MT2B|LTR|ERVL	-17773	NM_001324553	101056073		NM_001324553	ENSMUSG00000078503	Zfp990	Gm13225	zinc finger protein 990	protein-coding
398-42	chrX	145200120	145200516	+	145200318	NA	Intergenic	MLT1A0|LTR|ERVL-MaLR	-545191	NM_008312	15560		NM_008312	ENSMUSG00000041380	Htr2c	5-HT-1C|5-HT-2C|5-HT1C|5-HT2C|5-HT2cR|5-HTR2C|5HT1c|Htr1c|SR1	5-hydroxytryptamine (serotonin) receptor 2C	protein-coding
523-5	chr3	145162228	145162749	+	145162575	NA	intron (NM_027770, intron 33 of 59)	B1F|SINE|Alu	-119475	NM_001081094	229937		NM_001081094	ENSMUSG00000074182	Znhit6	2410019A14Rik	zinc finger, HIT type 6	protein-coding
372-27	chr3	145139560	145139930	+	145139745	NA	intron (NM_027770, intron 27 of 59)	intron (NM_027770, intron 27 of 59)	141512	NM_027770	71355		NM_027770	ENSMUSG00000028197	Col24a1	5430404K19Rik	collagen, type XXIV, alpha 1	protein-coding
360-3	chr1	145138896	145139254	+	145139075	NA	Intergenic	ORR1D1|LTR|ERVL-MaLR	-487910	NM_022881	64214		NM_022881	ENSMUSG00000026357	Rgs18	-	regulator of G-protein signaling 18	protein-coding
412-22	chr4	145086267	145086677	+	145086336	NA	Intergenic	L1MdA_IV|LINE|L1	-44738	NM_009401	21941		NM_009401	ENSMUSG00000028602	Tnfrsf8	Cd30|D1S166E|Ki|Ki-1	tumor necrosis factor receptor superfamily, member 8	protein-coding
440-24	chr3	145023800	145024238	+	145024019	NA	intron (NM_027770, intron 3 of 59)	intron (NM_027770, intron 3 of 59)	25786	NM_027770	71355		NM_027770	ENSMUSG00000028197	Col24a1	5430404K19Rik	collagen, type XXIV, alpha 1	protein-coding
323-22	chr3	145004815	145005136	+	145004975	NA	intron (NM_027770, intron 2 of 59)	MTEa|LTR|ERVL-MaLR	6742	NM_027770	71355		NM_027770	ENSMUSG00000028197	Col24a1	5430404K19Rik	collagen, type XXIV, alpha 1	protein-coding
488-30	chrX	144981093	144981579	+	144981336	NA	Intergenic	Intergenic	-710701	NM_153319	27494		NM_153319	ENSMUSG00000041688	Amot	CAG-2|D0Kist1|Sii6	angiomotin	protein-coding
495-33	chr7	144894669	144895162	+	144894949	NA	Intergenic	(AGGGTT)n|Simple_repeat|Simple_repeat	26343	NM_203490	211578		NM_203490	ENSMUSG00000051207	Mrgprd	Gm499|Mgrd|MrgD|TGR7	MAS-related GPR, member D	protein-coding
454-23	chr3	144841722	144842174	+	144841948	NA	intron (NM_025714, intron 9 of 15)	intron (NM_025714, intron 9 of 15)	17587	NM_025714	52184		NM_025714	ENSMUSG00000028256	Odf2l	4733401D09Rik|9630045K08Rik|D3Ertd250e	outer dense fiber of sperm tails 2-like	protein-coding
336-33	chr2	144780290	144780624	+	144780457	NA	Intergenic	Lx8|LINE|L1	114871	NM_025490	66328		NM_025490	ENSMUSG00000027431	Scp2d1	1700010M22Rik	SCP2 sterol-binding domain containing 1	protein-coding
432-38	chr7	144764544	144764974	+	144764759	NA	intron (NR_132643, intron 19 of 22)	intron (NR_132643, intron 19 of 22)	-2903	NM_001369202	100040049		NM_001369202	ENSMUSG00000109305	Smim38	1810010D01Rik|Gm2572	small integral membrane protein 38	protein-coding
325-42	chr5	144760211	144760534	+	144760372	NA	intron (NM_001081362, intron 45 of 70)	B3A|SINE|B2	54768	NM_001081362	100683		NM_133901	ENSMUSG00000045482	Trrap	-	transformation/transcription domain-associated protein	protein-coding
476-28	chr4	144759240	144759714	+	144759477	NA	intron (NM_001276465, intron 65 of 69)	intron (NM_001276465, intron 65 of 69)	139770	NM_001357274	20148		NM_011303	ENSMUSG00000066026	Dhrs3	Rsdr1|retSDR1	dehydrogenase/reductase 3	protein-coding
409-27	chr2	144704592	144704999	+	144704891	NA	Intergenic	L1MdV_III|LINE|L1	39209	NM_025490	66328		NM_025490	ENSMUSG00000027431	Scp2d1	1700010M22Rik	SCP2 sterol-binding domain containing 1	protein-coding
566-17	chr7	144702747	144703311	+	144702953	NA	Intergenic	Intergenic	58827	NM_001369202	100040049		NM_001369202	ENSMUSG00000109305	Smim38	1810010D01Rik|Gm2572	small integral membrane protein 38	protein-coding
432-24	chr3	144631718	144632148	+	144631856	NA	exon (NM_001033199, exon 5 of 14)	exon (NM_001033199, exon 5 of 14)	6357	NM_001033199	99709		NM_001033199	ENSMUSG00000074195	Clca4b	Clca7	chloride channel accessory 4B	protein-coding
431-19	chr3	144557829	144558258	+	144558043	NA	Intergenic	L1MdF_V|LINE|L1	-2980	NM_139148	229927		NM_139148	ENSMUSG00000037033	Clca3b	Clca4	chloride channel accessory 3B	protein-coding
440-37	chrX	144551590	144552028	+	144551809	NA	Intergenic	Lx7|LINE|L1	-281174	NM_153319	27494		NM_153319	ENSMUSG00000041688	Amot	CAG-2|D0Kist1|Sii6	angiomotin	protein-coding
373-52	chr7	144531911	144532282	+	144532096	NA	Intergenic	B4|SINE|B4	-38528	NM_001379248	12443		NM_007631	ENSMUSG00000070348	Ccnd1	CycD1|Cyl-1|PRAD1|bcl-1|cD1	cyclin D1	protein-coding
297-32	chr4	144488630	144488925	+	144488857	NA	Intergenic	L1MdA_IV|LINE|L1	24376	NM_001126316	329993		NM_001126316	ENSMUSG00000078504	Aadacl4fm5	Gm438	AADACL4 family member 5	protein-coding
326-47	chr6	144462283	144462607	+	144462445	NA	Intergenic	MTD|LTR|ERVL-MaLR	-156149	NR_040519	66760		NR_040519	ENSMUSG00000085785	Sox5os3	4933425H06Rik	SRY (sex determining region Y)-box 5, opposite strand 3	ncRNA
462-38	chr7	144395724	144396184	+	144395954	NA	intron (NM_008007, intron 2 of 2)	(TCCA)n|Simple_repeat|Simple_repeat	3605	NM_008007	14174		NM_008007	ENSMUSG00000031074	Fgf3	Fgf-3|Fgf5c|Int-2|Int-P	fibroblast growth factor 3	protein-coding
489-21	chr3	144389996	144390483	+	144390239	NA	3' UTR (NM_001379171, exon 12 of 12)	3' UTR (NM_001379171, exon 12 of 12)	35691	NM_001379170	54673		NM_019464	ENSMUSG00000037062	Sh3glb1	Bif-1|mKIAA0491	SH3-domain GRB2-like B1 (endophilin)	protein-coding
567-4	chr4	144379312	144379877	+	144379692	NA	Intergenic	L1MdGf_I|LINE|L1	33344	NM_001085504	230890		NM_001085504	ENSMUSG00000078505	Aadacl4fm4	Gm436	AADACL4 family member 4	protein-coding
299-24	chr2	144350262	144350559	+	144350513	NA	intron (NM_172859, intron 6 of 20)	B2_Mm1t|SINE|B2	18924	NM_001360363	241688		NM_172859	ENSMUSG00000037259	Dzank1	2810039F03Rik|6330439K17Rik|Ankrd64	double zinc ribbon and ankyrin repeat domains 1	protein-coding
459-34	chr7	144301720	144302177	+	144301948	NA	Intergenic	Intergenic	-9638	NM_178642	101772		NM_178642	ENSMUSG00000031075	Ano1	Tmem16a	anoctamin 1, calcium activated chloride channel	protein-coding
369-41	chr5	144278891	144279258	+	144279074	NA	intron (NM_025833, intron 1 of 13)	intron (NM_025833, intron 1 of 13)	-15659	NR_102374	100579137		NR_102372	ENSMUSG00000104600	Dmrt1i	Dmr	Dmrt1 interacting ncRNA	ncRNA
291-30	chr7	144237153	144237442	+	144237297	NA	intron (NM_178642, intron 1 of 25)	ID_B1|SINE|B4	55013	NM_001242349	101772		NM_178642	ENSMUSG00000031075	Ano1	Tmem16a	anoctamin 1, calcium activated chloride channel	protein-coding
441-24	chr4	144181372	144181811	+	144181591	NA	3' UTR (NM_001085503, exon 4 of 4)	3' UTR (NM_001085503, exon 4 of 4)	8735	NM_001085503	230883		NM_001085503	ENSMUSG00000078507	Aadacl3	Gm435	arylacetamide deacetylase like 3	protein-coding
303-31	chr3	144156743	144157044	+	144156893	NA	intron (NM_011828, intron 3 of 6)	intron (NM_011828, intron 3 of 6)	119084	NM_011828	23908		NM_011828	ENSMUSG00000040151	Hs2st1	2OST|Hs2st|mKIAA0448	heparan sulfate 2-O-sulfotransferase 1	protein-coding
535-2	chr1	144141260	144141793	+	144141601	NA	Intergenic	Intergenic	-16684	NM_015811	50778		NM_015811	ENSMUSG00000026358	Rgs1	BL34	regulator of G-protein signaling 1	protein-coding
445-31	chr4	144138967	144139410	+	144139188	NA	Intergenic	Intergenic	-4154	NM_029948	77632		NM_029948	ENSMUSG00000028591	Pramel13	4930569K13Rik|Pramef12	PRAME like 13	protein-coding
479-28	chr6	144125009	144125486	+	144125247	NA	intron (NM_011444, intron 1 of 14)	(ATAG)n|Simple_repeat|Simple_repeat	30047	NM_001243163	20678		NM_011444	ENSMUSG00000041540	Sox5	A730017D01Rik	SRY (sex determining region Y)-box 5	protein-coding
465-46	chrX	144085888	144086351	+	144086119	NA	intron (NM_178358, intron 3 of 3)	intron (NM_178358, intron 3 of 3)	45816	NM_178358	237091		NM_178358	ENSMUSG00000041700	Lhfpl1	Lhfp	lipoma HMGIC fusion partner-like 1	protein-coding
460-24	chr6	144074670	144075128	+	144074961	NA	intron (NM_001243163, intron 2 of 13)	intron (NM_001243163, intron 2 of 13)	80395	NM_001243163	20678		NM_011444	ENSMUSG00000041540	Sox5	A730017D01Rik	SRY (sex determining region Y)-box 5	protein-coding
486-24	chr2	144034477	144034961	+	144034719	NA	Intergenic	RSINE1|SINE|B4	-3509	NR_136884	433481		NR_136884	ENSMUSG00000074758	Gm5535	EG433481	predicted gene 5535	ncRNA
336-40	chr4	144028606	144028940	+	144028773	NA	Intergenic	B2_Mm2|SINE|B2	-21737	NM_001085418	384077		NM_001085418	ENSMUSG00000036749	Pramel5	-	PRAME like 5	protein-coding
329-43	chr7	144027160	144027487	+	144027323	NA	Intergenic	Intergenic	-2651	NM_007803	13043		NM_007803	ENSMUSG00000031078	Cttn	1110020L01Rik|Ems1	cortactin	protein-coding
421-39	chr6	143944412	143944831	+	143944621	NA	intron (NM_001113559, intron 6 of 13)	B1F2|SINE|Alu	-51789	NM_001347506	20678		NM_011444	ENSMUSG00000041540	Sox5	A730017D01Rik	SRY (sex determining region Y)-box 5	protein-coding
336-32	chr2	143906690	143907024	+	143906857	NA	intron (NM_207275, intron 2 of 3)	URR1A|DNA|hAT-Charlie	31835	NM_207275	403171		NM_207275	ENSMUSG00000037307	Banf2	4930517K23Rik|Baf-L|Baf-like|Gm115	BANF family member 2	protein-coding
436-32	chr4	143888110	143888544	+	143888327	NA	intron (NM_201258, intron 1 of 3)	Lx2B2|LINE|L1	894	NM_201258	100012		NM_201258	ENSMUSG00000050810	Oog3	-	oogenesin 3	protein-coding
462-31	chr5	143851124	143851584	+	143851354	NA	intron (NM_008886, intron 4 of 14)	ID4|SINE|ID	4535	NM_008886	18861		NM_008886	ENSMUSG00000075569	Pms2	Pmsl2	PMS1 homolog2, mismatch repair system component	protein-coding
399-28	chr4	143832392	143832789	+	143832590	NA	intron (NM_001085419, intron 1 of 3)	intron (NM_001085419, intron 1 of 3)	6140	NM_001085419	100041077		NM_001085419	ENSMUSG00000073723	Pramel61	Gm13102	PRAME like 60	protein-coding
378-36	chr4	143723301	143723677	+	143723489	NA	Intergenic	Intergenic	-2550	NM_001085540	626943		NM_001085540	ENSMUSG00000078509	Pramel14	Gm13107|Pramef17	PRAME like 14	protein-coding
395-46	chr7	143641547	143641940	+	143641743	NA	Intergenic	Intergenic	78752	NR_037292	100526562		NR_037292	ENSMUSG00000093221	Mir3105	mmu-mir-3105	microRNA 3105	ncRNA
319-4	chr1	143599052	143599369	+	143599210	NA	Intergenic	Intergenic	-15877	NM_001038593	69367		NM_023505	ENSMUSG00000018196	Glrx2	1700010P22Rik|Grx2	glutaredoxin 2	protein-coding
382-27	chr6	143565293	143565673	+	143565483	NA	intron (NR_045732, intron 2 of 4)	intron (NR_045732, intron 2 of 4)	31531	NR_045732	73425		NR_045732	ENSMUSG00000086887	1700060C16Rik	-	RIKEN cDNA 1700060C16 gene	ncRNA
485-23	chr5	143512101	143512584	+	143512342	NA	intron (NM_001347530, intron 1 of 6)	intron (NM_001347530, intron 1 of 6)	1406	NM_009007	19353		NM_009007	ENSMUSG00000001847	Rac1	D5Ertd559e	Rac family small GTPase 1	protein-coding
378-39	chr5	143499047	143499423	+	143499243	NA	intron (NM_001347530, intron 3 of 6)	intron (NM_001347530, intron 3 of 6)	14513	NM_009007	19353		NM_009007	ENSMUSG00000001847	Rac1	D5Ertd559e	Rac family small GTPase 1	protein-coding
399-22	chr2	143497918	143498315	+	143498116	NA	intron (NM_008792, intron 2 of 11)	L1MD3|LINE|L1	-108359	NR_040354	378776		NR_040354	ENSMUSG00000086171	Pcsk2os1	C630020P19Rik	proprotein convertase subtilisin/kexin type 2, opposite strand 1	ncRNA
488-27	chr6	143486440	143486926	+	143486683	NA	Intergenic	Intergenic	-5449	NR_155418	75904		NR_155418	ENSMUSG00000084971	4930579D09Rik	-	RIKEN cDNA 4930579D09 gene	ncRNA
442-33	chr5	143472653	143473093	+	143472873	NA	intron (NM_144915, intron 7 of 14)	intron (NM_144915, intron 7 of 14)	22625	NM_144915	231871		NM_144915	ENSMUSG00000039206	Daglb	E330036I19Rik	diacylglycerol lipase, beta	protein-coding
400-28	chr2	143432932	143433330	+	143433131	NA	intron (NM_008792, intron 2 of 11)	MTB_Mm|LTR|ERVL-MaLR	-43374	NR_040354	378776		NR_040354	ENSMUSG00000086171	Pcsk2os1	C630020P19Rik	proprotein convertase subtilisin/kexin type 2, opposite strand 1	ncRNA
296-31	chr6	143409054	143409348	+	143409201	NA	Intergenic	Intergenic	72033	NR_155418	75904		NR_155418	ENSMUSG00000084971	4930579D09Rik	-	RIKEN cDNA 4930579D09 gene	ncRNA
528-10	chr2	143401382	143401908	+	143401552	NA	intron (NM_008792, intron 1 of 11)	intron (NM_008792, intron 1 of 11)	-11888	NR_040354	378776		NR_040354	ENSMUSG00000086171	Pcsk2os1	C630020P19Rik	proprotein convertase subtilisin/kexin type 2, opposite strand 1	ncRNA
309-3	chr1	143336716	143337023	+	143336869	NA	Intergenic	L1_Mur2|LINE|L1	-64546	NR_168345	102638756		NR_168345		Gm35244	-	predicted gene, 35244	ncRNA
429-37	chr4	143324339	143324766	+	143324550	NA	Intergenic	Intergenic	-17021	NM_001126324	279185		NM_001126324	ENSMUSG00000066688	Pramel21	Gm13083	PRAME like 21	protein-coding
560-7	chr3	143300813	143301371	+	143301136	NA	Intergenic	Intergenic	116812	NR_040405	621809		NR_040405	ENSMUSG00000105279	Gm6260	EG621809	predicted gene 6260	ncRNA
465-29	chr3	143276563	143277026	+	143276794	NA	Intergenic	Intergenic	141110	NR_040405	621809		NR_040405	ENSMUSG00000105279	Gm6260	EG621809	predicted gene 6260	ncRNA
402-30	chr5	143253146	143253546	+	143253346	NA	intron (NM_017467, intron 1 of 6)	intron (NM_017467, intron 1 of 6)	2431	NM_017467	54201		NM_017467	ENSMUSG00000046658	Zfp316	Emzf1|Mzf3|Znf316	zinc finger protein 316	protein-coding
339-37	chr6	143199762	143200099	+	143199931	NA	intron (NR_027803, intron 3 of 3)	(ATATA)n|Simple_repeat|Simple_repeat	8316	NR_027803	52285		NM_001033129		D6Ertd474e	1700001I24Rik	DNA segment, Chr 6, ERATO Doi 474, expressed	ncRNA
499-30	chr5	143188320	143188817	+	143188369	NA	intron (NM_001384193, intron 7 of 7)	B3|SINE|B2	21796	NM_177880	330228		NM_177880	ENSMUSG00000029586	Spdye4b	4933411G11Rik	speedy/RINGO cell cycle regulator family, member E4B	protein-coding
280-13	chr2	143170811	143171089	+	143170950	NA	Intergenic	Lx5c|LINE|L1	-217103	NM_008792	18549		NM_008792	ENSMUSG00000027419	Pcsk2	6330411F23Rik|Nec-2|Nec2|PC2|Phpp-2|SPC2	proprotein convertase subtilisin/kexin type 2	protein-coding
338-38	chr3	143153584	143153920	+	143153706	NA	Intergenic	Intergenic	204936	NR_040551	320072		NR_040551	ENSMUSG00000105923	A830019L24Rik	-	RIKEN cDNA A830019L24 gene	ncRNA
470-27	chr3	143135681	143136149	+	143136061	NA	Intergenic	Lx2B2|LINE|L1	187099	NR_040551	320072		NR_040551	ENSMUSG00000105923	A830019L24Rik	-	RIKEN cDNA A830019L24 gene	ncRNA
422-29	chr4	143131938	143132358	+	143132148	NA	Intergenic	Intergenic	-6848	NM_001355724	242736		NM_172877	ENSMUSG00000046862	Pramel12	4732496O08Rik|Pramef8	PRAME like 12	protein-coding
347-27	chr2	143113277	143113622	+	143113449	NA	Intergenic	Intergenic	193136	NM_020595	57329		NM_020595	ENSMUSG00000027416	Otor	CDRAP|Fdp|MIA|MIAL	otoraplin	protein-coding
429-6	chr1	143106515	143106942	+	143106761	NA	Intergenic	Intergenic	165595	NR_168345	102638756		NR_168345		Gm35244	-	predicted gene, 35244	ncRNA
464-26	chr3	143090099	143090561	+	143090339	NA	Intergenic	Intergenic	141514	NR_040551	320072		NR_040551	ENSMUSG00000105923	A830019L24Rik	-	RIKEN cDNA A830019L24 gene	ncRNA
343-42	chr7	143031112	143031453	+	143031281	NA	intron (NM_001042760, intron 2 of 10)	intron (NM_001042760, intron 2 of 10)	2418	NM_001042760	18400		NM_008767	ENSMUSG00000000154	Slc22a18	BWR1A|BWSCR1A|HET|ITM|Impt1|Orctl2|Slc22a1l|TSSC5|p45-BWR1A	solute carrier family 22 (organic cation transporter), member 18	protein-coding
478-29	chr4	142957087	142957563	+	142957325	NA	Intergenic	B3|SINE|B2	-18046	NM_001256380	110593		NM_001081355	ENSMUSG00000057637	Prdm2	4833427P12Rik|E330024L24Rik|Gm1033|Gm19732|KMT8|Riz|Riz1|Znfpr1c1	PR domain containing 2, with ZNF domain	protein-coding
311-29	chr4	142954397	142954706	+	142954551	NA	Intergenic	Intergenic	-15272	NM_001256380	110593		NM_001081355	ENSMUSG00000057637	Prdm2	4833427P12Rik|E330024L24Rik|Gm1033|Gm19732|KMT8|Riz|Riz1|Znfpr1c1	PR domain containing 2, with ZNF domain	protein-coding
355-42	chr6	142925417	142925770	+	142925593	NA	Intergenic	Intergenic	-15415	NM_011374	20449		NM_011374	ENSMUSG00000030283	St8sia1	9330109E03Rik|GD3S|Sia-T|Siat8|Siat8a	ST8 alpha-N-acetyl-neuraminide alpha-2,8-sialyltransferase 1	protein-coding
328-29	chr2	142899692	142900018	+	142899855	NA	Intergenic	RLTR31B2|LTR|ERVK	-5134	NM_021335	20639		NM_021335	ENSMUSG00000008333	Snrpb2	2810052G09Rik	U2 small nuclear ribonucleoprotein B	protein-coding
384-38	chr6	142897469	142897851	+	142897642	NA	intron (NM_011374, intron 1 of 4)	intron (NM_011374, intron 1 of 4)	12518	NM_011374	20449		NM_011374	ENSMUSG00000030283	St8sia1	9330109E03Rik|GD3S|Sia-T|Siat8|Siat8a	ST8 alpha-N-acetyl-neuraminide alpha-2,8-sialyltransferase 1	protein-coding
304-47	chrX	142852997	142853299	+	142853031	NA	Intergenic	L1MdA_II|LINE|L1	-83543	NM_001354493	319764		NM_001354493	ENSMUSG00000085139	Sertm2	A730046J19Rik	serine rich and transmembrane domain containing 2	protein-coding
389-35	chr3	142852280	142852667	+	142852473	NA	Intergenic	Intergenic	-96343	NR_040551	320072		NR_040551	ENSMUSG00000105923	A830019L24Rik	-	RIKEN cDNA A830019L24 gene	ncRNA
496-21	chr3	142826503	142826997	+	142826617	NA	Intergenic	Lx8b|LINE|L1	90375	NM_029164	102636203		NM_029164	ENSMUSG00000105652	4930519L02Rik	-	RIKEN cDNA 4930519L02 gene	protein-coding
546-11	chr7	142789897	142790441	+	142790163	NA	non-coding (NR_001461, exon 1 of 1)	non-coding (NR_001461, exon 1 of 1)	60115	NR_001461	63830		NR_001461	ENSMUSG00000101609	Kcnq1ot1	Kvlqt1-as|Lit1|Tssc8	KCNQ1 overlapping transcript 1	ncRNA
460-21	chr5	142707800	142708258	+	142708029	NA	3' UTR (NM_146257, exon 11 of 11)	3' UTR (NM_146257, exon 11 of 11)	20173	NM_146257	243328		NM_146257	ENSMUSG00000050822	Slc29a4	ENT4|PMAT|mENT4|mPMAT	solute carrier family 29 (nucleoside transporters), member 4	protein-coding
424-24	chr3	142690474	142690896	+	142690895	NA	Intergenic	Intergenic	-45690	NM_029164	102636203		NM_029164	ENSMUSG00000105652	4930519L02Rik	-	RIKEN cDNA 4930519L02 gene	protein-coding
413-25	chr3	142641853	142642264	+	142641987	NA	Intergenic	Intergenic	53802	NR_152127	320229		NR_152127		9530052C20Rik	-	RIKEN cDNA 9530052C20 gene	ncRNA
305-56	chrX	142637942	142638245	+	142638093	NA	TTS (NM_001110222)	TTS (NM_001110222)	-27685	NM_007603	12338		NM_007603	ENSMUSG00000067276	Capn6	-	calpain 6	protein-coding
445-34	chr5	142588666	142589109	+	142588887	NA	intron (NM_175217, intron 1 of 6)	B4|SINE|B4	5620	NM_175217	75104		NM_175217	ENSMUSG00000039533	Mmd2	4930518M15Rik	monocyte to macrophage differentiation-associated 2	protein-coding
359-36	chr6	142534898	142535255	+	142535076	NA	3' UTR (NM_001044720, exon 40 of 40)	3' UTR (NM_001044720, exon 40 of 40)	-17736	NM_001330366	16523		NM_008428	ENSMUSG00000030247	Kcnj8	Kir6.1|gnite|slmbr|sltr|uKATP-1	potassium inwardly-rectifying channel, subfamily J, member 8	protein-coding
304-3	chr1	142519107	142519409	+	142519258	NA	Intergenic	MTD|LTR|ERVL-MaLR	753065	NR_168345	102638756		NR_168345		Gm35244	-	predicted gene, 35244	ncRNA
309-50	chr4	142496694	142497001	+	142496847	NA	Intergenic	RMER15|LTR|ERVL	-291804	NM_001109684	71529		NM_144531	ENSMUSG00000040606	Kazn	2310007B04Rik|9030409G11Rik|Kaz|Kazrin	kazrin, periplakin interacting protein	protein-coding
421-42	chr7	142486168	142486587	+	142486305	NA	Intergenic	Intergenic	-32645	NM_009377	21823		NM_009377	ENSMUSG00000000214	Th	-	tyrosine hydroxylase	protein-coding
361-30	chr2	142478770	142479129	+	142478949	NA	intron (NM_001355123, intron 26 of 26)	L1MdMus_II|LINE|L1	264435	NM_001355123	16558		NM_001081133	ENSMUSG00000038844	Kif16b	8430434E15Rik|mKIAA1590	kinesin family member 16B	protein-coding
467-42	chr6	142444861	142445326	+	142444984	NA	intron (NM_008492, intron 3 of 7)	intron (NM_008492, intron 3 of 7)	8590	NM_001316322	16832		NM_008492	ENSMUSG00000030246	Ldhb	H-Ldh|LDH-B|LDH-H|Ldh-2|Ldh2	lactate dehydrogenase B	protein-coding
468-19	chr4	142411624	142412090	+	142411857	NA	Intergenic	Intergenic	-206814	NM_001109684	71529		NM_144531	ENSMUSG00000040606	Kazn	2310007B04Rik|9030409G11Rik|Kaz|Kazrin	kazrin, periplakin interacting protein	protein-coding
324-33	chr3	142389710	142390032	+	142389871	NA	Intergenic	L1Lx_IV|LINE|L1	-16938	NM_001293560	229905		NM_173763	ENSMUSG00000040213	Kyat3	Ccbl2|KATIII|Kat3	kynurenine aminotransferase 3	protein-coding
494-2	chr1	142367131	142367623	+	142367377	NA	Intergenic	Intergenic	904946	NR_168345	102638756		NR_168345		Gm35244	-	predicted gene, 35244	ncRNA
344-43	chr7	142353214	142353556	+	142353288	NA	Intergenic	Intergenic	100347	NM_009377	21823		NM_009377	ENSMUSG00000000214	Th	-	tyrosine hydroxylase	protein-coding
375-41	chr7	142327354	142327727	+	142327540	NA	Intergenic	L1MdF_V|LINE|L1	-94077	NM_001185084	16334		NM_008387	ENSMUSG00000000215	Ins2	Ins-2|InsII|Mody|Mody4	insulin II	protein-coding
432-6	chr1	142324752	142325182	+	142324982	NA	Intergenic	MTA_Mm|LTR|ERVL-MaLR	947356	NR_168345	102638756		NR_168345		Gm35244	-	predicted gene, 35244	ncRNA
321-38	chr4	142322591	142322910	+	142322750	NA	Intergenic	PB1D10|SINE|Alu	-117707	NM_001109684	71529		NM_144531	ENSMUSG00000040606	Kazn	2310007B04Rik|9030409G11Rik|Kaz|Kazrin	kazrin, periplakin interacting protein	protein-coding
448-35	chr6	142314357	142314803	+	142314580	NA	intron (NM_023042, intron 7 of 14)	intron (NM_023042, intron 7 of 14)	18088	NM_001355511	19691		NM_023042	ENSMUSG00000030243	Recql	RecQ1	RecQ protein-like	protein-coding
320-40	chr6	142299897	142300215	+	142300199	NA	intron (NM_183165, intron 5 of 11)	intron (NM_183165, intron 5 of 11)	8633	NM_183165	232491		NM_183165	ENSMUSG00000041671	Pyroxd1	-	pyridine nucleotide-disulphide oxidoreductase domain 1	protein-coding
369-40	chr5	142276573	142276940	+	142276597	NA	Intergenic	Intergenic	-110496	NM_199068	17425		NM_010812	ENSMUSG00000056493	Foxk1	A630048H08Rik|Gm10868|Mnf	forkhead box K1	protein-coding
484-41	chrX	142271162	142271644	+	142271403	NA	Intergenic	Intergenic	-30184	NM_001195048	18481		NM_008778	ENSMUSG00000031284	Pak3	PAK-3|Pak65alpha|Pak65beta|Stk4	p21 (RAC1) activated kinase 3	protein-coding
465-2	chr1	142259963	142260426	+	142260194	NA	Intergenic	RMER1C|Retroposon|L1-dep	1012129	NR_168345	102638756		NR_168345		Gm35244	-	predicted gene, 35244	ncRNA
398-30	chr3	142252770	142253166	+	142252968	NA	3' UTR (NM_001083312, exon 11 of 11)	3' UTR (NM_001083312, exon 11 of 11)	-12837	NM_001289492	55932		NM_018734	ENSMUSG00000028268	Gbp3	GBP-3|GBP-4|Gbp4	guanylate binding protein 3	protein-coding
461-29	chr7	142204709	142205168	+	142204938	NA	3' UTR (NM_001122737, exon 4 of 4)	3' UTR (NM_001122737, exon 4 of 4)	3795	NR_030251	723874		NR_030251	ENSMUSG00000070140	Mir483	Mirn483|mir-483|mmu-mir-483	microRNA 483	ncRNA
571-10	chr7	142198676	142199245	+	142198945	NA	Intergenic	Intergenic	9773	NR_030251	723874		NR_030251	ENSMUSG00000070140	Mir483	Mirn483|mir-483|mmu-mir-483	microRNA 483	ncRNA
434-6	chr1	141971925	141972357	+	141972195	NA	Intergenic	Lx|LINE|L1	1300182	NR_168345	102638756		NR_168345		Gm35244	-	predicted gene, 35244	ncRNA
440-29	chr6	141951168	141951606	+	141951391	NA	intron (NM_001081318, intron 1 of 13)	(GT)n|Simple_repeat|Simple_repeat	3084	NM_001081318	625716		NM_001081318	ENSMUSG00000079263	Slco1a8	EG625716|Gm6614	solute carrier organic anion transporter family, member 1a8	protein-coding
479-34	chrX	141915125	141915602	+	141915363	NA	Intergenic	Lx9|LINE|L1	32773	NM_001040434	209540		NM_001040434	ENSMUSG00000085584	Rtl9	Gm385|Mar9|Mart9|Rgag1	retrotransposon Gag like 9	protein-coding
429-39	chr5	141819447	141819874	+	141819660	NA	intron (NM_177879, intron 5 of 44)	intron (NM_177879, intron 5 of 44)	-567592	NM_199068	17425		NM_010812	ENSMUSG00000056493	Foxk1	A630048H08Rik|Gm10868|Mnf	forkhead box K1	protein-coding
594-8	chr6	141803043	141803635	+	141803517	NA	Intergenic	Intergenic	-1393	NM_001355577	28250		NM_030687	ENSMUSG00000030237	Slco1a4	Oatp1a4|Oatp2|Slc21a5	solute carrier organic anion transporter family, member 1a4	protein-coding
463-33	chr7	141801833	141802294	+	141801996	NA	Intergenic	Intergenic	10054	NR_163798	105243101		NR_163798		Gm2431	100039800	keratin-associated protein 5-1-like	pseudo
355-32	chr2	141799055	141799408	+	141799231	NA	intron (NM_001013802, intron 8 of 18)	intron (NM_001013802, intron 8 of 18)	316821	NR_003027	19862		NR_003027	ENSMUSG00000119272	Rnu6	-	U6 small nuclear RNA	snRNA
355-41	chr5	141786653	141787006	+	141786829	NA	intron (NM_177879, intron 5 of 44)	intron (NM_177879, intron 5 of 44)	559540	NM_177879	330222		NM_177879	ENSMUSG00000039683	Sdk1	5330440E10|6720466O15Rik	sidekick cell adhesion molecule 1	protein-coding
330-32	chr2	141780988	141781316	+	141781152	NA	intron (NM_001013802, intron 8 of 18)	intron (NM_001013802, intron 8 of 18)	298742	NR_003027	19862		NR_003027	ENSMUSG00000119272	Rnu6	-	U6 small nuclear RNA	snRNA
457-29	chr2	141771121	141771576	+	141771248	NA	intron (NM_001013802, intron 8 of 18)	intron (NM_001013802, intron 8 of 18)	288938	NR_003027	19862		NR_003027	ENSMUSG00000119272	Rnu6	-	U6 small nuclear RNA	snRNA
468-16	chr2	141754747	141755213	+	141754980	NA	intron (NM_001013802, intron 8 of 18)	B1_Mur3|SINE|Alu	272570	NR_003027	19862		NR_003027	ENSMUSG00000119272	Rnu6	-	U6 small nuclear RNA	snRNA
316-31	chr2	141733358	141733672	+	141733515	NA	intron (NM_001013802, intron 8 of 18)	intron (NM_001013802, intron 8 of 18)	251105	NR_003027	19862		NR_003027	ENSMUSG00000119272	Rnu6	-	U6 small nuclear RNA	snRNA
457-36	chr6	141659423	141659878	+	141659812	NA	intron (NM_001378682, intron 13 of 15)	intron (NM_001378682, intron 13 of 15)	64195	NM_001378682	435927		NM_001378682	ENSMUSG00000084927	Slco1a7	EG435927|Gm5724	solute carrier organic anion transporter family, member 1a7	protein-coding
327-50	chr6	141601277	141601602	+	141601439	NA	intron (NM_020495, intron 6 of 15)	PB1D10|SINE|Alu	26195	NM_020495	28253		NM_020495	ENSMUSG00000030236	Slco1b2	7330442B20Rik|OATP-C|OATP2|Oatp1b2|Oatp4|Slc21a10|Slc21a6|lst-1|mlst-1	solute carrier organic anion transporter family, member 1b2	protein-coding
484-23	chr4	141576163	141576645	+	141576404	NA	Intergenic	RodERV21-int|LTR|ERV1	-2734	NM_001033875	76701		NM_001033875	ENSMUSG00000062478	Ctrc	1810044E12Rik|caldecrin	chymotrypsin C	protein-coding
282-12	chr2	141571604	141571884	+	141571744	NA	intron (NM_001013802, intron 7 of 18)	intron (NM_001013802, intron 7 of 18)	89334	NR_003027	19862		NR_003027	ENSMUSG00000119272	Rnu6	-	U6 small nuclear RNA	snRNA
437-39	chr7	141555350	141555785	+	141555426	NA	intron (NM_001009930, intron 19 of 19)	intron (NM_001009930, intron 19 of 19)	9651	NR_037291	100526509		NR_037291	ENSMUSG00000092652	Mir3104	mir-3104|mmu-mir-3104	microRNA 3104	ncRNA
488-16	chr2	141520125	141520611	+	141520368	NA	intron (NM_001013802, intron 6 of 18)	intron (NM_001013802, intron 6 of 18)	37958	NR_003027	19862		NR_003027	ENSMUSG00000119272	Rnu6	-	U6 small nuclear RNA	snRNA
281-15	chr7	141517722	141518001	+	141517861	NA	intron (NM_029426, intron 1 of 18)	intron (NM_029426, intron 1 of 18)	14373	NM_001009929	75770		NM_029426	ENSMUSG00000053046	Brsk2	4833424K13Rik|SAD-A|SADA	BR serine/threonine kinase 2	protein-coding
289-4	chr6	141468421	141468708	+	141468564	NA	Intergenic	Intergenic	-1516	NM_001177772	58807		NM_021471	ENSMUSG00000030235	Slco1c1	OATP-14|OATP-F|Oatp2|Oatpf|Slc21a14	solute carrier organic anion transporter family, member 1c1	protein-coding
332-37	chr4	141381735	141382065	+	141381900	NA	intron (NM_001347237, intron 1 of 18)	intron (NM_001347237, intron 1 of 18)	9557	NM_001347237	69582		NM_001033150	ENSMUSG00000028917	Plekhm2	2310034J19Rik|mKIAA0842	pleckstrin homology domain containing, family M (with RUN domain) member 2	protein-coding
357-6	chr1	141377736	141378091	+	141377913	NA	Intergenic	Intergenic	-793773	NR_040604	75910		NR_040604	ENSMUSG00000102368	4930590L20Rik	-	RIKEN cDNA 4930590L20 gene	ncRNA
350-24	chr3	141355115	141355463	+	141355289	NA	intron (NM_009472, intron 1 of 15)	intron (NM_009472, intron 1 of 15)	183964	NM_001293561	22253		NM_009472	ENSMUSG00000059921	Unc5c	B130051O18Rik|Unc5h3|rcm	unc-5 netrin receptor C	protein-coding
365-33	chr2	141351160	141351523	+	141351273	NA	intron (NM_001013802, intron 5 of 18)	intron (NM_001013802, intron 5 of 18)	-131069	NR_003027	19862		NR_003027	ENSMUSG00000119272	Rnu6	-	U6 small nuclear RNA	snRNA
396-34	chr2	141348172	141348566	+	141348369	NA	intron (NM_001013802, intron 5 of 18)	intron (NM_001013802, intron 5 of 18)	-134041	NR_003027	19862		NR_003027	ENSMUSG00000119272	Rnu6	-	U6 small nuclear RNA	snRNA
591-8	chr6	141343687	141344276	+	141343804	NA	intron (NM_018779, intron 1 of 15)	intron (NM_018779, intron 1 of 15)	57702	NR_033555	100093700		NR_033555	ENSMUSG00000107456	Gm10400	-	predicted gene 10400	ncRNA
439-23	chr2	141285164	141285601	+	141285382	NA	intron (NM_001013802, intron 5 of 18)	intron (NM_001013802, intron 5 of 18)	-197028	NR_003027	19862		NR_003027	ENSMUSG00000119272	Rnu6	-	U6 small nuclear RNA	snRNA
464-5	chr1	141269781	141270243	+	141270012	NA	Intergenic	Intergenic	-685872	NR_040604	75910		NR_040604	ENSMUSG00000102368	4930590L20Rik	-	RIKEN cDNA 4930590L20 gene	ncRNA
439-32	chr5	141238076	141238513	+	141238294	NA	intron (NM_177879, intron 1 of 44)	intron (NM_177879, intron 1 of 44)	11005	NM_177879	330222		NM_177879	ENSMUSG00000039683	Sdk1	5330440E10|6720466O15Rik	sidekick cell adhesion molecule 1	protein-coding
295-3	chr1	141213853	141214146	+	141213914	NA	Intergenic	(AATGAA)n|Simple_repeat|Simple_repeat	-629859	NR_040604	75910		NR_040604	ENSMUSG00000102368	4930590L20Rik	-	RIKEN cDNA 4930590L20 gene	ncRNA
332-33	chr3	141177166	141177496	+	141177331	NA	intron (NM_009472, intron 1 of 15)	intron (NM_009472, intron 1 of 15)	6006	NM_001293561	22253		NM_009472	ENSMUSG00000059921	Unc5c	B130051O18Rik|Unc5h3|rcm	unc-5 netrin receptor C	protein-coding
495-38	chrX	141160666	141161159	+	141160912	NA	intron (NM_207625, intron 1 of 15)	intron (NM_207625, intron 1 of 15)	12619	NM_207625	50790		NM_019477	ENSMUSG00000031278	Acsl4	9430020A05Rik|ACS4|Facl4|Lacs4	acyl-CoA synthetase long-chain family member 4	protein-coding
306-27	chr5	141158417	141158721	+	141158569	NA	Intergenic	Intergenic	-68720	NM_177879	330222		NM_177879	ENSMUSG00000039683	Sdk1	5330440E10|6720466O15Rik	sidekick cell adhesion molecule 1	protein-coding
500-18	chr2	141125291	141125789	+	141125402	NA	intron (NM_001013802, intron 5 of 18)	intron (NM_001013802, intron 5 of 18)	-356870	NR_003027	19862		NR_003027	ENSMUSG00000119272	Rnu6	-	U6 small nuclear RNA	snRNA
432-22	chr2	141062474	141062904	+	141062690	NA	intron (NM_001013802, intron 5 of 18)	Lx2A1|LINE|L1	-419721	NR_003027	19862		NR_003027	ENSMUSG00000119272	Rnu6	-	U6 small nuclear RNA	snRNA
403-5	chr1	141047601	141048002	+	141047801	NA	Intergenic	(T)n|Simple_repeat|Simple_repeat	-463661	NR_040604	75910		NR_040604	ENSMUSG00000102368	4930590L20Rik	-	RIKEN cDNA 4930590L20 gene	ncRNA
396-56	chrX	141029714	141030108	+	141029911	NA	Intergenic	B3|SINE|B2	18212	NM_001290533	237082		NM_172782	ENSMUSG00000042271	Nxt2	6330587F24Rik|P15-2	nuclear transport factor 2-like export factor 2	protein-coding
418-33	chr4	140971190	140971606	+	140971398	NA	intron (NM_172520, intron 1 of 16)	intron (NM_172520, intron 1 of 16)	803	NR_165245	115489913		NM_183302		C630004L07Rik	C630004L07	RIKEN cDNA C630004L07 gene	ncRNA
350-30	chr5	140960230	140960578	+	140960404	NA	intron (NM_175362, intron 1 of 24)	L1M5|LINE|L1	25947	NM_175362	108723		NM_175362	ENSMUSG00000036526	Card11	0610008L17Rik|2410011D02Rik|BIMP3|CARMA1	caspase recruitment domain family, member 11	protein-coding
378-38	chr5	140940618	140940994	+	140940807	NA	intron (NM_175362, intron 1 of 24)	(CAGCAT)n|Simple_repeat|Simple_repeat	45545	NM_175362	108723		NM_175362	ENSMUSG00000036526	Card11	0610008L17Rik|2410011D02Rik|BIMP3|CARMA1	caspase recruitment domain family, member 11	protein-coding
423-17	chr2	140862047	140862468	+	140862257	NA	intron (NM_001013802, intron 4 of 18)	intron (NM_001013802, intron 4 of 18)	-348861	NM_178382	71436		NM_178382	ENSMUSG00000051379	Flrt3	5530600M07Rik|C430047I10Rik|mKIAA1469	fibronectin leucine rich transmembrane protein 3	protein-coding
540	chr1	140798885	140799423	+	140799240	NA	Intergenic	L1_Mur2|LINE|L1	-215014	NR_040604	75910		NR_040604	ENSMUSG00000102368	4930590L20Rik	-	RIKEN cDNA 4930590L20 gene	ncRNA
349	chr1	140778545	140778892	+	140778718	NA	Intergenic	Intergenic	-194578	NR_040604	75910		NR_040604	ENSMUSG00000102368	4930590L20Rik	-	RIKEN cDNA 4930590L20 gene	ncRNA
389-46	chr5	140716630	140717017	+	140716798	NA	intron (NM_173405, intron 2 of 7)	intron (NM_173405, intron 2 of 7)	6941	NM_173405	231842		NM_173405	ENSMUSG00000050022	Amz1	5330426I05|6530401C20Rik	archaelysin family metallopeptidase 1	protein-coding
359-35	chr6	140703861	140704218	+	140704039	NA	Intergenic	Intergenic	131428	NM_001309436	11569		NM_009637	ENSMUSG00000030232	Aebp2	B230313N05Rik	AE binding protein 2	protein-coding
476-37	chr7	140678702	140679176	+	140678939	NA	intron (NM_023059, intron 1 of 9)	B2_Mm1t|SINE|B2	1520	NM_023059	24058		NM_023059	ENSMUSG00000025494	Sigirr	TIR8	single immunoglobulin and toll-interleukin 1 receptor (TIR) domain	protein-coding
389-63	chrX	140639048	140639435	+	140639241	NA	Intergenic	Intergenic	-131028	NM_010572	16370		NM_010572	ENSMUSG00000054667	Irs4	IRS-4	insulin receptor substrate 4	protein-coding
599	chr1	140577502	140578099	+	140577941	NA	intron (NR_040604, intron 1 of 3)	B4A|SINE|B4	6340	NR_040604	75910		NR_040604	ENSMUSG00000102368	4930590L20Rik	-	RIKEN cDNA 4930590L20 gene	ncRNA
365-46	chr6	140528799	140529162	+	140528980	NA	intron (NM_144920, intron 25 of 30)	intron (NM_144920, intron 25 of 30)	-39409	NM_178803	11569		NM_009637	ENSMUSG00000030232	Aebp2	B230313N05Rik	AE binding protein 2	protein-coding
393-27	chr3	140498803	140499194	+	140498998	NA	Intergenic	Intergenic	124081	NR_169132	102635403		NR_169132		Gm32754	Gm43783|Gm44309	predicted gene, 32754	ncRNA
306-32	chr7	140480932	140481236	+	140481083	NA	promoter-TSS (NM_007751)	promoter-TSS (NM_007751)	-725	NM_007751	12869		NM_007751	ENSMUSG00000025488	Cox8b	Cox8h|CoxVIII-H	cytochrome c oxidase subunit 8B	protein-coding
384-29	chr4	140451743	140452125	+	140451934	NA	Intergenic	Intergenic	18020	NM_153106	242726		NM_153106	ENSMUSG00000040935	Padi6	P75|Pad6|Padi5|ePAD	peptidyl arginine deiminase, type VI	protein-coding
400-27	chr2	140443472	140443870	+	140443671	NA	intron (NM_001013802, intron 3 of 18)	intron (NM_001013802, intron 3 of 18)	69725	NM_001172160	71436		NM_178382	ENSMUSG00000051379	Flrt3	5530600M07Rik|C430047I10Rik|mKIAA1469	fibronectin leucine rich transmembrane protein 3	protein-coding
451-33	chr4	140424760	140425209	+	140425053	NA	Intergenic	Intergenic	-3800	NM_173867	108911		NM_173867	ENSMUSG00000040945	Rcc2	2610510H01Rik|2610529N02Rik|Td60|mKIAA1470	regulator of chromosome condensation 2	protein-coding
345-5	chr1	140347082	140347425	+	140347253	NA	intron (NM_001081027, intron 8 of 27)	intron (NM_001081027, intron 8 of 27)	173797	NM_001081027	240776		NM_001081027	ENSMUSG00000052726	Kcnt2	E330038N15Rik|Slick	potassium channel, subfamily T, member 2	protein-coding
468-23	chr5	140327126	140327592	+	140327359	NA	exon (NM_172277, exon 11 of 11)	exon (NM_172277, exon 11 of 11)	9648	NM_001356584	17766		NM_008637	ENSMUSG00000036639	Nudt1	Mth1	nudix hydrolase 1	protein-coding
561-3	chr3	140300703	140301262	+	140301032	NA	Intergenic	Intergenic	322097	NR_169132	102635403		NR_169132		Gm32754	Gm43783|Gm44309	predicted gene, 32754	ncRNA
460	chr1	140238143	140238601	+	140238372	NA	intron (NM_001081027, intron 1 of 27)	intron (NM_001081027, intron 1 of 27)	64916	NM_001081027	240776		NM_001081027	ENSMUSG00000052726	Kcnt2	E330038N15Rik|Slick	potassium channel, subfamily T, member 2	protein-coding
425-25	chr4	140208671	140209094	+	140208848	NA	Intergenic	RLTR17B_Mm|LTR|ERVK	101104	NR_151508	329970		NR_151508		Gm13016	A830025M08	predicted gene 13016	ncRNA
306-24	chr4	140196019	140196323	+	140196171	NA	Intergenic	MTA_Mm|LTR|ERVL-MaLR	88393	NR_151508	329970		NR_151508		Gm13016	A830025M08	predicted gene 13016	ncRNA
416-36	chr5	140185671	140186085	+	140185878	NA	intron (NR_152617, intron 10 of 16)	intron (NR_152617, intron 10 of 16)	-25205	NM_001359027	17120		NM_010752	ENSMUSG00000029554	Mad1l1	Mad1	MAD1 mitotic arrest deficient 1-like 1	protein-coding
487-24	chr7	140181385	140181870	+	140181742	NA	intron (NM_146934, intron 1 of 2)	intron (NM_146934, intron 1 of 2)	374	NM_146934	18345		NM_146934	ENSMUSG00000093942	Or13a18	IB7|ID12|IF5|MOR253-8|Olfr46	olfactory receptor family 13 subfamily A member 18	protein-coding
448-32	chr5	140144597	140145043	+	140144820	NA	intron (NR_152617, intron 11 of 16)	intron (NR_152617, intron 11 of 16)	15853	NM_001359027	17120		NM_010752	ENSMUSG00000029554	Mad1l1	Mad1	MAD1 mitotic arrest deficient 1-like 1	protein-coding
523-3	chr2	140140972	140141493	+	140141140	NA	intron (NM_001033296, intron 3 of 19)	intron (NM_001033296, intron 3 of 19)	90398	NM_001033296	228684		NM_001033296	ENSMUSG00000074764	Sel1l2	Gm118	sel-1 suppressor of lin-12-like 2 (C. elegans)	protein-coding
441-17	chr2	140096693	140097132	+	140096912	NA	intron (NM_001033296, intron 12 of 19)	RMER10A|LTR|ERVL	84346	NM_027093	69487		NM_027093	ENSMUSG00000027384	Ndufaf5	2310003L22Rik	NADH:ubiquinone oxidoreductase complex assembly factor 5	protein-coding
399-35	chr7	140088103	140088500	+	140088301	NA	Intergenic	Intergenic	-1070	NM_146520	258513		NM_146520	ENSMUSG00000052508	Or12j5	MOR252-1|MOR252-4|Olfr536	olfactory receptor family 12 subfamily J member 5	protein-coding
411-36	chr7	140029878	140030287	+	140030082	NA	Intergenic	L1MdF_III|LINE|L1	-16034	NM_001011815	258056		NM_001011815	ENSMUSG00000056883	Or12j4	MOR252-3P|Olfr533	olfactory receptor family 12 subfamily J member 4	protein-coding
280	chr1	140025415	140025693	+	140025554	NA	intron (NM_009888, intron 20 of 21)	Lx5c|LINE|L1	85595	NM_009888	12628		NM_009888	ENSMUSG00000026365	Cfh	Mud-1|NOM|Sas-1|Sas1	complement component factor h	protein-coding
397-3	chr1	140006464	140006859	+	140006661	NA	Intergenic	MT2B1|LTR|ERVL	104488	NM_009888	12628		NM_009888	ENSMUSG00000026365	Cfh	Mud-1|NOM|Sas-1|Sas1	complement component factor h	protein-coding
330-60	chrX	139932113	139932441	+	139932277	NA	intron (NM_001379682, intron 9 of 12)	(GAGGCA)n|Simple_repeat|Simple_repeat	74621	NM_001379684	666468		NM_174875	ENSMUSG00000079418	Atg4a	Apg4a|Atg4al|Autl2	autophagy related 4A, cysteine peptidase	protein-coding
308-22	chr2	139903465	139903771	+	139903618	NA	intron (NM_001289611, intron 1 of 6)	intron (NM_001289611, intron 1 of 6)	5107	NR_110350	75812		NM_175225	ENSMUSG00000039033	Tasp1	4930485D02Rik	taspase, threonine aspartase 1	protein-coding
420-2	chr1	139898328	139898746	+	139898537	NA	Intergenic	L1MdMus_II|LINE|L1	-112100	NM_001025575	545366		NM_001025575	ENSMUSG00000033898	Cfhr2	Cfhrb_4/2|FHR-B	complement factor H-related 2	protein-coding
443-20	chr3	139898294	139898735	+	139898514	NA	Intergenic	Intergenic	164504	NR_105798	102465198		NR_105798	ENSMUSG00000099169	Mir7j	Gm27716|Mirlet7j|mmu-let-7j	microRNA 7j	ncRNA
534-7	chr5	139891575	139892107	+	139891838	NA	Intergenic	(AAT)n|Simple_repeat|Simple_repeat	-1780	NM_175522	243312		NM_175522	ENSMUSG00000048988	Elfn1	A930017N06Rik|Ppp1r28	leucine rich repeat and fibronectin type III, extracellular 1	protein-coding
415-29	chr3	139848035	139848448	+	139848241	NA	Intergenic	Intergenic	114231	NR_105798	102465198		NR_105798	ENSMUSG00000099169	Mir7j	Gm27716|Mirlet7j|mmu-let-7j	microRNA 7j	ncRNA
460-17	chr4	139690267	139690725	+	139690496	NA	3' UTR (NM_173427, exon 1 of 1)	3' UTR (NM_173427, exon 1 of 1)	4435	NR_035519	100316727		NR_035519	ENSMUSG00000089294	Mir2139	mmu-mir-2139	microRNA 2139	ncRNA
432-30	chr5	139684710	139685140	+	139685089	NA	Intergenic	B1_Mur2|SINE|Alu	37163	NM_174850	231830		NM_174850	ENSMUSG00000036718	Micall2	A930021H16Rik|JRAB|MICAL-L2|mFLJ00139	MICAL-like 2	protein-coding
366-38	chr5	139641101	139641465	+	139641283	NA	Intergenic	B1_Mus1|SINE|Alu	80805	NM_174850	231830		NM_174850	ENSMUSG00000036718	Micall2	A930021H16Rik|JRAB|MICAL-L2|mFLJ00139	MICAL-like 2	protein-coding
473-31	chr3	139626842	139627313	+	139627156	NA	Intergenic	Intergenic	-106933	NR_105798	102465198		NR_105798	ENSMUSG00000099169	Mir7j	Gm27716|Mirlet7j|mmu-let-7j	microRNA 7j	ncRNA
344-39	chr6	139591987	139592329	+	139592158	NA	Intergenic	Intergenic	-1155	NM_207683	18705		NM_011084	ENSMUSG00000030228	Pik3c2g	PI3K-C2-gamma	phosphatidylinositol-4-phosphate 3-kinase catalytic subunit type 2 gamma	protein-coding
306-5	chr1	139542027	139542331	+	139542134	NA	intron (NM_001374101, intron 4 of 6)	L1MdTf_II|LINE|L1	46565	NM_001374102	624286		NM_001374101		Cfhr3	EG624286	complement factor H-related 3	protein-coding
326-53	chr7	139527736	139528060	+	139527898	NA	Intergenic	Intergenic	4129	NM_009482	22286		NM_009482	ENSMUSG00000047751	Utf1	-	undifferentiated embryonic cell transcription factor 1	protein-coding
282-14	chr6	139527627	139527907	+	139527767	NA	Intergenic	Intergenic	-48860	NM_001128090	632971		NM_001128090	ENSMUSG00000092164	Rergl	EG632971	RERG/RAS-like	protein-coding
594-7	chr6	139525543	139526135	+	139526037	NA	Intergenic	Intergenic	-46932	NM_001128090	632971		NM_001128090	ENSMUSG00000092164	Rergl	EG632971	RERG/RAS-like	protein-coding
398-3	chr1	139479260	139479656	+	139479458	NA	intron (NM_015780, intron 4 of 5)	(TTTTG)n|Simple_repeat|Simple_repeat	8502	NM_015780	50702		NM_015780	ENSMUSG00000057037	Cfhr1	CFHRB|Cfhl1	complement factor H-related 1	protein-coding
435-39	chrX	139460571	139461004	+	139460787	NA	intron (NM_001077364, intron 2 of 3)	intron (NM_001077364, intron 2 of 3)	-11467	NM_010286	14605		NM_010286	ENSMUSG00000031431	Tsc22d3	DIP|Dsip1|Gilz|TSC-22R|Tilz3	TSC22 domain family, member 3	protein-coding
544-7	chr2	139395657	139396199	+	139395967	NA	intron (NM_175467, intron 5 of 12)	L1MdA_VI|LINE|L1	60095	NM_175467	228677		NM_175467	ENSMUSG00000039092	Sptlc3	C130053K05Rik	serine palmitoyltransferase, long chain base subunit 3	protein-coding
410-47	chr6	139380078	139380486	+	139380385	NA	Intergenic	Intergenic	-80708	NR_045149	70962		NR_045149	ENSMUSG00000108128	4922502N22Rik	-	RIKEN cDNA 4922502N22 gene	ncRNA
537-7	chr4	139333896	139334431	+	139334213	NA	intron (NM_001205173, intron 4 of 8)	intron (NM_001205173, intron 4 of 8)	-16042	NM_175438	212647		NM_175438	ENSMUSG00000028737	Aldh4a1	A930035F14Rik|Ahd-1|Ahd1|Aldh4|Aldh5a1|E330022C09|P5cd|P5cdh|P5cdhl|P5cdhs|Ssdh1	aldehyde dehydrogenase 4 family, member A1	protein-coding
492-35	chr6	139329121	139329611	+	139329254	NA	Intergenic	Intergenic	-29792	NR_045149	70962		NR_045149	ENSMUSG00000108128	4922502N22Rik	-	RIKEN cDNA 4922502N22 gene	ncRNA
470-21	chr2	139314591	139315059	+	139314594	NA	Intergenic	L1MdA_II|LINE|L1	-21008	NM_001356507	228677		NM_175467	ENSMUSG00000039092	Sptlc3	C130053K05Rik	serine palmitoyltransferase, long chain base subunit 3	protein-coding
379-15	chr3	139313984	139314361	+	139314126	NA	intron (NM_198659, intron 12 of 13)	RLTR13G|LTR|ERVK	172348	NR_153353	102635321		NR_153353	ENSMUSG00000106505	Gm32693	-	predicted gene, 32693	ncRNA
325-50	chr7	139285831	139286154	+	139285992	NA	Intergenic	Intergenic	-22261	NM_001302546	212124		NM_177212	ENSMUSG00000049571	Cfap46	9330101J02Rik|E030019B06Rik|Gm170|Ttc40	cilia and flagella associated protein 46	protein-coding
470-26	chr3	139284851	139285319	+	139285085	NA	intron (NM_198659, intron 12 of 13)	tRNA-Ala-GCY_v|tRNA|tRNA	-161461	NR_003027	19862		NR_003027	ENSMUSG00000119272	Rnu6	-	U6 small nuclear RNA	snRNA
391-25	chr2	139258056	139258445	+	139258250	NA	Intergenic	Intergenic	-77583	NM_001356507	228677		NM_175467	ENSMUSG00000039092	Sptlc3	C130053K05Rik	serine palmitoyltransferase, long chain base subunit 3	protein-coding
338-37	chr3	139199439	139199775	+	139199607	NA	intron (NM_198659, intron 11 of 13)	intron (NM_198659, intron 11 of 13)	-75983	NR_003027	19862		NR_003027	ENSMUSG00000119272	Rnu6	-	U6 small nuclear RNA	snRNA
353-36	chr4	139164287	139164638	+	139164462	NA	exon (NM_001160319, exon 54 of 106)	exon (NM_001160319, exon 54 of 106)	56492	NM_001160319	69116		NM_001160319	ENSMUSG00000066036	Ubr4	1810009A16Rik|A930005E13Rik|D930005K06Rik|Gm1032|Gm1666|RBAF600|Zubr1|mKIAA0462|p600	ubiquitin protein ligase E3 component n-recognin 4	protein-coding
365-3	chr1	139113878	139114241	+	139114059	NA	Intergenic	Intergenic	190755	NM_133239	170788		NM_133239	ENSMUSG00000063681	Crb1	7530426H14Rik|A930008G09Rik|CRB1-A|CRB1-A2|CRB1-B|CRB1-C	crumbs family member 1, photoreceptor morphogenesis associated	protein-coding
395-37	chr2	139099893	139100286	+	139100089	NA	Intergenic	Intergenic	-235744	NM_001356507	228677		NM_175467	ENSMUSG00000039092	Sptlc3	C130053K05Rik	serine palmitoyltransferase, long chain base subunit 3	protein-coding
315-43	chr6	139078262	139078575	+	139078394	NA	Intergenic	B1_Mus1|SINE|Alu	221156	NR_045149	70962		NR_045149	ENSMUSG00000108128	4922502N22Rik	-	RIKEN cDNA 4922502N22 gene	ncRNA
471-21	chr4	139073468	139073937	+	139073702	NA	Intergenic	Intergenic	6185	NM_001290810	69902		NM_023536	ENSMUSG00000028741	Mrto4	2610012O22Rik|Mg684|Mrt4	mRNA turnover 4, ribosome maturation factor	protein-coding
418-25	chr2	139052515	139052931	+	139052723	NA	Intergenic	Intergenic	-283110	NM_001356507	228677		NM_175467	ENSMUSG00000039092	Sptlc3	C130053K05Rik	serine palmitoyltransferase, long chain base subunit 3	protein-coding
351-54	chrX	139049737	139050086	+	139049911	NA	Intergenic	B1_Mus2|SINE|Alu	86283	NM_177921	331537		NM_177921	ENSMUSG00000042433	Dnaaf6	Dnaaf6b|E230019M04Rik|Pih1d3|Pih1h3b	dynein axonemal assembly factor 6	protein-coding
306-4	chr1	138988243	138988547	+	138988395	NA	intron (NM_181347, intron 7 of 20)	intron (NM_181347, intron 7 of 20)	83000	NR_108103	78229		NR_108103	ENSMUSG00000104900	4930596I21Rik	-	RIKEN cDNA 4930596I21 gene	ncRNA
371-22	chr5	138962843	138963212	+	138963027	NA	intron (NM_008808, intron 5 of 5)	intron (NM_008808, intron 5 of 5)	17009	NR_156469	18590		NM_008808	ENSMUSG00000025856	Pdgfa	PDGF-1	platelet derived growth factor, alpha	protein-coding
407-42	chr7	138911578	138911983	+	138911780	NA	Intergenic	Intergenic	-57245	NM_001127363	212111		NM_183144	ENSMUSG00000025477	Inpp5a	-	inositol polyphosphate-5-phosphatase A	protein-coding
467-37	chr4	138894424	138894889	+	138894656	NA	Intergenic	Intergenic	13310	NR_033543	100038595		NR_033543	ENSMUSG00000073739	Gm16287	-	predicted gene 16287	ncRNA
295-35	chr6	138891554	138891847	+	138891700	NA	Intergenic	Intergenic	-256248	NM_015777	50540		NM_015777	ENSMUSG00000046717	Igbp1b	alpha4-b	immunoglobulin (CD79A) binding protein 1b	protein-coding
318-27	chr2	138882318	138882634	+	138882422	NA	Intergenic	Intergenic	220627	NR_035477	100316816		NR_035477	ENSMUSG00000088983	Mir1952	mmu-mir-1952	microRNA 1952	ncRNA
326-36	chr2	138847077	138847401	+	138847239	NA	Intergenic	Intergenic	185390	NR_035477	100316816		NR_035477	ENSMUSG00000088983	Mir1952	mmu-mir-1952	microRNA 1952	ncRNA
416-47	chrX	138818166	138818580	+	138818278	NA	intron (NM_001172148, intron 6 of 6)	MTC|LTR|ERVL-MaLR	-45970	NM_029413	75746		NM_029413	ENSMUSG00000031434	Morc4	1600017G11Rik|5630401M14Rik|Zcwcc2	microrchidia 4	protein-coding
345-45	chr5	138766632	138766975	+	138766803	NA	intron (NM_030565, intron 3 of 9)	(TG)n|Simple_repeat|Simple_repeat	25967	NM_001359593	80752		NM_030565	ENSMUSG00000025854	Fam20c	DMP-4|DMP4|GEF-CK|mKIAA4081	FAM20C, golgi associated secretory pathway kinase	protein-coding
371-4	chr1	138765674	138766043	+	138765858	NA	intron (NM_001042577, intron 3 of 4)	intron (NM_001042577, intron 3 of 4)	4324	NM_001025565	16876		NM_010714	ENSMUSG00000019230	Lhx9	3110009O07Rik|LH2B	LIM homeobox protein 9	protein-coding
317-33	chr3	138762048	138762363	+	138762205	NA	intron (NM_145544, intron 1 of 13)	URR1A|DNA|hAT-Charlie	18757	NM_001356388	229877		NM_145544	ENSMUSG00000028149	Rap1gds1	GDS1	RAP1, GTP-GDP dissociation stimulator 1	protein-coding
367-36	chr7	138753123	138753488	+	138753305	NA	intron (NM_001162540, intron 1 of 11)	intron (NM_001162540, intron 1 of 11)	15105	NM_021302	57740		NM_021302	ENSMUSG00000015981	Stk32c	PKE|Pkek|YANK3	serine/threonine kinase 32C	protein-coding
410-42	chr4	138748850	138749258	+	138749054	NA	exon (NM_001305423, exon 11 of 16)	exon (NM_001305423, exon 11 of 16)	48838	NM_029857	77056		NM_029857	ENSMUSG00000041143	Tmco4	4632413C14Rik	transmembrane and coiled-coil domains 4	protein-coding
539-7	chr5	138707922	138708459	+	138708254	NA	Intergenic	Intergenic	-32646	NM_030565	80752		NM_030565	ENSMUSG00000025854	Fam20c	DMP-4|DMP4|GEF-CK|mKIAA4081	FAM20C, golgi associated secretory pathway kinase	protein-coding
303-39	chr6	138681579	138681880	+	138681729	NA	Intergenic	Lx|LINE|L1	-46277	NM_015777	50540		NM_015777	ENSMUSG00000046717	Igbp1b	alpha4-b	immunoglobulin (CD79A) binding protein 1b	protein-coding
416-23	chr2	138679568	138679982	+	138679688	NA	Intergenic	IAPLTR2a2_Mm|LTR|ERVK	17926	NR_035477	100316816		NR_035477	ENSMUSG00000088983	Mir1952	mmu-mir-1952	microRNA 1952	ncRNA
330-42	chr4	138652820	138653148	+	138652980	NA	Intergenic	Intergenic	-11705	NM_028453	73162		NM_028453	ENSMUSG00000041161	Otud3	3110030K17Rik	OTU domain containing 3	protein-coding
340-5	chr1	138626193	138626531	+	138626362	NA	Intergenic	Intergenic	-16549	NR_040304	545363		NR_040304	ENSMUSG00000100459	Gm5833	-	predicted gene 5833	ncRNA
312-32	chr4	138597395	138597705	+	138597550	NA	TTS (NM_001308487)	TTS (NM_001308487)	3725	NM_001308487	105734733		NM_001308487	ENSMUSG00000078518	Gm13030	-	predicted gene 13030	protein-coding
297-31	chr4	138596367	138596662	+	138596514	NA	Intergenic	Intergenic	4761	NM_001308487	105734733		NM_001308487	ENSMUSG00000078518	Gm13030	-	predicted gene 13030	protein-coding
487-23	chr7	138551369	138551854	+	138551611	NA	intron (NM_028708, intron 1 of 23)	intron (NM_028708, intron 1 of 23)	9152	NM_028708	74004		NM_028708	ENSMUSG00000056856	Jakmip3	6330417G02Rik|mKIAA4091	janus kinase and microtubule interacting protein 3	protein-coding
385-31	chr3	138532741	138533124	+	138532932	NA	intron (NR_121195, intron 1 of 7)	RLTR11A2|LTR|ERVK	84963	NM_019571	56224		NM_019571	ENSMUSG00000028152	Tspan5	2810455A09Rik|4930505M03Rik|NET-4|Tm4sf9	tetraspanin 5	protein-coding
321-48	chr7	138496050	138496369	+	138496209	NA	exon (NM_009760, exon 5 of 6)	exon (NM_009760, exon 5 of 6)	15026	NM_009760	12176		NM_009760	ENSMUSG00000078566	Bnip3	Nip3	BCL2/adenovirus E1B interacting protein 3	protein-coding
489-27	chr6	138468198	138468685	+	138468441	NA	intron (NM_207222, intron 1 of 4)	intron (NM_207222, intron 1 of 4)	47470	NR_126082	102632192		NR_126082	ENSMUSG00000107675	Gm30332	-	predicted gene, 30332	ncRNA
293-30	chr2	138440366	138440657	+	138440511	NA	Intergenic	Intergenic	-221338	NR_035477	100316816		NR_035477	ENSMUSG00000088983	Mir1952	mmu-mir-1952	microRNA 1952	ncRNA
353-35	chr4	138422168	138422519	+	138422343	NA	Intergenic	Intergenic	29824	NM_001285930	212190		NM_178671	ENSMUSG00000043621	Ubxn10	5730509E04Rik|A830047D02|Ubxd3	UBX domain protein 10	protein-coding
337-26	chr3	138365966	138366301	+	138366173	NA	Intergenic	RMER20B|LTR|ERVK	66612	NR_040545	74635		NR_040545	ENSMUSG00000105838	4930425O10Rik	-	RIKEN cDNA 4930425O10 gene	ncRNA
371-3	chr1	138177236	138177605	+	138177419	NA	Intergenic	Intergenic	-24056	NM_177397	338375		NM_177397	ENSMUSG00000026394	Atp6v1g3	-	ATPase, H+ transporting, lysosomal V1 subunit G3	protein-coding
312-20	chr2	138100469	138100779	+	138100624	NA	intron (NM_001025431, intron 1 of 4)	(T)n|Simple_repeat|Simple_repeat	2120	NM_001025431	228662		NM_145534	ENSMUSG00000062098	Btbd3	mKIAA0952	BTB domain containing 3	protein-coding
361-2	chr1	138089774	138090133	+	138090074	NA	intron (NM_011210, intron 2 of 29)	Lx5|LINE|L1	12911	NM_001111316	19264		NM_011210	ENSMUSG00000026395	Ptprc	B220|CD45R|Cd45|L-CA|Ly-5|Lyt-4|T200|loc	protein tyrosine phosphatase receptor type C	protein-coding
473-41	chr7	138009503	138009974	+	138009738	NA	Intergenic	Intergenic	-10279	NM_183289	70571		NM_183289	ENSMUSG00000091002	Tcerg1l	5730476P14Rik	transcription elongation regulator 1-like	protein-coding
446-31	chr5	138000448	138000892	+	138000670	NA	Intergenic	IAP1-MM_LTR|LTR|ERVK	-18868	NM_001168602	545814		NM_001126045	ENSMUSG00000075599	Smok3a	Smok2b1	sperm motility kinase 3A	protein-coding
390-38	chr7	137968790	137969178	+	137968985	NA	intron (NM_183289, intron 3 of 11)	intron (NM_183289, intron 3 of 11)	30475	NM_183289	70571		NM_183289	ENSMUSG00000091002	Tcerg1l	5730476P14Rik	transcription elongation regulator 1-like	protein-coding
317-38	chr6	137904865	137905180	+	137905022	NA	Intergenic	PB1D11|SINE|Alu	151892	NM_177787	277898		NM_177787	ENSMUSG00000044378	Slc15a5	9830102E05Rik	solute carrier family 15, member 5	protein-coding
339-28	chr2	137829797	137830134	+	137829966	NA	Intergenic	L1MA7|LINE|L1	-111214	NR_166195	102635955		NR_166195	ENSMUSG00000086214	Gm14062	-	predicted gene 14062	ncRNA
312-41	chr7	137735987	137736297	+	137736040	NA	Intergenic	MTEa|LTR|ERVL-MaLR	263317	NM_183289	70571		NM_183289	ENSMUSG00000091002	Tcerg1l	5730476P14Rik	transcription elongation regulator 1-like	protein-coding
298	chr1	137732701	137732997	+	137732820	NA	Intergenic	L1MdF_III|LINE|L1	-161344	NR_029795	735252		NR_029795	ENSMUSG00000065565	Mir181a-1	Mirn181a-1|Mirn213|miR-213|mir-181a-1|mmu-mir-213	microRNA 181a-1	ncRNA
392-38	chr2	137691319	137691709	+	137691514	NA	Intergenic	L1MdF_IV|LINE|L1	27237	NR_166195	102635955		NR_166195	ENSMUSG00000086214	Gm14062	-	predicted gene 14062	ncRNA
390-25	chr2	137660779	137661167	+	137660973	NA	Intergenic	RMER17B|LTR|ERVK	57778	NR_166195	102635955		NR_166195	ENSMUSG00000086214	Gm14062	-	predicted gene 14062	ncRNA
357-32	chr3	137659983	137660338	+	137660160	NA	intron (NM_011932, intron 3 of 8)	intron (NM_011932, intron 3 of 8)	27150	NM_011932	26377		NM_011932	ENSMUSG00000028159	Dapp1	Bam32	dual adaptor for phosphotyrosine and 3-phosphoinositides 1	protein-coding
332-5	chr1	137657414	137657744	+	137657579	NA	Intergenic	B3|SINE|B2	-236614	NR_029795	735252		NR_029795	ENSMUSG00000065565	Mir181a-1	Mirn181a-1|Mirn213|miR-213|mir-181a-1|mmu-mir-213	microRNA 181a-1	ncRNA
582-11	chr5	137592165	137592745	+	137592625	NA	Intergenic	A-rich|Low_complexity|Low_complexity	6515	NM_001254762	68929		NM_030037	ENSMUSG00000037221	Mospd3	1190005J19Rik|5133401H10Rik|Gtig2|R124	motile sperm domain containing 3	protein-coding
507-10	chr4	137556701	137557206	+	137556939	NA	Intergenic	RLTR20B3|LTR|ERVK	-32595	NM_199307	230857		NM_199307	ENSMUSG00000057530	Ece1	ECE-1|ECE-1a|ECE-1b|ECE-1c1|ECE-1d	endothelin converting enzyme 1	protein-coding
317-37	chr6	137514206	137514521	+	137514296	NA	intron (NM_007945, intron 4 of 21)	intron (NM_007945, intron 4 of 21)	-17470	NM_001271589	13860		NM_007945	ENSMUSG00000015766	Eps8	-	epidermal growth factor receptor pathway substrate 8	protein-coding
337-44	chrX	137488785	137489120	+	137488952	NA	intron (NM_030688, intron 6 of 10)	RMER16-int|LTR|ERVK	-326227	NM_013724	27206		NM_013724	ENSMUSG00000052854	Nrk	Nesk	Nik related kinase	protein-coding
375-35	chr4	137457491	137457864	+	137457677	NA	TTS (NM_029563)	TTS (NM_029563)	5905	NR_138592	110351		NM_029563	ENSMUSG00000041351	Rap1gap	1300019I11Rik|2310004O14Rik|ARPP-90|Gap|Rap1GAP1|Rap1ga1	Rap1 GTPase-activating protein	protein-coding
358-35	chr7	137376916	137377272	+	137377265	NA	Intergenic	RSINE1|SINE|B4	337792	NM_023140	30926		NM_023140	ENSMUSG00000031068	Glrx3	PICOT|Txnl2	glutaredoxin 3	protein-coding
560-8	chr5	137363851	137364409	+	137364292	NA	intron (NM_010144, intron 11 of 16)	B4A|SINE|B4	15759	NM_010144	13846		NM_010144	ENSMUSG00000029710	Ephb4	Htk|MDK2|Myk1|Tyro11|b2b2412Clo	Eph receptor B4	protein-coding
421-24	chr2	137345608	137346027	+	137345817	NA	Intergenic	RLTR31B2|LTR|ERVK	372934	NR_166195	102635955		NR_166195	ENSMUSG00000086214	Gm14062	-	predicted gene 14062	ncRNA
566-13	chr5	137335268	137335832	+	137335490	NA	promoter-TSS (NM_001359611)	promoter-TSS (NM_001359611)	-428	NM_001359611	83704		NM_031406	ENSMUSG00000037344	Slc12a9	CIP1	solute carrier family 12 (potassium/chloride transporters), member 9	protein-coding
336-38	chr3	137303921	137304255	+	137304088	NA	Intergenic	ID|SINE|ID	-25345	NM_030143	73284		NM_030143	ENSMUSG00000046818	Ddit4l	1700037B15Rik|1700108M02Rik|REDD2|RTP801L|Smhs1	DNA-damage-inducible transcript 4-like	protein-coding
403-40	chr2	137238219	137238620	+	137238517	NA	Intergenic	IAPEz-int|LTR|ERVK	-279979	NM_013822	16449		NM_013822	ENSMUSG00000027276	Jag1	ABE2|Gena228|Gsfabe2|Htu|Ozz|Ser-1	jagged 1	protein-coding
338-45	chr5	137154171	137154507	+	137154339	NA	intron (NR_037301, intron 3 of 3)	intron (NR_037301, intron 3 of 3)	-9278	NM_201373	384309		NM_201373	ENSMUSG00000043279	Trim56	A130009K11Rik|Gm452|RNF109	tripartite motif-containing 56	protein-coding
281-12	chr6	137117702	137117981	+	137117840	NA	intron (NM_181988, intron 2 of 4)	(TG)n|Simple_repeat|Simple_repeat	28875	NM_001164212	232441		NM_181988	ENSMUSG00000030222	Rerg	-	RAS-like, estrogen-regulated, growth-inhibitor	protein-coding
333-38	chr4	137082097	137082428	+	137082262	NA	intron (NM_001243769, intron 1 of 5)	intron (NM_001243769, intron 1 of 5)	2808	NM_001243769	12540		NM_009861	ENSMUSG00000006699	Cdc42	-	cell division cycle 42	protein-coding
484-34	chr6	137044950	137045432	+	137045191	NA	intron (NM_181988, intron 2 of 4)	B1_Mus1|SINE|Alu	101525	NM_001164212	232441		NM_181988	ENSMUSG00000030222	Rerg	-	RAS-like, estrogen-regulated, growth-inhibitor	protein-coding
458-37	chr5	137044333	137044789	+	137044544	NA	intron (NR_037301, intron 2 of 3)	MTEa|LTR|ERVL-MaLR	-14588	NM_001039385	381677		NM_001039385	ENSMUSG00000037428	Vgf	Gm1052	VGF nerve growth factor inducible	protein-coding
346-21	chr2	137025890	137026234	+	137026062	NA	Intergenic	ORR1D1|LTR|ERVL-MaLR	-67622	NM_013822	16449		NM_013822	ENSMUSG00000027276	Jag1	ABE2|Gena228|Gsfabe2|Htu|Ozz|Ser-1	jagged 1	protein-coding
328-46	chr6	137013103	137013429	+	137013422	NA	Intergenic	ORR1D1|LTR|ERVL-MaLR	81745	NM_023898	78600		NM_023898	ENSMUSG00000064330	Pde6h	A930033D18Rik|PDEgamma	phosphodiesterase 6H, cGMP-specific, cone, gamma	protein-coding
425-32	chr6	136944817	136945240	+	136945079	NA	Intergenic	B2_Mm2|SINE|B2	13507	NM_023898	78600		NM_023898	ENSMUSG00000064330	Pde6h	A930033D18Rik|PDEgamma	phosphodiesterase 6H, cGMP-specific, cone, gamma	protein-coding
393-2	chr1	136937072	136937463	+	136937347	NA	Intergenic	Intergenic	-49081	NM_030676	26424		NM_030676	ENSMUSG00000026398	Nr5a2	D1Ertd308e|Ftf|LRH-1|UF2-H3B	nuclear receptor subfamily 5, group A, member 2	protein-coding
514	chr1	136933917	136934429	+	136934030	NA	Intergenic	Intergenic	-45987	NM_030676	26424		NM_030676	ENSMUSG00000026398	Nr5a2	D1Ertd308e|Ftf|LRH-1|UF2-H3B	nuclear receptor subfamily 5, group A, member 2	protein-coding
339-36	chr6	136889627	136889964	+	136889795	NA	intron (NM_026983, intron 3 of 6)	ORR1B1-int|LTR|ERVL-MaLR	9383	NM_026983	69187		NM_026983	ENSMUSG00000030219	Erp27	1810033M07Rik|1810047B09Rik	endoplasmic reticulum protein 27	protein-coding
468-2	chr1	136889076	136889542	+	136889309	NA	Intergenic	Intergenic	-1123	NM_030676	26424		NM_030676	ENSMUSG00000026398	Nr5a2	D1Ertd308e|Ftf|LRH-1|UF2-H3B	nuclear receptor subfamily 5, group A, member 2	protein-coding
366-31	chr3	136887721	136888085	+	136887903	NA	Intergenic	Intergenic	-107475	NR_163863	229861		NR_163863	ENSMUSG00000104610	Gm567	-	predicted gene 567	ncRNA
513-6	chr3	136886438	136886949	+	136886760	NA	Intergenic	Intergenic	-108685	NR_163863	229861		NR_163863	ENSMUSG00000104610	Gm567	-	predicted gene 567	ncRNA
388-3	chr1	136879101	136879487	+	136879294	NA	intron (NM_030676, intron 2 of 8)	intron (NM_030676, intron 2 of 8)	2074	NM_001159769	26424		NM_030676	ENSMUSG00000026398	Nr5a2	D1Ertd308e|Ftf|LRH-1|UF2-H3B	nuclear receptor subfamily 5, group A, member 2	protein-coding
319-30	chr4	136872669	136872986	+	136872827	NA	Intergenic	Intergenic	19550	NR_040443	100503595		NR_040443	ENSMUSG00000085833	Gm13003	-	predicted gene 13003	ncRNA
482-26	chr4	136852524	136853004	+	136852764	NA	Intergenic	Intergenic	-7295	NR_166579	102634021		NR_166579		Gm13001	-	predicted gene 13001	ncRNA
379-14	chr2	136786688	136787065	+	136786780	NA	intron (NM_001355671, intron 2 of 6)	intron (NM_001355671, intron 2 of 6)	45605	NM_001355671	74243		NM_028201	ENSMUSG00000027281	Slx4ip	2210009G21Rik|2410004I22Rik|Slxip	SLX4 interacting protein	protein-coding
476-35	chr6	136732400	136732874	+	136732758	NA	intron (NM_145067, intron 7 of 25)	L1MdF_V|LINE|L1	26103	NM_001127318	14917		NM_145067	ENSMUSG00000042638	Gucy2c	GC-C|Gcc	guanylate cyclase 2c	protein-coding
396-3	chr1	136671524	136671918	+	136671886	NA	Intergenic	Intergenic	47772	NR_037986	100503474		NR_037986		Platr22	Gm16880	pluripotency associated transcript 22	ncRNA
381-34	chr6	136669070	136669449	+	136669259	NA	Intergenic	Intergenic	-30368	NM_025806	66857		NM_025806	ENSMUSG00000030214	Plbd1	1100001H23Rik	phospholipase B domain containing 1	protein-coding
427-3	chr1	136651536	136651961	+	136651748	NA	intron (NR_037986, intron 2 of 4)	intron (NR_037986, intron 2 of 4)	27799	NR_037986	100503474		NR_037986		Platr22	Gm16880	pluripotency associated transcript 22	ncRNA
328-52	chr7	136617046	136617372	+	136617233	NA	intron (NM_001377037, intron 2 of 4)	L1MdV_III|LINE|L1	102382	NM_001377037	17314		NM_008598	ENSMUSG00000054612	Mgmt	AGT|Agat	O-6-methylguanine-DNA methyltransferase	protein-coding
392-37	chr2	136578542	136578932	+	136578780	NA	intron (NM_001355254, intron 1 of 7)	intron (NM_001355254, intron 1 of 7)	23131	NM_001355254	20614		NM_011428	ENSMUSG00000027273	Snap25	Bdr|GENA70|SNAP-25|SUP|sp	synaptosomal-associated protein 25	protein-coding
527-9	chrX	136571876	136572401	+	136572171	NA	intron (NM_030688, intron 2 of 10)	(T)n|Simple_repeat|Simple_repeat	100635	NM_030688	60367		NM_030688	ENSMUSG00000059203	Il1rapl2	-	interleukin 1 receptor accessory protein-like 2	protein-coding
469-27	chr7	136548066	136548533	+	136548299	NA	intron (NM_001377037, intron 1 of 4)	intron (NM_001377037, intron 1 of 4)	33472	NM_001377037	17314		NM_008598	ENSMUSG00000054612	Mgmt	AGT|Agat	O-6-methylguanine-DNA methyltransferase	protein-coding
334-33	chr4	136508701	136509033	+	136508909	NA	intron (NM_010142, intron 1 of 15)	ID_B1|SINE|B4	54456	NM_010142	13844		NM_010142	ENSMUSG00000028664	Ephb2	Cek5|Drt|ETECK|Erk|Hek5|Nuk|Prkm5|Qek5|Sek3|Tyro5	Eph receptor B2	protein-coding
329-24	chr2	136486151	136486478	+	136486314	NA	Intergenic	Intergenic	-69056	NR_149318	20614		NM_011428	ENSMUSG00000027273	Snap25	Bdr|GENA70|SNAP-25|SUP|sp	synaptosomal-associated protein 25	protein-coding
545-10	chr3	136472085	136472628	+	136472217	NA	intron (NM_008913, intron 1 of 13)	intron (NM_008913, intron 1 of 13)	96529	NM_008913	19055		NM_008913	ENSMUSG00000028161	Ppp3ca	2900074D19Rik|CN|Caln|Calna|CnA	protein phosphatase 3, catalytic subunit, alpha isoform	protein-coding
328-35	chr4	136460626	136460952	+	136460789	NA	intron (NM_010142, intron 3 of 15)	intron (NM_010142, intron 3 of 15)	102534	NM_010142	13844		NM_010142	ENSMUSG00000028664	Ephb2	Cek5|Drt|ETECK|Erk|Hek5|Nuk|Prkm5|Qek5|Sek3|Tyro5	Eph receptor B2	protein-coding
356-34	chr7	136437139	136437493	+	136437316	NA	Intergenic	Intergenic	-58999	NM_008598	17314		NM_008598	ENSMUSG00000054612	Mgmt	AGT|Agat	O-6-methylguanine-DNA methyltransferase	protein-coding
341-58	chrX	136353629	136353968	+	136353798	NA	Intergenic	Intergenic	-117705	NM_030688	60367		NM_030688	ENSMUSG00000059203	Il1rapl2	-	interleukin 1 receptor accessory protein-like 2	protein-coding
286-13	chr5	136345903	136346187	+	136346045	NA	intron (NM_009986, intron 12 of 23)	B1_Mus2|SINE|Alu	58612	NR_030500	723975		NR_030500	ENSMUSG00000106479	Mir721	Mirn721|miRY|mir-721|mmu-mir-721	microRNA 721	ncRNA
309-52	chr5	136329006	136329313	+	136329159	NA	intron (NM_009986, intron 20 of 23)	intron (NM_009986, intron 20 of 23)	-55365	NM_001302938	23921		NM_018825	ENSMUSG00000005057	Sh2b2	Aps	SH2B adaptor protein 2	protein-coding
485-30	chrX	136223015	136223498	+	136223256	NA	Intergenic	MIR|SINE|MIR	-202181	NM_007957	13984		NM_007957	ENSMUSG00000023443	Esx1	Spx1	extraembryonic, spermatogenesis, homeobox 1	protein-coding
365-2	chr1	136185475	136185838	+	136185656	NA	TTS (NM_001101516)	TTS (NM_001101516)	3008	NM_001101516	383563		NM_001101516	ENSMUSG00000052759	Gpr25	Gm1300	G protein-coupled receptor 25	protein-coding
303-38	chr6	136122293	136122594	+	136122443	NA	intron (NM_008171, intron 3 of 14)	RSINE1|SINE|B4	28100	NM_001363750	14812		NM_008171	ENSMUSG00000030209	Grin2b	GluN2B|GluRepsilon2|NR2B|Nmdar2b	glutamate receptor, ionotropic, NMDA2B (epsilon 2)	protein-coding
481-28	chr5	136106719	136107198	+	136106958	NA	Intergenic	Intergenic	-5812	NM_001039103	54153		NM_133914	ENSMUSG00000004952	Rasa4	CAPRI|GAPL	RAS p21 protein activator 4	protein-coding
344-42	chr7	136096755	136097097	+	136096926	NA	Intergenic	Intergenic	141833	NR_169138	102640891		NR_169138		Gm36849	Gm45383	predicted gene, 36849	ncRNA
566-14	chr6	136085854	136086418	+	136086316	NA	intron (NM_008171, intron 3 of 14)	MIRb|SINE|MIR	64407	NM_001363750	14812		NM_008171	ENSMUSG00000030209	Grin2b	GluN2B|GluRepsilon2|NR2B|Nmdar2b	glutamate receptor, ionotropic, NMDA2B (epsilon 2)	protein-coding
331-44	chr6	136051845	136052174	+	136052009	NA	intron (NM_008171, intron 3 of 14)	intron (NM_008171, intron 3 of 14)	98534	NM_001363750	14812		NM_008171	ENSMUSG00000030209	Grin2b	GluN2B|GluRepsilon2|NR2B|Nmdar2b	glutamate receptor, ionotropic, NMDA2B (epsilon 2)	protein-coding
312-31	chr4	136051475	136051785	+	136051630	NA	intron (NM_001355182, intron 5 of 10)	ID_B1|SINE|B4	12721	NM_001355182	74326		NM_028871	ENSMUSG00000066037	Hnrnpr	2610003J05Rik|2610528B01Rik|Hnrpr	heterogeneous nuclear ribonucleoprotein R	protein-coding
409-44	chr7	136012981	136013388	+	136013184	NA	Intergenic	Charlie25|DNA|hAT-Charlie	58091	NR_169138	102640891		NR_169138		Gm36849	Gm45383	predicted gene, 36849	ncRNA
421-38	chr6	136012226	136012645	+	136012435	NA	intron (NM_008171, intron 4 of 14)	intron (NM_008171, intron 4 of 14)	138108	NM_001363750	14812		NM_008171	ENSMUSG00000030209	Grin2b	GluN2B|GluRepsilon2|NR2B|Nmdar2b	glutamate receptor, ionotropic, NMDA2B (epsilon 2)	protein-coding
386-30	chr5	135988677	135989061	+	135988869	NA	TTS (NM_001160366)	TTS (NM_001160366)	14461	NM_001160366	109267		NM_001160366	ENSMUSG00000029699	Ssc4d	C330016E03Rik|S4D-SRCRB|SRCRB-S4D|Srcrb4d	scavenger receptor cysteine rich family, 4 domains	protein-coding
484-36	chr7	135939515	135939997	+	135939756	NA	intron (NR_040459, intron 4 of 4)	intron (NR_040459, intron 4 of 4)	11388	NR_040459	330664		NR_040459	ENSMUSG00000109633	C230079O03Rik	C230079O03	RIKEN cDNA C230079O03 gene	ncRNA
429-44	chr7	135914461	135914888	+	135914674	NA	intron (NR_102277, intron 3 of 3)	intron (NR_102277, intron 3 of 3)	36470	NR_040459	330664		NR_040459	ENSMUSG00000109633	C230079O03Rik	C230079O03	RIKEN cDNA C230079O03 gene	ncRNA
401-7	chr1	135913442	135913841	+	135913641	NA	intron (NM_177642, intron 3 of 26)	intron (NM_177642, intron 3 of 26)	20439	NM_177642	226438		NM_177642	ENSMUSG00000051985	Igfn1	9830123M21Rik	immunoglobulin-like and fibronectin type III domain containing 1	protein-coding
322-47	chr5	135904989	135905309	+	135905148	NA	Intergenic	B4A|SINE|B4	-11624	NM_013560	15507		NM_013560	ENSMUSG00000004951	Hspb1	27kDa|Hsp25	heat shock protein 1	protein-coding
453-39	chr7	135827839	135828290	+	135828064	NA	Intergenic	Intergenic	-41989	NR_102277	77383		NR_102277	ENSMUSG00000110027	C030029H02Rik	-	RIKEN cDNA C030029H02 gene	ncRNA
389-31	chr2	135809234	135809621	+	135809424	NA	intron (NM_001355154, intron 20 of 36)	intron (NM_001355154, intron 20 of 36)	-84832	NM_001356548	76161		NM_029530	ENSMUSG00000027270	Lamp5	3110035N03Rik|6330527O06Rik|BAD-LAMP|LAMP-5	lysosomal-associated membrane protein family, member 5	protein-coding
415-3	chr1	135798816	135799229	+	135799022	NA	TTS (NM_001313701)	TTS (NM_001313701)	30423	NM_001130176	21956		NM_011619	ENSMUSG00000026414	Tnnt2	Tnt|cTnT	troponin T2, cardiac	protein-coding
451-4	chr1	135743174	135743623	+	135743398	NA	Intergenic	Intergenic	-2938	NM_133664	16763		NM_133664	ENSMUSG00000041782	Lad1	LADA|lad-1	ladinin	protein-coding
337-34	chr6	135707532	135707867	+	135707614	NA	3' UTR (NM_001363750, exon 15 of 15)	3' UTR (NM_001363750, exon 15 of 15)	71788	NR_126088	75024		NR_126088	ENSMUSG00000107396	4930425L21Rik	4930473P14Rik	RIKEN cDNA 4930425L21 gene	ncRNA
394-31	chr5	135590201	135590593	+	135590397	NA	intron (NM_001013412, intron 2 of 2)	(TTTTG)n|Simple_repeat|Simple_repeat	2026	NM_001013412	541307		NM_001013412	ENSMUSG00000070464	Ccl26	Ccl26l	C-C motif chemokine ligand 26	protein-coding
422-37	chr6	135551763	135552183	+	135551973	NA	Intergenic	MLT1A0|LTR|ERVL-MaLR	-83938	NR_126088	75024		NR_126088	ENSMUSG00000107396	4930425L21Rik	4930473P14Rik	RIKEN cDNA 4930425L21 gene	ncRNA
342-23	chr2	135530841	135531181	+	135531042	NA	intron (NM_013829, intron 1 of 37)	L1_Rod|LINE|L1	29544	NM_013829	18798		NM_013829	ENSMUSG00000039943	Plcb4	A930039J07Rik|C230058B11Rik	phospholipase C, beta 4	protein-coding
576-6	chr4	135485311	135485885	+	135485836	NA	Intergenic	B3|SINE|B2	-1428	NM_001085509	242702		NM_001085509	ENSMUSG00000037139	Myom3	8430427K15Rik|Gm434	myomesin family, member 3	protein-coding
452-24	chr4	135451381	135451831	+	135451606	NA	Intergenic	MTE2b|LTR|ERVL-MaLR	-3864	NM_178257	230828		NM_178257	ENSMUSG00000037157	Il22ra1	9130219A07Rik|IL-22R|Il22r	interleukin 22 receptor, alpha 1	protein-coding
337-3	chr1	135442074	135442409	+	135442241	NA	intron (NM_173437, intron 3 of 28)	PB1D9|SINE|Alu	-59820	NR_049188	100885827		NR_049188	ENSMUSG00000093515	Mir1231	Gm23720|mir-1231|mmu-mir-1231	microRNA 1231	ncRNA
568-12	chr6	135393013	135393579	+	135393306	NA	Intergenic	Intergenic	48805	NM_001288627	13730		NM_010128	ENSMUSG00000030208	Emp1	I-8-09|TMP	epithelial membrane protein 1	protein-coding
341-36	chr4	135348828	135349167	+	135348997	NA	Intergenic	Intergenic	-4969	NR_027909	73937		NM_028688	ENSMUSG00000086788	1700029M20Rik	4930406E24Rik	RIKEN cDNA 1700029M20 gene	ncRNA
600-13	chrX	135207777	135208375	+	135208170	NA	Intergenic	RMER15|LTR|ERVL	37074	NM_009750	12070		NM_009750	ENSMUSG00000046432	Bex3	DXWsu67e|Gcap27|Nade|Ngfrap1	brain expressed X-linked 3	protein-coding
498-21	chr2	135180991	135181487	+	135181239	NA	intron (NM_019677, intron 18 of 32)	RSINE1|SINE|B4	-123703	NR_040517	78805		NR_040517	ENSMUSG00000085247	4930545L23Rik	-	RIKEN cDNA 4930545L23 gene	ncRNA
475-28	chr2	135093095	135093568	+	135093331	NA	intron (NM_019677, intron 5 of 32)	L1ME3A|LINE|L1	-35795	NR_040517	78805		NR_040517	ENSMUSG00000085247	4930545L23Rik	-	RIKEN cDNA 4930545L23 gene	ncRNA
331-43	chr6	135090133	135090462	+	135090258	NA	intron (NM_001205396, intron 2 of 3)	intron (NM_001205396, intron 2 of 3)	4984	NM_001205396	93746		NM_053118	ENSMUSG00000030205	Gprc5d	-	G protein-coupled receptor, family C, group 5, member D	protein-coding
286-16	chr7	135040060	135040344	+	135040302	NA	Intergenic	L1MdF_IV|LINE|L1	28106	NM_183193	270004		NM_183193	ENSMUSG00000048377	Foxi2	B130055A05Rik	forkhead box I2	protein-coding
499-45	chrX	135021338	135021835	+	135021586	NA	Intergenic	Intergenic	15915	NR_045425	70491		NR_045424	ENSMUSG00000087553	5730412P04Rik	-	RIKEN cDNA 5730412P04 gene	ncRNA
347-41	chr7	135011651	135011996	+	135011823	NA	promoter-TSS (NM_183193)	promoter-TSS (NM_183193)	-273	NM_183193	270004		NM_183193	ENSMUSG00000048377	Foxi2	B130055A05Rik	forkhead box I2	protein-coding
477-38	chr7	134991156	134991631	+	134991355	NA	Intergenic	L1M4|LINE|L1	-20703	NM_183193	270004		NM_183193	ENSMUSG00000048377	Foxi2	B130055A05Rik	forkhead box I2	protein-coding
404-20	chr2	134990980	134991382	+	134991138	NA	intron (NM_019677, intron 3 of 32)	L1MdA_III|LINE|L1	66355	NR_040517	78805		NR_040517	ENSMUSG00000085247	4930545L23Rik	-	RIKEN cDNA 4930545L23 gene	ncRNA
306-26	chr5	134944293	134944597	+	134944445	NA	promoter-TSS (NM_020504)	promoter-TSS (NM_020504)	-61	NM_020504	57255		NM_020504	ENSMUSG00000008843	Cldn13	2500004B14Rik	claudin 13	protein-coding
407-33	chr3	134902037	134902442	+	134902229	NA	Intergenic	L1MdF_III|LINE|L1	-16085	NM_173762	229841		NM_173762	ENSMUSG00000045328	Cenpe	312kDa|C530022J18|CENP-E|Kif10	centromere protein E	protein-coding
329-37	chr5	134895893	134896220	+	134896056	NA	Intergenic	Intergenic	39531	NM_194065	76629		NM_029681	ENSMUSG00000040576	Tmem270	1700111I05Rik|Wbscr28	transmembrane protein 270	protein-coding
476-34	chr6	134891234	134891708	+	134891361	NA	Intergenic	Intergenic	-5893	NM_009875	12576		NM_009875	ENSMUSG00000003031	Cdkn1b	Kip1|p27|p27Kip1	cyclin dependent kinase inhibitor 1B	protein-coding
511-10	chr5	134881883	134882392	+	134882060	NA	Intergenic	Intergenic	53450	NM_194065	76629		NM_029681	ENSMUSG00000040576	Tmem270	1700111I05Rik|Wbscr28	transmembrane protein 270	protein-coding
484-2	chr1	134858494	134858976	+	134858735	NA	intron (NM_001368827, intron 1 of 23)	RMER1C|Retroposon|L1-dep	15302	NR_162775	114482779		NR_162775		Mir5104b	Gm51265|mmu-mir-5104b	microRNA 5104b	ncRNA
316-46	chr4	134795073	134795387	+	134795265	NA	Intergenic	Intergenic	-52726	NM_019732	12399		NM_019732	ENSMUSG00000070691	Runx3	AML2|Cbfa3|Pebp2a3|Rx3	runt related transcription factor 3	protein-coding
371-25	chr7	134764401	134764770	+	134764585	NA	intron (NM_001033420, intron 48 of 51)	B4|SINE|B4	33146	NR_046050	74314		NR_046050	ENSMUSG00000100717	1700120G07Rik	-	RIKEN cDNA 1700120G07 gene	ncRNA
450-36	chr5	134731130	134731578	+	134731354	NA	TTS (NM_007925)	TTS (NM_007925)	-13910	NM_010717	16885		NM_010717	ENSMUSG00000029674	Limk1	KIZ-1|LIMK-1|Limk	LIM domain kinase 1	protein-coding
384-34	chr5	134715337	134715719	+	134715528	NA	exon (NM_010717, exon 2 of 16)	exon (NM_010717, exon 2 of 16)	1916	NM_010717	16885		NM_010717	ENSMUSG00000029674	Limk1	KIZ-1|LIMK-1|Limk	LIM domain kinase 1	protein-coding
417-47	chr7	134701969	134702384	+	134702176	NA	intron (NM_001033420, intron 33 of 51)	intron (NM_001033420, intron 33 of 51)	95555	NR_046050	74314		NR_046050	ENSMUSG00000100717	1700120G07Rik	-	RIKEN cDNA 1700120G07 gene	ncRNA
335-38	chr6	134685214	134685547	+	134685380	NA	intron (NM_026371, intron 3 of 3)	intron (NM_026371, intron 3 of 3)	67477	NM_026371	67774		NM_026371	ENSMUSG00000042992	Borcs5	5830457J20Rik|Loh12cr1	BLOC-1 related complex subunit 5	protein-coding
395-2	chr1	134608716	134609109	+	134608772	NA	intron (NM_009307, intron 2 of 9)	intron (NM_009307, intron 2 of 9)	-28126	NM_001355726	20980		NM_009307	ENSMUSG00000026452	Syt2	IP4BP|mKIAA4194|sytII	synaptotagmin II	protein-coding
471-16	chr3	134584750	134585219	+	134584984	NA	intron (NM_021382, intron 3 of 4)	IAPEY2_LTR|LTR|ERVK	50216	NM_021382	21338		NM_021382	ENSMUSG00000028172	Tacr3	Nk3r|Nkr|Tac3r	tachykinin receptor 3	protein-coding
596	chr1	134478238	134478832	+	134478633	NA	Intergenic	ORR1B1-int|LTR|ERVL-MaLR	-1115	NM_001145300	71001		NM_183292	ENSMUSG00000046367	Mgat4e	4931440L10Rik	MGAT4 family, member E	protein-coding
356-30	chr6	134321514	134321868	+	134321691	NA	intron (NR_153848, intron 3 of 8)	intron (NR_153848, intron 3 of 8)	-51601	NM_025778	66813		NM_025778	ENSMUSG00000030200	Bcl2l14	4930452K23Rik|4933405K19Rik|9030625M01Rik|Bcl-G|Bclg	BCL2 like 14	protein-coding
488-25	chr5	134279508	134279994	+	134279751	NA	intron (NM_010365, intron 19 of 33)	RMER6A|LTR|ERVK	-21272	NR_104383	17969		NM_010876	ENSMUSG00000015950	Ncf1	NCF-47K|NOXO2|Ncf-1|p47-phox|p47<phox>|p47phox	neutrophil cytosolic factor 1	protein-coding
407-32	chr3	134261456	134261861	+	134261676	NA	Intergenic	Intergenic	-132262	NR_040600	75208		NR_040600	ENSMUSG00000105765	4930539C22Rik	-	RIKEN cDNA 4930539C22 gene	ncRNA
432-29	chr5	134234804	134235234	+	134235019	NA	intron (NM_001359852, intron 9 of 14)	B1_Mur4|SINE|Alu	22142	NM_001359852	114674		NM_053266	ENSMUSG00000015942	Gtf2ird2	1700012P16Rik	GTF2I repeat domain containing 2	protein-coding
462-24	chr2	134179812	134180272	+	134180126	NA	Intergenic	Intergenic	216230	NM_010403	15112		NM_010403	ENSMUSG00000027261	Hao1	GOX|Gox1|Hao-1	hydroxyacid oxidase 1, liver	protein-coding
344-33	chr5	134156452	134156794	+	134156524	NA	intron (NM_030719, intron 2 of 8)	intron (NM_030719, intron 2 of 8)	28036	NM_030719	80909		NM_030719	ENSMUSG00000015944	Castor2	7530428J21Rik|Gats|Gatsl1|Gatsl2	cytosolic arginine sensor for mTORC1 subunit 2	protein-coding
387-47	chrX	134142891	134143276	+	134143083	NA	Intergenic	RMER1A|Retroposon|L1-dep	-31647	NM_025355	66104		NM_025355	ENSMUSG00000031409	Tceal6	1500026B10Rik	transcription elongation factor A (SII)-like 6	protein-coding
442-24	chr2	134139322	134139762	+	134139429	NA	Intergenic	Intergenic	256730	NM_010403	15112		NM_010403	ENSMUSG00000027261	Hao1	GOX|Gox1|Hao-1	hydroxyacid oxidase 1, liver	protein-coding
569-4	chr2	134117147	134117714	+	134117590	NA	Intergenic	MLT1A1|LTR|ERVL-MaLR	278842	NM_010403	15112		NM_010403	ENSMUSG00000027261	Hao1	GOX|Gox1|Hao-1	hydroxyacid oxidase 1, liver	protein-coding
364-44	chr7	134095720	134096082	+	134095901	NA	Intergenic	Intergenic	-117341	NM_001081331	71007		NM_001081331	ENSMUSG00000030994	D7Ertd443e	4933400E14Rik|FATS|Gm497	DNA segment, Chr 7, ERATO Doi 443, expressed	protein-coding
380-23	chr2	134066225	134066603	+	134066414	NA	Intergenic	Intergenic	329858	NM_010403	15112		NM_010403	ENSMUSG00000027261	Hao1	GOX|Gox1|Hao-1	hydroxyacid oxidase 1, liver	protein-coding
340-29	chr2	134037736	134038074	+	134037931	NA	Intergenic	MER103C|DNA|hAT-Charlie	358367	NM_010403	15112		NM_010403	ENSMUSG00000027261	Hao1	GOX|Gox1|Hao-1	hydroxyacid oxidase 1, liver	protein-coding
410-54	chrX	133951254	133951662	+	133951404	NA	intron (NR_040282, intron 2 of 3)	intron (NR_040282, intron 2 of 3)	9627	NR_040282	320606		NR_040281	ENSMUSG00000089759	3632454L22Rik	-	RIKEN cDNA 3632454L22 gene	ncRNA
383-35	chr3	133888032	133888413	+	133888111	NA	Intergenic	Intergenic	-17615	NR_166460	102632621		NR_166459	ENSMUSG00000106139	Gm30648	Gm43194	predicted gene, 30648	ncRNA
334-24	chr2	133868399	133868731	+	133868565	NA	Intergenic	ORR1E|LTR|ERVL-MaLR	461937	NR_037273	100526500		NR_037273	ENSMUSG00000093338	Mir3090	mmu-mir-3090	microRNA 3090	ncRNA
442-32	chr5	133848309	133848749	+	133848529	NA	Intergenic	MTE2a|LTR|ERVL-MaLR	279951	NR_166664	102640952		NR_166664		Gm15627	-	predicted gene 15627	ncRNA
305-42	chr6	133847275	133847578	+	133847419	NA	Intergenic	Intergenic	-16796	NM_010594	16483		NM_010594	ENSMUSG00000032758	Kap	FKSG22	kidney androgen regulated protein	protein-coding
331-55	chrX	133784522	133784851	+	133784686	NA	Intergenic	Intergenic	-74716	NM_026139	67416		NM_026139	ENSMUSG00000033436	Armcx2	3230401N03Rik|ALEX2	armadillo repeat containing, X-linked 2	protein-coding
481-25	chr4	133722175	133722654	+	133722557	NA	intron (NM_026144, intron 3 of 8)	intron (NM_026144, intron 3 of 8)	5779	NM_001362959	67422		NM_026144	ENSMUSG00000012117	Dhdds	3222401G21Rik|CIT|DS|HDS|cis-IPTase	dehydrodolichyl diphosphate synthase	protein-coding
473-30	chr3	133709448	133709919	+	133709683	NA	Intergenic	L1MdFanc_I|LINE|L1	-196154	NR_166460	102632621		NR_166459	ENSMUSG00000106139	Gm30648	Gm43194	predicted gene, 30648	ncRNA
402-2	chr1	133621860	133622260	+	133622006	NA	Intergenic	Intergenic	-4214	NM_001159649	240754		NM_172842	ENSMUSG00000051998	Lax1	A530029E09|E430019B13Rik	lymphocyte transmembrane adaptor 1	protein-coding
491-28	chrX	133620940	133621429	+	133621184	NA	exon (NM_001166377, exon 6 of 6)	exon (NM_001166377, exon 6 of 6)	2497	NM_030066	78248		NM_030066	ENSMUSG00000033460	Armcx1	3010033I09Rik|ALEX1	armadillo repeat containing, X-linked 1	protein-coding
297-30	chr4	133615333	133615628	+	133615480	NA	promoter-TSS (NM_001285505)	promoter-TSS (NM_001285505)	-372	NM_001285505	20111		NM_009097	ENSMUSG00000003644	Rps6ka1	Mapkapk-1a|Rsk|Rsk-1|Rsk1|S6K-alpha-1|p90-Rsk1|p90Rsk1|p90S6K|p90rsk	ribosomal protein S6 kinase polypeptide 1	protein-coding
327-49	chr6	133570698	133571023	+	133570860	NA	Intergenic	Intergenic	64708	NM_001185040	545884		NM_001185040	ENSMUSG00000121368	Gm5885	EG545884	predicted gene 5885	protein-coding
492-34	chr6	133554306	133554796	+	133554551	NA	Intergenic	L1Lx_II|LINE|L1	48399	NM_001185040	545884		NM_001185040	ENSMUSG00000121368	Gm5885	EG545884	predicted gene 5885	protein-coding
320-39	chr6	133500813	133501131	+	133500950	NA	Intergenic	MamRTE1|LINE|RTE-BovB	-5180	NM_001185040	545884		NM_001185040	ENSMUSG00000121368	Gm5885	EG545884	predicted gene 5885	protein-coding
365-43	chr5	133451071	133451434	+	133451252	NA	Intergenic	Intergenic	677228	NR_166664	102640952		NR_166664		Gm15627	-	predicted gene 15627	ncRNA
405-29	chr5	133435627	133436030	+	133435755	NA	Intergenic	L1Lx_I|LINE|L1	692652	NR_166664	102640952		NR_166664		Gm15627	-	predicted gene 15627	ncRNA
396-33	chr2	133417440	133417834	+	133417637	NA	Intergenic	L1_Rod|LINE|L1	11009	NR_037273	100526500		NR_037273	ENSMUSG00000093338	Mir3090	mmu-mir-3090	microRNA 3090	ncRNA
304-34	chr4	133403538	133403840	+	133403689	NA	Intergenic	Intergenic	-3212	NM_001356466	230801		NM_178698	ENSMUSG00000043257	Pigv	B330013B03|D430024F16Rik	phosphatidylinositol glycan anchor biosynthesis, class V	protein-coding
315-29	chr2	133297523	133297836	+	133297679	NA	Intergenic	Intergenic	-96400	NM_007553	12156		NM_007553	ENSMUSG00000027358	Bmp2	Bmp2a	bone morphogenetic protein 2	protein-coding
437-5	chr1	133219020	133219455	+	133219237	NA	intron (NM_182930, intron 21 of 26)	L1MdA_VI|LINE|L1	-18324	NM_026680	68338		NM_026680	ENSMUSG00000103421	Golt1a	0610012C01Rik|Kiss1|metastatin	golgi transport 1A	protein-coding
430-28	chr4	133215452	133215880	+	133215666	NA	TTS (NM_175307)	TTS (NM_175307)	8222	NM_175307	100342		NM_175307	ENSMUSG00000046694	Tent5b	4732473B16Rik|Fam46b	terminal nucleotidyltransferase 5B	protein-coding
279-12	chr2	133198063	133198340	+	133198201	NA	Intergenic	RLTR11A2|LTR|ERVK	-195878	NM_007553	12156		NM_007553	ENSMUSG00000027358	Bmp2	Bmp2a	bone morphogenetic protein 2	protein-coding
412-21	chr3	133111304	133111714	+	133111509	NA	Intergenic	ORR1A4|LTR|ERVL-MaLR	95638	NM_146141	74776		NM_146141	ENSMUSG00000028013	Ppa2	1110013G13Rik|Sid6306	pyrophosphatase (inorganic) 2	protein-coding
355-31	chr2	133093306	133093659	+	133093482	NA	Intergenic	Intergenic	-300597	NM_007553	12156		NM_007553	ENSMUSG00000027358	Bmp2	Bmp2a	bone morphogenetic protein 2	protein-coding
412-28	chr6	133060898	133061308	+	133061103	NA	Intergenic	L1MdA_IV|LINE|L1	-21099	NM_001271582	381820		NM_001163445	ENSMUSG00000072704	Smim10l1	2700089E24Rik	small integral membrane protein 10 like 1	protein-coding
509-12	chr5	132930328	132930835	+	132930444	NA	Intergenic	MTB|LTR|ERVL-MaLR	-358522	NM_001363480	319974		NM_001363480	ENSMUSG00000029673	Auts2	2700063G02Rik|A730011F23Rik|D830032G16Rik	autism susceptibility candidate 2	protein-coding
454-6	chr1	132929741	132930193	+	132929967	NA	intron (NM_001302802, intron 7 of 10)	intron (NM_001302802, intron 7 of 10)	23187	NM_008575	17248		NM_008575	ENSMUSG00000054387	Mdm4	4933417N07Rik|Mdmx	transformed mouse 3T3 cell double minute 4	protein-coding
341-2	chr1	132839005	132839344	+	132839286	NA	intron (NM_010732, intron 1 of 1)	intron (NM_010732, intron 1 of 1)	31081	NM_010732	16980		NM_010732	ENSMUSG00000026443	Lrrn2	5730406J09Rik|NLRR-2	leucine rich repeat protein 2, neuronal	protein-coding
356-3	chr1	132832781	132833135	+	132832958	NA	intron (NM_010732, intron 1 of 1)	L1MB7|LINE|L1	24865	NM_010732	16980		NM_010732	ENSMUSG00000026443	Lrrn2	5730406J09Rik|NLRR-2	leucine rich repeat protein 2, neuronal	protein-coding
366-34	chr4	132817958	132818322	+	132818102	NA	Intergenic	Intergenic	-39804	NM_153423	242687		NM_153423	ENSMUSG00000028868	Wasf2	D4Ertd13e|WAVE2	WASP family, member 2	protein-coding
297-29	chr4	132716667	132716962	+	132716814	NA	intron (NM_010208, intron 5 of 12)	intron (NM_010208, intron 5 of 12)	15408	NM_010208	14191		NM_010208	ENSMUSG00000028874	Fgr	Ali18|Mhdaali18	FGR proto-oncogene, Src family tyrosine kinase	protein-coding
430-5	chr1	132704006	132704434	+	132704222	NA	Intergenic	ORR1B1|LTR|ERVL-MaLR	-34685	NM_182716	269116		NM_182716	ENSMUSG00000026442	Nfasc	D430023G06Rik|NF|mKIAA0756	neurofascin	protein-coding
494-20	chr4	132669076	132669568	+	132669322	NA	Intergenic	Intergenic	-19460	NM_001163792	230789		NM_145553	ENSMUSG00000028878	Fam76a	-	family with sequence similarity 76, member A	protein-coding
296-35	chr7	132656051	132656345	+	132656198	NA	intron (NM_009980, intron 2 of 10)	intron (NM_009980, intron 2 of 10)	27391	NM_001347623	13017		NM_009980	ENSMUSG00000030970	Ctbp2	D7Ertd45e|Gtrgeo6|Ribeye	C-terminal binding protein 2	protein-coding
292-37	chr6	132655558	132655848	+	132655703	NA	Intergenic	L1MdFanc_II|LINE|L1	21783	NM_207023	387348		NM_207023	ENSMUSG00000059382	Tas2r120	T2R20|Tas2r20|mGR20|mt2r47	taste receptor, type 2, member 120	protein-coding
296-17	chr2	132650403	132650697	+	132650550	NA	intron (NM_175113, intron 7 of 10)	intron (NM_175113, intron 7 of 10)	7424	NM_175113	66926		NM_175113	ENSMUSG00000037376	Trmt6	3300001M20Rik|CGI-09|mKIAA1153	tRNA methyltransferase 6	protein-coding
281-10	chr5	132647669	132647948	+	132647806	NA	Intergenic	B4|SINE|B4	-75749	NM_001363480	319974		NM_001363480	ENSMUSG00000029673	Auts2	2700063G02Rik|A730011F23Rik|D830032G16Rik	autism susceptibility candidate 2	protein-coding
394-28	chr3	132647285	132647677	+	132647625	NA	intron (NM_033525, intron 2 of 12)	RLTR12A|LTR|ERVK	8094	NM_001287103	114249		NM_033525	ENSMUSG00000040998	Npnt	1110009H02Rik|Nctn|POEM	nephronectin	protein-coding
452-27	chr7	132643602	132644052	+	132643827	NA	intron (NM_009980, intron 2 of 10)	intron (NM_009980, intron 2 of 10)	-26851	NM_001170744	13017		NM_009980	ENSMUSG00000030970	Ctbp2	D7Ertd45e|Gtrgeo6|Ribeye	C-terminal binding protein 2	protein-coding
355-50	chrX	132620540	132620893	+	132620716	NA	Intergenic	Lx|LINE|L1	-30974	NM_001105246	279653		NM_001105245	ENSMUSG00000051323	Pcdh19	B530002L05Rik|Gm717|mKIAA1313	protocadherin 19	protein-coding
410-45	chr5	132586986	132587394	+	132587190	NA	Intergenic	Intergenic	-15131	NM_001363480	319974		NM_001363480	ENSMUSG00000029673	Auts2	2700063G02Rik|A730011F23Rik|D830032G16Rik	autism susceptibility candidate 2	protein-coding
322-58	chr7	132546146	132546466	+	132546306	NA	intron (NM_207302, intron 1 of 9)	intron (NM_207302, intron 1 of 9)	-1065	NR_163812	360216		NM_207302	ENSMUSG00000030967	Zranb1	9330160G10Rik|D7Wsu87e|Gm1956|Trabid	zinc finger, RAN-binding domain containing 1	protein-coding
432-23	chr3	132436594	132437024	+	132436809	NA	intron (NM_001163455, intron 14 of 25)	L1MA6|LINE|L1	-46658	NM_001368626	13722		NM_007926	ENSMUSG00000028029	Aimp1	9830137A06Rik|AIMP1/p43|EMAPII|Emap2|Scye1|p43	aminoacyl tRNA synthetase complex-interacting multifunctional protein 1	protein-coding
406-27	chr5	132409896	132410300	+	132410051	NA	intron (NM_001363480, intron 1 of 18)	intron (NM_001363480, intron 1 of 18)	161961	NM_001363480	319974		NM_001363480	ENSMUSG00000029673	Auts2	2700063G02Rik|A730011F23Rik|D830032G16Rik	autism susceptibility candidate 2	protein-coding
394-41	chrX	132365957	132366349	+	132366209	NA	Intergenic	Intergenic	-222376	NR_153117	102632590		NR_153117		Gm26851	-	predicted gene, 26851	ncRNA
487-33	chrX	132363837	132364322	+	132363904	NA	Intergenic	Intergenic	-224450	NR_153117	102632590		NR_153117		Gm26851	-	predicted gene, 26851	ncRNA
535-12	chrX	132350065	132350598	+	132350365	NA	Intergenic	Intergenic	-238198	NR_153117	102632590		NR_153117		Gm26851	-	predicted gene, 26851	ncRNA
343-41	chr7	132339641	132339982	+	132339775	NA	intron (NM_001381859, intron 4 of 4)	intron (NM_001381859, intron 4 of 4)	38834	NM_001347630	77938		NM_175268	ENSMUSG00000030956	Fam53b	A930008G19Rik|mKIAA0140	family with sequence similarity 53, member B	protein-coding
477-35	chr6	132332683	132333158	+	132332920	NA	Intergenic	RLTR27|LTR|ERVK	8177	NM_001177588	667929		NM_001177588	ENSMUSG00000030143	Prb1c	EG667929|Gm8882	proline-rich protein BstNI subfamily 1C	protein-coding
325-41	chr5	132331881	132332204	+	132332042	NA	intron (NM_001363480, intron 1 of 18)	intron (NM_001363480, intron 1 of 18)	240017	NM_001363480	319974		NM_001363480	ENSMUSG00000029673	Auts2	2700063G02Rik|A730011F23Rik|D830032G16Rik	autism susceptibility candidate 2	protein-coding
402-26	chr4	132304375	132304775	+	132304501	NA	intron (NM_001081211, intron 1 of 1)	MTD|LTR|ERVL-MaLR	13197	NM_001081211	19204		NM_001081211	ENSMUSG00000056529	Ptafr	PAFR	platelet-activating factor receptor	protein-coding
462-29	chr4	132288178	132288638	+	132288408	NA	Intergenic	B2_Mm2|SINE|B2	-2970	NM_001081211	19204		NM_001081211	ENSMUSG00000056529	Ptafr	PAFR	platelet-activating factor receptor	protein-coding
402-21	chr2	132281048	132281448	+	132281248	NA	intron (NR_045802, intron 1 of 3)	LTR55|LTR|ERVL	14587	NR_045802	70845		NR_045802	ENSMUSG00000027345	4921508D12Rik	-	RIKEN cDNA 4921508D12 gene	ncRNA
332-30	chr2	132203516	132203846	+	132203681	NA	Intergenic	RMER3D-int|LTR|ERVK	23686	NM_144944	246313		NM_144944	ENSMUSG00000050558	Prokr2	B830005M06Rik|EG-VEGRF2|Gpcr73l1|Gpr73l1|PKR2	prokineticin receptor 2	protein-coding
447-42	chr6	132203196	132203641	+	132203418	NA	Intergenic	Intergenic	-15934	NM_198669	381833		NM_198669	ENSMUSG00000067543	Prb1a	Prb1|Prpg2	proline-rich protein BstNI subfamily 1A	protein-coding
323-5	chr1	132194375	132194696	+	132194535	NA	Intergenic	Intergenic	-31829	NM_144810	213417		NM_144810	ENSMUSG00000042115	Klhdc8a	A630065K24Rik	kelch domain containing 8A	protein-coding
412-17	chr2	132178527	132178937	+	132178732	NA	Intergenic	MIR3|SINE|MIR	48635	NM_144944	246313		NM_144944	ENSMUSG00000050558	Prokr2	B830005M06Rik|EG-VEGRF2|Gpcr73l1|Gpr73l1|PKR2	prokineticin receptor 2	protein-coding
361-40	chr7	132143619	132143978	+	132143798	NA	Intergenic	Intergenic	34329	NM_016978	18242		NM_016978	ENSMUSG00000030934	Oat	rhg	ornithine aminotransferase	protein-coding
421-33	chr4	132096690	132097109	+	132096899	NA	intron (NM_175306, intron 8 of 13)	intron (NM_175306, intron 8 of 13)	-15902	NR_003270	399101		NR_002904	ENSMUSG00000085241	Snhg3	Rnu17d|U17HG	small nucleolar RNA host gene 3	ncRNA
495-37	chrX	132079604	132080097	+	132079850	NA	Intergenic	L1MdF_IV|LINE|L1	-508679	NR_153117	102632590		NR_153117		Gm26851	-	predicted gene, 26851	ncRNA
398-29	chr3	132067722	132068118	+	132067995	NA	Intergenic	Intergenic	-267687	NM_001372140	433653		NM_001270430	ENSMUSG00000091721	Gimd1	EG433653|Gm5549	GIMAP family P-loop NTPase domain containing 1	protein-coding
569-8	chr4	132052637	132053204	+	132052980	NA	intron (NM_027925, intron 3 of 8)	ID4_v|SINE|ID	3929	NM_027925	71787		NM_027925	ENSMUSG00000028898	Trnau1ap	1110007F05Rik|Secp43|Trspap1|WI1-2643G14.2	tRNA selenocysteine 1 associated protein 1	protein-coding
396-41	chr4	132044970	132045364	+	132045120	NA	intron (NM_027925, intron 6 of 8)	B3A|SINE|B2	7153	NR_028537	100217437		NR_028537		Snord99	MBII-420	small nucleolar RNA, C/D box 99	snoRNA
330-59	chrX	132015742	132016070	+	132015870	NA	Intergenic	L1MdA_I|LINE|L1	-572623	NR_153117	102632590		NR_153117		Gm26851	-	predicted gene, 26851	ncRNA
449-38	chrX	131941379	131941826	+	131941602	NA	Intergenic	L1MdF_IV|LINE|L1	-646927	NR_153117	102632590		NR_153117		Gm26851	-	predicted gene, 26851	ncRNA
494-18	chr3	131914800	131915292	+	131915046	NA	Intergenic	Lx9|LINE|L1	123993	NM_020265	56811		NM_020265	ENSMUSG00000028031	Dkk2	-	dickkopf WNT signaling pathway inhibitor 2	protein-coding
401-39	chr6	131867389	131867788	+	131867588	NA	Intergenic	ERVB4_1B-I_MM|LTR|ERVK	-200562	NM_207019	387346		NM_207019	ENSMUSG00000063478	Tas2r114	T2R14|Tas2r14|mGR14|mt2r46	taste receptor, type 2, member 114	protein-coding
312	chr1	131632365	131632675	+	131632520	NA	intron (NM_001311096, intron 4 of 4)	B2_Mm2|SINE|B2	16087	NM_145509	226421		NM_145509	ENSMUSG00000052688	Rab7b	5430435G22Rik	RAB7B, member RAS oncogene family	protein-coding
392-40	chr4	131623418	131623808	+	131623478	NA	intron (NM_001369308, intron 6 of 8)	MTA_Mm|LTR|ERVL-MaLR	22242	NM_001369308	57317		NM_020587	ENSMUSG00000028911	Srsf4	5730499P16Rik|MNCb-2616|SRp75|Sfrs4	serine and arginine-rich splicing factor 4	protein-coding
307-35	chr4	131551780	131552085	+	131551932	NA	intron (NM_011214, intron 1 of 29)	MIR1_Amn|SINE|MIR	13657	NM_011214	19273		NM_011214	ENSMUSG00000028909	Ptpru	Ftp-1|PCP-2|PTP|PTP-lambda|PTPlambda|Pcp2|Ptpf|Ptprl|R-PTP-U|R-PTP-psi|RPTPlambda	protein tyrosine phosphatase receptor type U	protein-coding
529-8	chrX	131445412	131445939	+	131445697	NA	Intergenic	Lx4A|LINE|L1	-1142854	NR_153117	102632590		NR_153117		Gm26851	-	predicted gene, 26851	ncRNA
384-33	chr5	131432528	131432910	+	131432719	NA	intron (NR_152164, intron 2 of 3)	B4A|SINE|B4	10837	NR_152164	545809		NR_152164	ENSMUSG00000105387	Gm29681	Gm42590	predicted gene, 29681	ncRNA
511-8	chr2	131410913	131411422	+	131411184	NA	Intergenic	Intergenic	-6750	NM_013460	11550		NM_013460	ENSMUSG00000027335	Adra1d	Adra-1|Adra1|Adra1a|Gpcr8|Spr8|[a]1d|alpha1D-AR	adrenergic receptor, alpha 1d	protein-coding
334-45	chr6	131259948	131260280	+	131260114	NA	Intergenic	Intergenic	10093	NM_001327860	66441		NM_025564	ENSMUSG00000030188	Magohb	2010012C16Rik|Mago|Magoh|Magoh-rs1	mago homolog B, exon junction complex core component	protein-coding
433-31	chr5	131257593	131258024	+	131257808	NA	intron (NM_145218, intron 1 of 10)	ZP3AR|Satellite|Satellite	78552	NM_145218	212996		NM_145218	ENSMUSG00000034040	Galnt17	E330012B09Rik|Galnt19|Gcap8|Wbscr17	polypeptide N-acetylgalactosaminyltransferase 17	protein-coding
393-50	chrX	131253547	131253938	+	131253742	NA	Intergenic	ORR1A1|LTR|ERVL-MaLR	-1334787	NR_153117	102632590		NR_153117		Gm26851	-	predicted gene, 26851	ncRNA
582-9	chr3	131248448	131249028	+	131248851	NA	Intergenic	ORR1A4|LTR|ERVL-MaLR	-21791	NM_001289478	23971		NM_011863	ENSMUSG00000028032	Papss1	Asapk|SK1	3'-phosphoadenosine 5'-phosphosulfate synthase 1	protein-coding
295-26	chr2	131248423	131248716	+	131248569	NA	Intergenic	MLT2D|LTR|ERVL	-53757	NM_178607	51902		NM_178607	ENSMUSG00000048911	Rnf24	2810473M14Rik|4930505A13Rik|D2Ertd504e	ring finger protein 24	protein-coding
456-36	chr6	131207364	131207818	+	131207591	NA	intron (NM_008462, intron 4 of 7)	B1F|SINE|Alu	16734	NM_008462	16633		NM_008462	ENSMUSG00000030187	Klra2	Klra30|Ly49b	killer cell lectin-like receptor, subfamily A, member 2	protein-coding
386-33	chr6	131201634	131202018	+	131201826	NA	intron (NM_001170851, intron 6 of 8)	L1MdF_II|LINE|L1	22499	NM_008462	16633		NM_008462	ENSMUSG00000030187	Klra2	Klra30|Ly49b	killer cell lectin-like receptor, subfamily A, member 2	protein-coding
397-29	chr3	131119631	131120026	+	131119828	NA	intron (NM_001379583, intron 4 of 5)	RLTR11B|LTR|ERVK	18729	NM_001379582	74442		NM_028943	ENSMUSG00000050931	Sgms2	4933405A16Rik|5133401H06Rik	sphingomyelin synthase 2	protein-coding
370-56	chr7	131108480	131108848	+	131108664	NA	Intergenic	RMER19B2|LTR|ERVK	-36028	NM_008257	15373		NM_008257	ENSMUSG00000040148	Hmx3	Nkx-5.1|Nkx5-1|Nkx5.1	H6 homeobox 3	protein-coding
369-43	chr6	131096795	131097162	+	131096978	NA	Intergenic	Intergenic	127347	NM_008462	16633		NM_008462	ENSMUSG00000030187	Klra2	Klra30|Ly49b	killer cell lectin-like receptor, subfamily A, member 2	protein-coding
373-43	chr4	130996575	130996946	+	130996760	NA	Intergenic	MTE2a|LTR|ERVL-MaLR	-258975	NR_130167	77835		NR_130167	ENSMUSG00000086262	A930031H19Rik	A930004I12Rik	RIKEN cDNA A930031H19 gene	ncRNA
376-36	chr6	130970171	130970545	+	130970527	NA	Intergenic	L1VL1|LINE|L1	-245772	NM_001384242	625558		NM_001384242	ENSMUSG00000121361	Gm6600	287g15T7|EG625558|Gm44527|Zfp-like	predicted gene 6600	protein-coding
591-7	chr5	130955159	130955748	+	130955536	NA	intron (NM_145218, intron 6 of 10)	intron (NM_145218, intron 6 of 10)	380907	NM_145218	212996		NM_145218	ENSMUSG00000034040	Galnt17	E330012B09Rik|Galnt19|Gcap8|Wbscr17	polypeptide N-acetylgalactosaminyltransferase 17	protein-coding
498-23	chr3	130931590	130932086	+	130931838	NA	intron (NM_001276403, intron 3 of 11)	intron (NM_001276403, intron 3 of 11)	-18105	NM_001379062	16842		NM_010703	ENSMUSG00000027985	Lef1	3000002B05|Lef-1	lymphoid enhancer binding factor 1	protein-coding
415-2	chr1	130908642	130909055	+	130908848	NA	Intergenic	Intergenic	-38734	NM_010548	16153		NM_010548	ENSMUSG00000016529	Il10	CSIF|If2a|Il-10	interleukin 10	protein-coding
445-3	chr1	130905938	130906381	+	130906159	NA	Intergenic	L1MdF_III|LINE|L1	-38307	NM_001355135	329244		NM_001009940	ENSMUSG00000016524	Il19	-	interleukin 19	protein-coding
414-26	chr2	130672942	130673354	+	130673055	NA	intron (NM_029432, intron 1 of 36)	intron (NM_029432, intron 1 of 36)	8459	NM_001311147	228602		NM_028367	ENSMUSG00000027309	Dnaaf9	2810487F15Rik|4930402H24Rik	dynein axonemal assembly factor 9	protein-coding
479-27	chr6	130643468	130643945	+	130643594	NA	Intergenic	L1_Mur2|LINE|L1	80880	NM_001384242	625558		NM_001384242	ENSMUSG00000121361	Gm6600	287g15T7|EG625558|Gm44527|Zfp-like	predicted gene 6600	protein-coding
393-37	chr6	130544011	130544402	+	130544206	NA	Intergenic	Lx8|LINE|L1	-180369	NM_016659	16627		NM_016659	ENSMUSG00000079853	Klra1	A1|CH29-493D4.3|Klra22|Ly49a|Ly49o<129>|Ly49v	killer cell lectin-like receptor, subfamily A, member 1	protein-coding
453-33	chr5	130507830	130508281	+	130508055	NA	intron (NM_021371, intron 1 of 5)	L4_C_Mam|LINE|RTE-X	30422	NM_021371	140904		NM_021371	ENSMUSG00000060371	Caln1	9630012C17Rik|Cabp8|MNCb-0849	calneuron 1	protein-coding
527-3	chr10	130430329	130430854	+	130430726	NA	Intergenic	(TAGGGT)n|Simple_repeat|Simple_repeat	-97343	NM_001103366	625131		NM_001103366	ENSMUSG00000091511	Vmn2r87	EG625131	vomeronasal 2, receptor 87	protein-coding
495-28	chr6	130428433	130428926	+	130428806	NA	Intergenic	L1MdA_V|LINE|L1	-64842	NM_016659	16627		NM_016659	ENSMUSG00000079853	Klra1	A1|CH29-493D4.3|Klra22|Ly49a|Ly49o<129>|Ly49v	killer cell lectin-like receptor, subfamily A, member 1	protein-coding
367-32	chr6	130342690	130343055	+	130342842	NA	intron (NM_016659, intron 8 of 8)	B1_Mus1|SINE|Alu	14753	NM_013793	27423		NM_013793		Klra15	Ly49O	killer cell lectin-like receptor, subfamily A, member 15	protein-coding
435-28	chr3	130324407	130324840	+	130324623	NA	intron (NM_198711, intron 16 of 34)	intron (NM_198711, intron 16 of 34)	-86474	NM_001163587	71760		NM_027907	ENSMUSG00000019232	Etnppl	1300019H02Rik|Agxt2l1	ethanolamine phosphate phospholyase	protein-coding
494-16	chr2	130314490	130314982	+	130314823	NA	intron (NM_008980, intron 1 of 21)	ORR1B1-int|LTR|ERVL-MaLR	-21246	NR_165481	115489528		NR_165481		Gm52562	-	predicted gene, 52562	ncRNA
354-27	chr3	130296594	130296946	+	130296737	NA	intron (NM_198711, intron 12 of 34)	intron (NM_198711, intron 12 of 34)	-114327	NM_001163587	71760		NM_027907	ENSMUSG00000019232	Etnppl	1300019H02Rik|Agxt2l1	ethanolamine phosphate phospholyase	protein-coding
378-28	chr2	130284158	130284534	+	130284346	NA	exon (NM_001362651, exon 20 of 23)	exon (NM_001362651, exon 20 of 23)	-7852	NM_008980	19262		NM_008980	ENSMUSG00000027303	Ptpra	Ptpa|Ptpalpha|Rptpalpha|Rptra|Rptralpha	protein tyrosine phosphatase receptor type A	protein-coding
325-49	chr7	130234080	130234403	+	130234241	NA	intron (NM_001004468, intron 3 of 21)	intron (NM_001004468, intron 3 of 21)	55073	NM_206856	57752		NM_021314	ENSMUSG00000030852	Tacc2	mKIAA4180	transforming, acidic coiled-coil containing protein 2	protein-coding
380-32	chr3	130218432	130218810	+	130218621	NA	intron (NM_198711, intron 5 of 34)	intron (NM_198711, intron 5 of 34)	-192476	NM_001163587	71760		NM_027907	ENSMUSG00000019232	Etnppl	1300019H02Rik|Agxt2l1	ethanolamine phosphate phospholyase	protein-coding
395-43	chr6	130210001	130210394	+	130210197	NA	promoter-TSS (NM_001110323)	promoter-TSS (NM_001110323)	88	NM_001110323	16638		NM_014194	ENSMUSG00000067599	Klra7	LGL-1|Ly-49G.1|Ly-49G.2|Ly-49G.3|Ly49G.4|Ly49g|Ly49g1|Ly49g2	killer cell lectin-like receptor, subfamily A, member 7	protein-coding
365-38	chr3	130171648	130172011	+	130171829	NA	intron (NM_198711, intron 2 of 34)	intron (NM_198711, intron 2 of 34)	172715	NR_003027	19862		NR_003027	ENSMUSG00000119272	Rnu6	-	U6 small nuclear RNA	snRNA
317-32	chr3	130140189	130140504	+	130140342	NA	intron (NM_198711, intron 2 of 34)	intron (NM_198711, intron 2 of 34)	141232	NR_003027	19862		NR_003027	ENSMUSG00000119272	Rnu6	-	U6 small nuclear RNA	snRNA
378-7	chr10	130139622	130139998	+	130139810	NA	Intergenic	Intergenic	-18911	NM_183264	67596		NM_183264	ENSMUSG00000034833	Tespa1	5830405N20Rik|A430001F24Rik|Itprid3	thymocyte expressed, positive selection associated 1	protein-coding
477-5	chr10	130119344	130119819	+	130119581	NA	Intergenic	Intergenic	-3458	NM_007501	11923		NM_007501	ENSMUSG00000048015	Neurod4	ATH-3|Atoh3|MATH-3|Math3|bHLHa4	neurogenic differentiation 4	protein-coding
330-7	chr1	130091989	130092317	+	130092153	NA	intron (NM_172485, intron 19 of 27)	intron (NM_172485, intron 19 of 27)	-258408	NR_151525	102640368		NR_151525	ENSMUSG00000087691	Cd55os	Gm15674	CD55 molecule, opposite strand sequence	ncRNA
317-28	chr2	130052618	130052933	+	130052775	NA	intron (NM_138655, intron 4 of 19)	intron (NM_138655, intron 4 of 19)	15661	NM_138655	192140		NM_138655	ENSMUSG00000060332	Tmc2	CWEA2	transmembrane channel-like gene family 2	protein-coding
413-20	chr2	129992929	129993340	+	129993134	NA	intron (NM_177726, intron 10 of 12)	MIRb|SINE|MIR	27939	NM_001289747	241636		NM_177726	ENSMUSG00000027403	Tgm6	TGM3L|TGY	transglutaminase 6	protein-coding
361-8	chr10	129914338	129914697	+	129914517	NA	Intergenic	Lx5|LINE|L1	4236	NM_146671	258666		NM_146671	ENSMUSG00000058251	Or6c69c	MOR113-2|Olfr822	olfactory receptor family 6 subfamily C member 69C	protein-coding
395-50	chrX	129910003	129910396	+	129910199	NA	Intergenic	Lx|LINE|L1	1259708	NM_172493	54004		NM_017398	ENSMUSG00000034480	Diaph2	Dia3|Diap2|Drf2|E430022I22Rik	diaphanous related formin 2	protein-coding
304-33	chr4	129894741	129895043	+	129894747	NA	intron (NM_173071, intron 2 of 29)	B3|SINE|B2	16229	NM_001290714	230775		NM_173071	ENSMUSG00000028782	Adgrb2	Bai2	adhesion G protein-coupled receptor B2	protein-coding
314-39	chr5	129846269	129846581	+	129846425	NA	exon (NM_133900, exon 6 of 8)	exon (NM_133900, exon 6 of 8)	17892	NM_133900	100678		NM_133900	ENSMUSG00000029446	Psph	PSP|PSPase	phosphoserine phosphatase	protein-coding
352-23	chr4	129832726	129833076	+	129832901	NA	Intergenic	L1MEd|LINE|L1	-21266	NR_040647	72225		NR_040647	ENSMUSG00000085389	1700003M07Rik	-	RIKEN cDNA 1700003M07 gene	ncRNA
384-9	chr10	129811544	129811926	+	129811735	NA	promoter-TSS (NM_146269)	promoter-TSS (NM_146269)	-299	NM_001370880	108167789		NM_001370880	ENSMUSG00000094632	Gm10310	-	predicted pseudogene 10310	protein-coding
417-10	chr10	129802601	129803016	+	129802736	NA	promoter-TSS (NM_001165944)	promoter-TSS (NM_001165944)	-241	NM_001165944	100043200		NM_001165944	ENSMUSG00000094295	Or10u4	MOR265-2_p|Olfr819|Olfr819-ps1	olfactory receptor family 10 subfamily U member 4	protein-coding
404-37	chrX	129783207	129783609	+	129783408	NA	Intergenic	Intergenic	1132917	NM_172493	54004		NM_017398	ENSMUSG00000034480	Diaph2	Dia3|Diap2|Drf2|E430022I22Rik	diaphanous related formin 2	protein-coding
415-10	chr10	129754509	129754922	+	129754715	NA	Intergenic	L1Lx_IV|LINE|L1	-6570	NM_146672	258667		NM_146672	ENSMUSG00000063715	Or6c69	MOR113-1|Olfr816	olfactory receptor family 6 subfamily C member 69	protein-coding
351-27	chr2	129727705	129728054	+	129727879	NA	Intergenic	L1M4|LINE|L1	-84500	NR_029452	654409		NR_029452		Stk35os1	4932416H05Rik	serine/threonine kinase 35, opposite strand 1	ncRNA
450-45	chr6	129691893	129692341	+	129692117	NA	intron (NM_001012520, intron 1 of 5)	RLTR24|LTR|ERV1	1978	NM_001012520	503550		NM_001012520	ENSMUSG00000067610	Klri1	-	killer cell lectin-like receptor family I member 1	protein-coding
464-22	chr2	129661974	129662436	+	129662195	NA	intron (NM_183262, intron 3 of 3)	intron (NM_183262, intron 3 of 3)	-18826	NR_029452	654409		NR_029452		Stk35os1	4932416H05Rik	serine/threonine kinase 35, opposite strand 1	ncRNA
306-29	chr6	129643920	129644224	+	129644072	NA	3' UTR (NM_001136068, exon 7 of 7)	3' UTR (NM_001136068, exon 7 of 7)	-6513	NM_001098669	16642		NM_010653	ENSMUSG00000052736	Klrc2	NKG2C	killer cell lectin-like receptor subfamily C, member 2	protein-coding
288	chr10	129640559	129640845	+	129640702	NA	Intergenic	ORR1A4|LTR|ERVL-MaLR	-2310	NM_146552	258545		NM_146552	ENSMUSG00000063173	Or6c215	MOR110-6|Olfr811	olfactory receptor family 6 subfamily C member 215	protein-coding
293-45	chr6	129632044	129632335	+	129632189	NA	Intergenic	Intergenic	5330	NM_010653	16642		NM_010653	ENSMUSG00000052736	Klrc2	NKG2C	killer cell lectin-like receptor subfamily C, member 2	protein-coding
377-28	chr2	129569156	129569531	+	129569363	NA	Intergenic	L1MdA_VI|LINE|L1	-27485	NM_018863	18610		NM_018863	ENSMUSG00000027400	Pdyn	Dyn	prodynorphin	protein-coding
306-22	chr3	129568803	129569107	+	129568955	NA	Intergenic	L1MdV_III|LINE|L1	-19984	NM_010113	13645		NM_010113	ENSMUSG00000028017	Egf	-	epidermal growth factor	protein-coding
401-38	chr6	129564238	129564637	+	129564437	NA	Intergenic	Intergenic	-4336	NM_010654	16643		NM_010654	ENSMUSG00000030165	Klrd1	CD94	killer cell lectin-like receptor, subfamily D, member 1	protein-coding
484-33	chr6	129505229	129505711	+	129505470	NA	Intergenic	Intergenic	-4685	NM_020590	57436		NM_020590	ENSMUSG00000030161	Gabarapl1	3110025G09Rik|9130422N19Rik|Apg8l|Atg8l|GECI|MNCb-0091	GABA type A receptor associated protein like 1	protein-coding
308-37	chr6	129491930	129492236	+	129492083	NA	intron (NM_001081186, intron 2 of 4)	intron (NM_001081186, intron 2 of 4)	2563	NM_001081186	330428		NM_001081186	ENSMUSG00000030160	Tmem52b	D630042F21Rik	transmembrane protein 52B	protein-coding
337-43	chrX	129456497	129456832	+	129456797	NA	Intergenic	Intergenic	806173	NM_172493	54004		NM_017398	ENSMUSG00000034480	Diaph2	Dia3|Diap2|Drf2|E430022I22Rik	diaphanous related formin 2	protein-coding
362-32	chr8	129434734	129435094	+	129434914	NA	intron (NM_010578, intron 3 of 15)	(AAC)n|Simple_repeat|Simple_repeat	22779	NM_010578	16412		NM_010578	ENSMUSG00000025809	Itgb1	4633401G24Rik|CD29|Fnrb|Gm9863|gpIIa	integrin beta 1 (fibronectin receptor beta)	protein-coding
359-34	chr6	129419999	129420356	+	129420220	NA	intron (NM_175526, intron 1 of 5)	L1Lx_I|LINE|L1	8786	NM_001347475	243653		NM_175526	ENSMUSG00000033082	Clec1a	5930406N14Rik	C-type lectin domain family 1, member a	protein-coding
546-15	chrX	129398161	129398705	+	129398484	NA	Intergenic	Intergenic	747942	NM_172493	54004		NM_017398	ENSMUSG00000034480	Diaph2	Dia3|Diap2|Drf2|E430022I22Rik	diaphanous related formin 2	protein-coding
332-29	chr2	129393311	129393641	+	129393476	NA	Intergenic	Intergenic	-14954	NM_177653	228592		NM_177653	ENSMUSG00000043727	F830045P16Rik	Sirpb3	RIKEN cDNA F830045P16 gene	protein-coding
309-2	chr1	129386792	129387099	+	129386945	NA	intron (NM_172485, intron 2 of 27)	intron (NM_172485, intron 2 of 27)	185904	NM_172485	210417		NM_172485	ENSMUSG00000042581	Thsd7b	1700074E13Rik|B930082A18|D130067I03Rik	thrombospondin, type I, domain containing 7B	protein-coding
390-24	chr2	129375781	129376169	+	129375975	NA	intron (NM_177653, intron 1 of 6)	MYSERV-int|LTR|ERVK	2547	NM_001379444	228592		NM_177653	ENSMUSG00000043727	F830045P16Rik	Sirpb3	RIKEN cDNA F830045P16 gene	protein-coding
484-35	chr7	129356939	129357421	+	129357203	NA	Intergenic	LTR41|LTR|ERVL	163593	NM_172255	207425		NM_172255	ENSMUSG00000042055	Wdr11	2900055P10Rik|Brwd2|mKIAA1351	WD repeat domain 11	protein-coding
401-36	chr5	129321348	129321747	+	129321547	NA	Intergenic	Intergenic	147733	NM_001081342	243277		NM_177734	ENSMUSG00000044017	Adgrd1	E230012M21Rik|Gpr133	adhesion G protein-coupled receptor D1	protein-coding
300-27	chr4	129313138	129313436	+	129313203	NA	Intergenic	Lx7|LINE|L1	21324	NM_153541	215627		NM_153541	ENSMUSG00000048485	Zbtb8b	BOZF1|Zbtb8	zinc finger and BTB domain containing 8b	protein-coding
497-8	chr10	129307092	129307587	+	129307338	NA	Intergenic	Intergenic	-1224	NM_146551	258544		NM_146551	ENSMUSG00000049217	Or6c3	MOR111-4|Olfr788	olfactory receptor family 6 subfamily C member 3	protein-coding
374-3	chr1	129291785	129292157	+	129291971	NA	intron (NM_172485, intron 1 of 27)	intron (NM_172485, intron 1 of 27)	90930	NM_172485	210417		NM_172485	ENSMUSG00000042581	Thsd7b	1700074E13Rik|B930082A18|D130067I03Rik	thrombospondin, type I, domain containing 7B	protein-coding
340-40	chr8	129291413	129291751	+	129291582	NA	Intergenic	RMER4A|LTR|ERVK	-120553	NM_010578	16412		NM_010578	ENSMUSG00000025809	Itgb1	4633401G24Rik|CD29|Fnrb|Gm9863|gpIIa	integrin beta 1 (fibronectin receptor beta)	protein-coding
291-29	chr6	129256451	129256740	+	129256595	NA	Intergenic	ORR1B1|LTR|ERVL-MaLR	-4263	NM_001033122	12515		NM_001033122	ENSMUSG00000030156	Cd69	5830438K24Rik|AIM|VEA	CD69 antigen	protein-coding
303-48	chrX	129247559	129247860	+	129247709	NA	intron (NM_172493, intron 26 of 26)	Lx5|LINE|L1	597218	NM_172493	54004		NM_017398	ENSMUSG00000034480	Diaph2	Dia3|Diap2|Drf2|E430022I22Rik	diaphanous related formin 2	protein-coding
393-23	chr2	129238976	129239367	+	129239171	NA	Intergenic	Lx8|LINE|L1	-26112	NM_008361	16176		NM_008361	ENSMUSG00000027398	Il1b	IL-1beta|Il-1b	interleukin 1 beta	protein-coding
444-8	chr10	129202177	129202619	+	129202398	NA	Intergenic	MMETn-int|LTR|ERVK	15964	NM_001011797	257985		NM_001011797	ENSMUSG00000095075	Or6c6	MOR110-8|Olfr782	olfactory receptor family 6 subfamily C member 6	protein-coding
284-13	chr6	129187910	129188192	+	129188051	NA	Intergenic	(TA)n|Simple_repeat|Simple_repeat	26957	NR_040265	76432		NR_040265	ENSMUSG00000097354	2310001H17Rik	-	RIKEN cDNA 2310001H17 gene	ncRNA
433-2	chr1	129175380	129175811	+	129175595	NA	Intergenic	Lx9|LINE|L1	-25446	NM_172485	210417		NM_172485	ENSMUSG00000042581	Thsd7b	1700074E13Rik|B930082A18|D130067I03Rik	thrombospondin, type I, domain containing 7B	protein-coding
416-28	chr3	129172685	129173099	+	129172892	NA	Intergenic	Intergenic	-46494	NM_007934	13809		NM_007934	ENSMUSG00000028024	Enpep	6030431M22Rik|APA|Bp-1/6C3|Ly-51|Ly51	glutamyl aminopeptidase	protein-coding
429-43	chr6	129091133	129091560	+	129091367	NA	Intergenic	Intergenic	-2135	NR_073569	724020		NR_073569		Klrb1-ps1	Nkrp1e	killer cell lectin-like receptor subfamily B member 1, pseudogene 1	pseudo
321-36	chr3	129016504	129016823	+	129016663	NA	Intergenic	Intergenic	9082	NM_001287048	18741		NM_011098	ENSMUSG00000028023	Pitx2	9430085M16Rik|Brx1|Brx1b|Munc30|Otlx2|Ptx2|Rieg	paired-like homeodomain transcription factor 2	protein-coding
471-23	chr5	128998999	128999468	+	128999233	NA	intron (NM_001378900, intron 1 of 20)	intron (NM_001378900, intron 1 of 20)	30891	NM_001378900	231760		NM_001081388	ENSMUSG00000029420	Rimbp2	A930033C01Rik|mKIAA0318	RIMS binding protein 2	protein-coding
422-36	chr6	128959404	128959824	+	128959614	NA	intron (NM_001316752, intron 5 of 5)	intron (NM_001316752, intron 5 of 5)	-7622	NR_045009	100504591		NR_045009		Gm15987	-	predicted gene 15987	ncRNA
361-36	chr4	128940688	128941047	+	128940832	NA	Intergenic	B1F|SINE|Alu	-11070	NM_001368763	75234		NM_029219	ENSMUSG00000028793	Rnf19b	4930534K13Rik|4930555L03Rik|Ibrdc3	ring finger protein 19B	protein-coding
339-35	chr6	128940651	128940988	+	128940819	NA	intron (NR_045009, intron 1 of 1)	RMER17C-int|LTR|ERVK	-7304	NM_001168223	70809		NM_027562	ENSMUSG00000000248	Clec2g	4632413B12Rik|Clr-c|Clr-d|Clrc|Clrd|Clrx|Ddv10|Ocilrp1	C-type lectin domain family 2, member g	protein-coding
325-40	chr5	128926565	128926888	+	128926727	NA	intron (NM_001378900, intron 1 of 20)	RMER13A2|LTR|ERVK	103398	NM_001378900	231760		NM_001081388	ENSMUSG00000029420	Rimbp2	A930033C01Rik|mKIAA0318	RIMS binding protein 2	protein-coding
395-41	chr4	128923607	128924000	+	128923641	NA	Intergenic	Intergenic	-28134	NM_001368763	75234		NM_029219	ENSMUSG00000028793	Rnf19b	4930534K13Rik|4930555L03Rik|Ibrdc3	ring finger protein 19B	protein-coding
401-42	chr7	128901058	128901457	+	128901257	NA	intron (NM_001080963, intron 1 of 6)	RMER19C|LTR|ERVK	42439	NM_001080963	381925		NM_001080963	ENSMUSG00000070366	Plpp4	C030048B12Rik|Gm1090|Ppapdc1a	phospholipid phosphatase 4	protein-coding
381-32	chr5	128892773	128893152	+	128892913	NA	intron (NM_001378900, intron 4 of 20)	intron (NM_001378900, intron 4 of 20)	79652	NM_021311	57749		NM_021311	ENSMUSG00000029423	Piwil1	MIWI	piwi-like RNA-mediated gene silencing 1	protein-coding
481-31	chr7	128889204	128889683	+	128889443	NA	intron (NM_001080963, intron 1 of 6)	L2a|LINE|L2	30625	NM_001080963	381925		NM_001080963	ENSMUSG00000070366	Plpp4	C030048B12Rik|Gm1090|Ppapdc1a	phospholipid phosphatase 4	protein-coding
386-26	chr3	128884158	128884542	+	128884350	NA	Intergenic	Intergenic	-109177	NM_001042504	18741		NM_011098	ENSMUSG00000028023	Pitx2	9430085M16Rik|Brx1|Brx1b|Munc30|Otlx2|Ptx2|Rieg	paired-like homeodomain transcription factor 2	protein-coding
468-26	chr6	128870817	128871283	+	128871050	NA	intron (NM_001381961, intron 4 of 6)	intron (NM_001381961, intron 4 of 6)	-2963	NM_001254946	232406		NM_001254946	ENSMUSG00000090164	BC035044	-	cDNA sequence BC035044	protein-coding
496-20	chr3	128865283	128865777	+	128865459	NA	Intergenic	Intergenic	-127997	NM_001042504	18741		NM_011098	ENSMUSG00000028023	Pitx2	9430085M16Rik|Brx1|Brx1b|Munc30|Otlx2|Ptx2|Rieg	paired-like homeodomain transcription factor 2	protein-coding
481-29	chr6	128849476	128849955	+	128849715	NA	intron (NM_001254946, intron 2 of 2)	BGLII_B|LTR|ERVK	-14835	NM_001289706	93675		NM_020257	ENSMUSG00000030365	Clec2i	Clr-g|Clrg|Dcl1|LCL-1|OCILrP2	C-type lectin domain family 2, member i	protein-coding
397-26	chr2	128818437	128818832	+	128818634	NA	intron (NM_178404, intron 1 of 11)	intron (NM_178404, intron 1 of 11)	9312	NM_178404	78751		NM_178404	ENSMUSG00000042851	Zc3h6	4631426G04Rik|4833425H18Rik|Zc3hdc6|mKIAA2035	zinc finger CCCH type containing 6	protein-coding
541-13	chr5	128814477	128815016	+	128814729	NA	intron (NM_021311, intron 2 of 21)	intron (NM_021311, intron 2 of 21)	1436	NM_021311	57749		NM_021311	ENSMUSG00000029423	Piwil1	MIWI	piwi-like RNA-mediated gene silencing 1	protein-coding
317-40	chr7	128775900	128776215	+	128776057	NA	Intergenic	RMER20A|LTR|ERVK	-82761	NM_001080963	381925		NM_001080963	ENSMUSG00000070366	Plpp4	C030048B12Rik|Gm1090|Ppapdc1a	phospholipid phosphatase 4	protein-coding
595-12	chr2	128774468	128775061	+	128774740	NA	intron (NM_020594, intron 4 of 8)	intron (NM_020594, intron 4 of 8)	11176	NM_020594	57432		NM_020594	ENSMUSG00000027387	Zc3h8	E130108N08Rik|Fliz1|Zc3hdc8	zinc finger CCCH type containing 8	protein-coding
403-45	chr3	128734839	128735240	+	128734840	NA	Intergenic	B4A|SINE|B4	-258488	NM_001042504	18741		NM_011098	ENSMUSG00000028023	Pitx2	9430085M16Rik|Brx1|Brx1b|Munc30|Otlx2|Ptx2|Rieg	paired-like homeodomain transcription factor 2	protein-coding
345-39	chr4	128714250	128714593	+	128714385	NA	Intergenic	Zaphod3|DNA|hAT-Tip100	-14516	NM_001081098	230761		NM_001081098	ENSMUSG00000028799	Zfp362	-	zinc finger protein 362	protein-coding
344-27	chr3	128713526	128713868	+	128713697	NA	Intergenic	Intergenic	-279830	NM_001042504	18741		NM_011098	ENSMUSG00000028023	Pitx2	9430085M16Rik|Brx1|Brx1b|Munc30|Otlx2|Ptx2|Rieg	paired-like homeodomain transcription factor 2	protein-coding
414-37	chr6	128700636	128701048	+	128700842	NA	promoter-TSS (NM_001099918)	promoter-TSS (NM_001099918)	-782	NM_001099918	100043861		NM_001099918	ENSMUSG00000079299	Klrb1	4930431A04Rik|Gm4696|Klrb1g|Klrb6|Ly-55|Ly55|NKR-P1G|Nkrp-1e|Nkrp1g	killer cell lectin-like receptor subfamily B member 1	protein-coding
528-12	chr4	128692407	128692933	+	128692881	NA	intron (NM_001081098, intron 1 of 8)	intron (NM_001081098, intron 1 of 8)	7235	NM_001081098	230761		NM_001081098	ENSMUSG00000028799	Zfp362	-	zinc finger protein 362	protein-coding
443-19	chr3	128682028	128682469	+	128682248	NA	Intergenic	Intergenic	-311279	NM_001042504	18741		NM_011098	ENSMUSG00000028023	Pitx2	9430085M16Rik|Brx1|Brx1b|Munc30|Otlx2|Ptx2|Rieg	paired-like homeodomain transcription factor 2	protein-coding
443-33	chr8	128681826	128682267	+	128682048	NA	Intergenic	Intergenic	322660	NR_105822	102465212		NR_105822	ENSMUSG00000099326	Mir21c	Gm28013|mmu-mir-21c	microRNA 21c	ncRNA
324-28	chr2	128676798	128677120	+	128676809	NA	intron (NM_028248, intron 9 of 18)	intron (NM_028248, intron 9 of 18)	16736	NM_001355628	72477		NM_028248	ENSMUSG00000014353	Tmem87b	2610301K12Rik|2810431I02Rik	transmembrane protein 87B	protein-coding
305-7	chr10	128594953	128595256	+	128595104	NA	intron (NM_001253704, intron 2 of 3)	B1_Mus2|SINE|Alu	10780	NM_001170869	78428		NM_030100	ENSMUSG00000064030	Pym1	A030010B05Rik|Pym|Wibg	PYM homolog 1, exon junction complex associated factor	protein-coding
314-3	chr1	128584713	128585025	+	128584869	NA	Intergenic	Intergenic	-64833	NM_009911	12767		NM_009911	ENSMUSG00000045382	Cxcr4	CD184|CXC-R4|CXCR-4|Cmkar4|LESTR|PB-CKR|PBSF/SDF-1|Sdf1r|b2b220Clo	C-X-C motif chemokine receptor 4	protein-coding
328-34	chr4	128584090	128584416	+	128584211	NA	intron (NM_018774, intron 1 of 14)	intron (NM_018774, intron 1 of 14)	1722	NM_018774	54383		NM_018774	ENSMUSG00000028796	Phc2	A3galt2|D130050K19Rik|D4Ertd810e|Edr2|Mph2|p36	polyhomeotic 2	protein-coding
343-4	chr10	128549232	128549573	+	128549402	NA	intron (NM_021882, intron 1 of 10)	B1_Mus1|SINE|Alu	7275	NM_021882	20431		NM_021882	ENSMUSG00000025359	Pmel	D10H12S53E|D12S53Eh|Pmel17|Si|Silv|gp100|gp87	premelanosome protein	protein-coding
474-33	chr8	128531146	128531618	+	128531382	NA	Intergenic	Intergenic	473324	NR_105822	102465212		NR_105822	ENSMUSG00000099326	Mir21c	Gm28013|mmu-mir-21c	microRNA 21c	ncRNA
313-52	chr7	128518762	128519073	+	128518917	NA	Intergenic	Intergenic	172323	NM_001029982	207352		NM_001029982	ENSMUSG00000055319	Sec23ip	D7Ertd373e|p125	Sec23 interacting protein	protein-coding
365-42	chr5	128516371	128516734	+	128516552	NA	Intergenic	Intergenic	-6411	NM_172885	243274		NM_172885	ENSMUSG00000034310	Tmem132d	C630028F04Rik	transmembrane protein 132D	protein-coding
425-31	chr6	128509801	128510224	+	128510012	NA	Intergenic	Intergenic	-6329	NM_007376	11287		NM_007376	ENSMUSG00000030359	Pzp	A1m|A2m|MAM	PZP, alpha-2-macroglobulin like	protein-coding
353-6	chr1	128448105	128448456	+	128448244	NA	Intergenic	Intergenic	71756	NM_001356509	12767		NM_009911	ENSMUSG00000045382	Cxcr4	CD184|CXC-R4|CXCR-4|Cmkar4|LESTR|PB-CKR|PBSF/SDF-1|Sdf1r|b2b220Clo	C-X-C motif chemokine receptor 4	protein-coding
434-48	chr8	128358677	128359109	+	128358893	NA	Intergenic	Intergenic	332800	NM_001013580	93742		NM_033620	ENSMUSG00000025812	Pard3	Asip|D8Ertd580e|Par-3|Par3|Pard-3|Pard3a|Phip	par-3 family cell polarity regulator	protein-coding
354-4	chr10	128276810	128277162	+	128276986	NA	non-coding (NR_104288, exon 7 of 7)	non-coding (NR_104288, exon 7 of 7)	-17563	NR_106183	102465894		NR_106183	ENSMUSG00000098957	Mir8105	Gm27346|mmu-mir-8105	microRNA 8105	ncRNA
526-8	chr7	128259492	128260016	+	128259897	NA	intron (NM_178641, intron 2 of 19)	B3|SINE|B2	-30840	NM_001346517	101490		NM_178641	ENSMUSG00000042105	Inpp5f	5830435P03Rik|SAC2|cI-27|hSAC2|mKIAA0966	inositol polyphosphate-5-phosphatase F	protein-coding
445-36	chr6	128212547	128212990	+	128212768	NA	intron (NM_011567, intron 9 of 11)	B1_Mus1|SINE|Alu	-52002	NR_077223	330427		NR_077223	ENSMUSG00000107879	9330102E08Rik	-	RIKEN cDNA 9330102E08 gene	ncRNA
394-3	chr1	128208228	128208620	+	128208424	NA	Intergenic	B3A|SINE|B2	36550	NM_026390	67812		NM_026390	ENSMUSG00000026353	Ubxn4	1300013G12Rik|Ubxd2|mKIAA0242	UBX domain protein 4	protein-coding
462	chr1	128206700	128207160	+	128206930	NA	3' UTR (NM_001356529, exon 13 of 13)	3' UTR (NM_001356529, exon 13 of 13)	35056	NM_026390	67812		NM_026390	ENSMUSG00000026353	Ubxn4	1300013G12Rik|Ubxd2|mKIAA0242	UBX domain protein 4	protein-coding
424-32	chr4	128205911	128206333	+	128206181	NA	intron (NM_001281955, intron 10 of 70)	intron (NM_001281955, intron 10 of 70)	51285	NR_130980	75242		NR_130980		Hmgb4os	4930546G22Rik	high-mobility group box 4, opposite strand	ncRNA
344-38	chr6	128197726	128198068	+	128197897	NA	Intergenic	Intergenic	-37131	NR_077223	330427		NR_077223	ENSMUSG00000107879	9330102E08Rik	-	RIKEN cDNA 9330102E08 gene	ncRNA
437-31	chr3	128183386	128183821	+	128183388	NA	Intergenic	Lx3B|LINE|L1	-158349	NR_045704	402774		NR_045704	ENSMUSG00000105816	D030025E07Rik	Playrr|Plyrr	RIKEN cDNA D030025E07 gene	ncRNA
587-10	chr8	128130151	128130736	+	128130384	NA	intron (NM_001363432, intron 15 of 24)	intron (NM_001363432, intron 15 of 24)	104350	NM_001013580	93742		NM_033620	ENSMUSG00000025812	Pard3	Asip|D8Ertd580e|Par-3|Par3|Pard-3|Pard3a|Phip	par-3 family cell polarity regulator	protein-coding
474-27	chr7	128128270	128128742	+	128128506	NA	intron (NM_013863, intron 1 of 3)	intron (NM_013863, intron 1 of 3)	3199	NM_013863	29810		NM_013863	ENSMUSG00000030847	Bag3	Bis|mg638	BCL2-associated athanogene 3	protein-coding
296-16	chr2	128054406	128054700	+	128054553	NA	Intergenic	B3A|SINE|B2	85058	NM_001284410	12125		NM_009754	ENSMUSG00000027381	Bcl2l11	1500006F24Rik|Bim|Bod|bcl2-L-11	BCL2 like 11	protein-coding
499-4	chr1	128025242	128025739	+	128025490	NA	intron (NM_001285945, intron 1 of 20)	intron (NM_001285945, intron 1 of 20)	4718	NM_027678	226409		NM_027678	ENSMUSG00000036086	Zranb3	4933425L19Rik|AH2|C730006D09	zinc finger, RAN-binding domain containing 3	protein-coding
380-49	chr8	127985087	127985465	+	127985250	NA	intron (NM_033620, intron 2 of 24)	intron (NM_033620, intron 2 of 24)	-40817	NM_001013581	93742		NM_033620	ENSMUSG00000025812	Pard3	Asip|D8Ertd580e|Par-3|Par3|Pard-3|Pard3a|Phip	par-3 family cell polarity regulator	protein-coding
483-26	chr5	127949786	127950267	+	127950026	NA	intron (NM_172885, intron 4 of 8)	intron (NM_172885, intron 4 of 8)	240700	NM_177005	319804		NM_177005	ENSMUSG00000049971	Glt1d1	5730455A04Rik	glycosyltransferase 1 domain containing 1	protein-coding
440-32	chr7	127917089	127917527	+	127917395	NA	Intergenic	MT2_Mm|LTR|ERVL	15292	NM_133245	170812		NM_133245	ENSMUSG00000121605	Ahsp	EDRF|Eraf	alpha hemoglobin stabilizing protein	protein-coding
475-30	chr3	127914626	127915099	+	127914792	NA	intron (NR_045704, intron 5 of 5)	intron (NR_045704, intron 5 of 5)	110392	NR_045704	402774		NR_045704	ENSMUSG00000105816	D030025E07Rik	Playrr|Plyrr	RIKEN cDNA D030025E07 gene	ncRNA
368	chr1	127907386	127907752	+	127907467	NA	intron (NM_001285945, intron 12 of 20)	MT2B1|LTR|ERVL	-58695	NM_009081	19943		NM_009081	ENSMUSG00000030432	Rpl28	D7Wsu21e	ribosomal protein L28	protein-coding
339-51	chrX	127889306	127889643	+	127889474	NA	Intergenic	MTEb|LTR|ERVL-MaLR	-62799	NR_045441	75274		NR_045441	ENSMUSG00000086244	4930558G05Rik	-	RIKEN cDNA 4930558G05 gene	ncRNA
395-45	chr7	127878494	127878887	+	127878690	NA	intron (NM_145590, intron 6 of 12)	intron (NM_145590, intron 6 of 12)	8917	NR_037290	100526559		NR_037290	ENSMUSG00000093215	Mir3103	mir-3103|mmu-mir-3103	microRNA 3103	ncRNA
429-42	chr6	127741209	127741636	+	127741422	NA	intron (NM_201371, intron 1 of 9)	intron (NM_201371, intron 1 of 9)	4696	NR_157230	381813		NM_201371	ENSMUSG00000030350	Prmt8	Hrmt1l3|Hrmt1l4	protein arginine N-methyltransferase 8	protein-coding
380-33	chr4	127667090	127667468	+	127667279	NA	Intergenic	Intergenic	197355	NM_001134733	635169		NM_001134733	ENSMUSG00000028813	CK137956	-	cDNA sequence CK137956	protein-coding
419-20	chr2	127660652	127661069	+	127660860	NA	intron (NM_009772, intron 9 of 24)	intron (NM_009772, intron 9 of 24)	12919	NM_001113179	12235		NM_009772	ENSMUSG00000027379	Bub1	Bub1a|D2Xrf87	BUB1, mitotic checkpoint serine/threonine kinase	protein-coding
388-27	chr4	127565039	127565425	+	127565232	NA	Intergenic	Intergenic	196598	NR_166430	73488		NR_166430		1700080G11Rik	-	RIKEN cDNA 1700080G11 gene	ncRNA
395-10	chr10	127556402	127556795	+	127556558	NA	3' UTR (NM_001081219, exon 27 of 27)	3' UTR (NM_001081219, exon 27 of 27)	-3749	NM_001199971	21334		NM_009312	ENSMUSG00000025400	Tac2	PPT-B|Tac3	tachykinin 2	protein-coding
349-39	chr6	127516658	127517005	+	127516831	NA	Intergenic	ORR1B2|LTR|ERVL-MaLR	-21468	NM_001368877	381812		NM_001033464	ENSMUSG00000061414	Cracr2a	Efcab4b|Gm1073|Gm462	calcium release activated channel regulator 2A	protein-coding
356-29	chr6	127482351	127482705	+	127482528	NA	Intergenic	Intergenic	51938	NM_001362187	101187		NM_181402	ENSMUSG00000037997	Parp11	5330431N24Rik|ARTD11|HIN1L|PARP-11	poly (ADP-ribose) polymerase family, member 11	protein-coding
402-29	chr5	127473373	127473773	+	127473434	NA	intron (NM_175432, intron 2 of 8)	RMER15|LTR|ERVL	-114886	NR_038127	67351		NR_038127	ENSMUSG00000087104	Tmem132cos	1700085B03Rik	transmembrane protein 132C, opposite strand	ncRNA
400-42	chr6	127452215	127452613	+	127452414	NA	intron (NM_181402, intron 5 of 8)	intron (NM_181402, intron 5 of 8)	21824	NM_001362187	101187		NM_181402	ENSMUSG00000037997	Parp11	5330431N24Rik|ARTD11|HIN1L|PARP-11	poly (ADP-ribose) polymerase family, member 11	protein-coding
418-44	chr8	127385355	127385771	+	127385563	NA	Intergenic	B4A|SINE|B4	-64838	NM_001164598	270110		NM_001164598	ENSMUSG00000051495	Irf2bp2	E130305N23Rik|IRF-2BP2	interferon regulatory factor 2 binding protein 2	protein-coding
500-17	chr2	127378263	127378761	+	127378512	NA	exon (NM_138750, exon 11 of 24)	exon (NM_138750, exon 11 of 24)	4825	NM_138750	192212		NM_138750	ENSMUSG00000027376	Prom2	Prom-rp	prominin 2	protein-coding
339-40	chr7	127369574	127369911	+	127369742	NA	intron (NM_198424, intron 1 of 1)	intron (NM_198424, intron 1 of 1)	755	NM_198424	269999		NM_198424	ENSMUSG00000043964	Orai3	9930124N15|Tmem142c	ORAI calcium release-activated calcium modulator 3	protein-coding
452-29	chr8	127359265	127359715	+	127359490	NA	Intergenic	RLTR10D|LTR|ERVK	-38765	NM_001164598	270110		NM_001164598	ENSMUSG00000051495	Irf2bp2	E130305N23Rik|IRF-2BP2	interferon regulatory factor 2 binding protein 2	protein-coding
330-49	chr5	127332346	127332674	+	127332510	NA	intron (NM_175432, intron 1 of 8)	intron (NM_175432, intron 1 of 8)	13620	NM_175432	208213		NM_175432	ENSMUSG00000034324	Tmem132c	2810482M11Rik|3230401P16|4632425D07Rik	transmembrane protein 132C	protein-coding
305-41	chr6	127298025	127298328	+	127298176	NA	Intergenic	L2a|LINE|L2	-13246	NR_073373	232386		NM_177685	ENSMUSG00000107153	Gm38404	D130058E03	predicted gene, 38404	ncRNA
461-4	chr10	127296459	127296918	+	127296688	NA	intron (NM_027900, intron 9 of 23)	MIRc|SINE|MIR	39952	NM_001168293	71750		NM_027900	ENSMUSG00000025404	R3hdm2	1300003K24Rik|mKIAA1002	R3H domain containing 2	protein-coding
572-5	chr4	127289584	127290154	+	127289903	NA	Intergenic	Intergenic	-37912	NM_010291	14622		NM_010291	ENSMUSG00000042357	Gjb5	Cnx31.1|Cx31.1|Cxna|Gjb-5	gap junction protein, beta 5	protein-coding
443-24	chr4	127266283	127266724	+	127266503	NA	Intergenic	Intergenic	-14546	NM_010291	14622		NM_010291	ENSMUSG00000042357	Gjb5	Cnx31.1|Cx31.1|Cxna|Gjb-5	gap junction protein, beta 5	protein-coding
432-28	chr5	127242643	127243073	+	127242879	NA	Intergenic	Intergenic	-4771	NR_045371	75916		NR_045371	ENSMUSG00000105308	4930572K03Rik	-	RIKEN cDNA 4930572K03 gene	ncRNA
444-38	chr8	127214099	127214541	+	127214320	NA	Intergenic	Intergenic	-12516	NM_001159907	212728		NM_001159907	ENSMUSG00000090290	Tarbp1	Gm17296|Gm179	TAR RNA binding protein 1	protein-coding
303-6	chr10	127183784	127184085	+	127183934	NA	Intergenic	ORR1A4|LTR|ERVL-MaLR	3783	NM_008382	16326		NM_008382	ENSMUSG00000047492	Inhbe	-	inhibin beta-E	protein-coding
467-6	chr10	127150650	127151115	+	127150882	NA	Intergenic	B2_Mm2|SINE|B2	-3227	NM_001003913	216443		NM_001003913	ENSMUSG00000040354	Mars1	Mars|Metrs|Mtrns	methionine-tRNA synthetase 1	protein-coding
397-28	chr3	127141080	127141475	+	127141277	NA	intron (NM_001327939, intron 1 of 45)	RMER6D|LTR|ERVK	61430	NM_001327939	109676		NM_178655	ENSMUSG00000032826	Ank2	100043364|Ank-2|Gm4392	ankyrin 2, brain	protein-coding
471-30	chr8	127080475	127080944	+	127080750	NA	intron (NM_175434, intron 2 of 6)	L1Lx_II|LINE|L1	55391	NM_175434	210027		NM_175434	ENSMUSG00000057060	Slc35f3	B230375D17Rik	solute carrier family 35, member F3	protein-coding
326-35	chr2	127031534	127031858	+	127031696	NA	intron (NM_198630, intron 1 of 1)	RMER21A|LTR|ERV1	18504	NM_198630	329509		NM_198630	ENSMUSG00000044145	1810024B03Rik	-	RIKEN cDNA 1810024B03 gene	protein-coding
326-43	chr5	126955619	126955943	+	126955869	NA	Intergenic	Intergenic	-151433	NR_169115	102636215		NR_169115		Gm33347	Gm43754	predicted gene, 33347	ncRNA
434-35	chr3	126931480	126931912	+	126931858	NA	intron (NM_001327938, intron 1 of 47)	intron (NM_001327938, intron 1 of 47)	-23258	NR_105030	100862268		NR_105029	ENSMUSG00000097456	Gm16958	-	predicted gene, 16958	ncRNA
429-31	chr2	126915579	126916006	+	126915792	NA	intron (NM_026678, intron 1 of 7)	RMER16B2|LTR|ERVK	3215	NM_026678	109778		NM_026678	ENSMUSG00000001999	Blvra	0610006A11Rik|2500001N03Rik|Blvr	biliverdin reductase A	protein-coding
424-35	chr5	126892052	126892474	+	126892263	NA	Intergenic	Intergenic	-87915	NR_169115	102636215		NR_169115		Gm33347	Gm43754	predicted gene, 33347	ncRNA
380-36	chr5	126880493	126880871	+	126880682	NA	Intergenic	Intergenic	-76334	NR_169115	102636215		NR_169115		Gm33347	Gm43754	predicted gene, 33347	ncRNA
566-4	chr10	126851895	126852459	+	126852394	NA	intron (NM_009635, intron 16 of 19)	intron (NM_009635, intron 16 of 19)	14506	NM_025537	66399		NM_025537	ENSMUSG00000040521	Tsfm	2310050B20Rik|9430024O13Rik|EF-TS|EF-Tsmt	Ts translation elongation factor, mitochondrial	protein-coding
290-14	chr4	126808170	126808458	+	126808314	NA	intron (NM_001379530, intron 7 of 29)	B1_Mus2|SINE|Alu	53706	NM_001379530	67785		NM_001114399	ENSMUSG00000042446	Zmym4	6330503C17Rik|CDIR|D630001M21|MYM|Zfp262|Znf262|mKIAA0425	zinc finger, MYM-type 4	protein-coding
299-41	chrX	126771910	126772207	+	126772093	NA	Intergenic	Intergenic	-127881	NM_001281537	73934		NM_001281537	ENSMUSG00000043569	Cldn34c4	4930412D23Rik	claudin 34C4	protein-coding
589-11	chr5	126752708	126753295	+	126753115	NA	Intergenic	L1Lx_IV|LINE|L1	51347	NR_169115	102636215		NR_169115		Gm33347	Gm43754	predicted gene, 33347	ncRNA
465-23	chr2	126750994	126751457	+	126751115	NA	intron (NM_023220, intron 12 of 14)	B4A|SINE|B4	-6920	NR_106202	102466258		NR_106202	ENSMUSG00000098896	Mir3473g	Gm27751|mmu-mir-3473g	microRNA 3473g	ncRNA
387-39	chr6	126700335	126700720	+	126700527	NA	intron (NM_013568, intron 1 of 1)	intron (NM_013568, intron 1 of 1)	17110	NM_013568	16494		NM_013568	ENSMUSG00000038077	Kcna6	Kv1.6|MK1.6	potassium voltage-gated channel, shaker-related, subfamily, member 6	protein-coding
412-5	chr1	126690505	126690915	+	126690710	NA	intron (NM_176957, intron 1 of 12)	intron (NM_176957, intron 1 of 12)	67659	NM_001081756	210356		NM_172484	ENSMUSG00000049690	Nckap5	8430408F21|D130011D22Rik|E030049G20Rik|Erih1|Erih2|Gm1548|Nap5	NCK-associated protein 5	protein-coding
332-48	chr8	126679394	126679724	+	126679559	NA	Intergenic	Lx7|LINE|L1	-42282	NM_008430	16525		NM_008430	ENSMUSG00000033998	Kcnk1	TWIK-1	potassium channel, subfamily K, member 1	protein-coding
371-24	chr7	126678272	126678641	+	126678456	NA	Intergenic	Intergenic	-12152	NM_178901	101602		NM_178901	ENSMUSG00000045165	AI467606	-	expressed sequence AI467606	protein-coding
575-5	chr1	126649911	126650484	+	126650253	NA	intron (NM_176957, intron 1 of 12)	intron (NM_176957, intron 1 of 12)	108172	NM_001081756	210356		NM_172484	ENSMUSG00000049690	Nckap5	8430408F21|D130011D22Rik|E030049G20Rik|Erih1|Erih2|Gm1548|Nap5	NCK-associated protein 5	protein-coding
382-33	chrX	126645891	126646271	+	126646081	NA	Intergenic	Intergenic	-1904	NM_001281537	73934		NM_001281537	ENSMUSG00000043569	Cldn34c4	4930412D23Rik	claudin 34C4	protein-coding
390-41	chr8	126645064	126645452	+	126645258	NA	intron (NM_145608, intron 1 of 9)	intron (NM_145608, intron 1 of 9)	8069	NM_145608	234878		NM_145608	ENSMUSG00000031853	Map3k21	Mlk4|mKIAA1804	mitogen-activated protein kinase kinase kinase 21	protein-coding
392-51	chr7	126621374	126621764	+	126621569	NA	non-coding (NR_164184, exon 5 of 5)	non-coding (NR_164184, exon 5 of 5)	-1186	NM_001102563	69017		NM_001102563	ENSMUSG00000045114	Prrt2	1500031I19Rik|DSPB3	proline-rich transmembrane protein 2	protein-coding
329-28	chr3	126600580	126600907	+	126600850	NA	intron (NM_001346636, intron 14 of 20)	intron (NM_001346636, intron 14 of 20)	136292	NM_001034168	109676		NM_178655	ENSMUSG00000032826	Ank2	100043364|Ank-2|Gm4392	ankyrin 2, brain	protein-coding
347-26	chr2	126590289	126590634	+	126590460	NA	intron (NM_019729, intron 13 of 18)	intron (NM_019729, intron 13 of 18)	34919	NM_029163	75083		NM_029163	ENSMUSG00000027364	Usp50	1700086G18Rik|4930511O11Rik	ubiquitin specific peptidase 50	protein-coding
340-45	chrX	126566852	126567190	+	126567021	NA	Intergenic	ERVB4_1B-I_MM|LTR|ERVK	77156	NM_001281537	73934		NM_001281537	ENSMUSG00000043569	Cldn34c4	4930412D23Rik	claudin 34C4	protein-coding
598-7	chr5	126536444	126537040	+	126536592	NA	Intergenic	Intergenic	267606	NR_169115	102636215		NR_169115		Gm33347	Gm43754	predicted gene, 33347	ncRNA
327-64	chrX	126514069	126514394	+	126514231	NA	Intergenic	L1MdFanc_I|LINE|L1	129946	NM_001281537	73934		NM_001281537	ENSMUSG00000043569	Cldn34c4	4930412D23Rik	claudin 34C4	protein-coding
299-36	chr8	126485698	126485995	+	126485846	NA	intron (NM_175561, intron 32 of 33)	intron (NM_175561, intron 32 of 33)	24904	NM_001310688	66566		NM_025636	ENSMUSG00000031851	Ntpcr	2310079N02Rik	nucleoside-triphosphatase, cancer-related	protein-coding
390-23	chr2	126467848	126468236	+	126468042	NA	Intergenic	Intergenic	-7444	NM_008230	15186		NM_008230	ENSMUSG00000027360	Hdc	Hdc-a|Hdc-c|Hdc-e|Hdc-s	histidine decarboxylase	protein-coding
418-4	chr1	126450635	126451051	+	126450843	NA	intron (NM_176957, intron 3 of 12)	MTD|LTR|ERVL-MaLR	-30179	NM_172484	210356		NM_172484	ENSMUSG00000049690	Nckap5	8430408F21|D130011D22Rik|E030049G20Rik|Erih1|Erih2|Gm1548|Nap5	NCK-associated protein 5	protein-coding
417-46	chr7	126443447	126443862	+	126443844	NA	Intergenic	Intergenic	-3071	NM_010069	13446		NM_010069	ENSMUSG00000052301	Doc2a	-	double C2, alpha	protein-coding
438-33	chr5	126439452	126439888	+	126439712	NA	Intergenic	L1MdA_I|LINE|L1	364678	NR_169115	102636215		NR_169115		Gm33347	Gm43754	predicted gene, 33347	ncRNA
342-27	chr3	126413933	126414273	+	126414103	NA	intron (NM_023813, intron 2 of 17)	MTD|LTR|ERVL-MaLR	23503	NM_001346635	108058		NM_023813	ENSMUSG00000053819	Camk2d	2810011D23Rik|8030469K03Rik|CaMK II|[d]-CaMKII	calcium/calmodulin-dependent protein kinase II, delta	protein-coding
345-38	chr4	126403663	126404006	+	126403834	NA	exon (NM_153177, exon 12 of 18)	exon (NM_153177, exon 12 of 18)	23417	NM_153177	76850		NM_153177	ENSMUSG00000042500	Ago4	5730550L01Rik|Eif2c4	argonaute RISC catalytic subunit 4	protein-coding
471-3	chr1	126341138	126341607	+	126341480	NA	intron (NM_176957, intron 4 of 12)	intron (NM_176957, intron 4 of 12)	79292	NM_172484	210356		NM_172484	ENSMUSG00000049690	Nckap5	8430408F21|D130011D22Rik|E030049G20Rik|Erih1|Erih2|Gm1548|Nap5	NCK-associated protein 5	protein-coding
352-27	chr7	126287362	126287712	+	126287537	NA	TTS (NM_029420)	TTS (NM_029420)	7418	NM_029420	75764		NM_029420	ENSMUSG00000059772	Slx1b	1110030E23Rik|2410170E21Rik|4833422P03Rik|Giyd1|Giyd2	SLX1 structure-specific endonuclease subunit homolog B (S. cerevisiae)	protein-coding
314-2	chr1	126250180	126250492	+	126250336	NA	intron (NM_176957, intron 5 of 12)	intron (NM_176957, intron 5 of 12)	170328	NM_172484	210356		NM_172484	ENSMUSG00000049690	Nckap5	8430408F21|D130011D22Rik|E030049G20Rik|Erih1|Erih2|Gm1548|Nap5	NCK-associated protein 5	protein-coding
494-25	chr6	126185065	126185557	+	126185311	NA	Intergenic	Lx5b|LINE|L1	-41604	NM_008742	18205		NM_008742	ENSMUSG00000049107	Ntf3	HDNF|NGF-2|Nt3|Ntf-3	neurotrophin 3	protein-coding
490-19	chr3	126183043	126183531	+	126183287	NA	intron (NM_173451, intron 1 of 1)	L1MdF_V|LINE|L1	25786	NM_173451	271970		NM_173451	ENSMUSG00000046561	Arsj	9330196J05Rik|D830047F08	arylsulfatase J	protein-coding
516-4	chr2	126180990	126181504	+	126181121	NA	intron (NM_001359975, intron 24 of 27)	intron (NM_001359975, intron 24 of 27)	152226	NM_001080944	241633		NM_001080944	ENSMUSG00000060131	Atp8b4	Im	ATPase, class I, type 8B, member 4	protein-coding
368-36	chr8	126168510	126168876	+	126168693	NA	intron (NM_001357372, intron 17 of 21)	intron (NM_001357372, intron 17 of 21)	50879	NM_001081337	244668		NM_001081337	ENSMUSG00000001995	Sipa1l2	mKIAA1389	signal-induced proliferation-associated 1 like 2	protein-coding
465-44	chr8	126150286	126150749	+	126150637	NA	intron (NM_001081337, intron 17 of 20)	intron (NM_001081337, intron 17 of 20)	69055	NM_001081337	244668		NM_001081337	ENSMUSG00000001995	Sipa1l2	mKIAA1389	signal-induced proliferation-associated 1 like 2	protein-coding
590-12	chr4	126119793	126120381	+	126119961	NA	Intergenic	B3|SINE|B2	-23584	NM_001356455	230753		NM_146153	ENSMUSG00000043962	Thrap3	9330151F09Rik|B230333E16Rik|Trap150	thyroid hormone receptor associated protein 3	protein-coding
376-35	chr6	126075878	126076252	+	126076065	NA	Intergenic	Intergenic	65858	NM_001164035	18205		NM_008742	ENSMUSG00000049107	Ntf3	HDNF|NGF-2|Nt3|Ntf-3	neurotrophin 3	protein-coding
581-7	chr2	126021928	126022507	+	126022040	NA	Intergenic	Intergenic	28156	NM_001355583	69185		NM_026981	ENSMUSG00000023330	Dtwd1	1810033A06Rik	DTW domain containing 1	protein-coding
291-4	chr1	125976843	125977132	+	125976987	NA	intron (NM_001081756, intron 10 of 16)	intron (NM_001081756, intron 10 of 16)	-136322	NM_001311089	72585		NM_145100	ENSMUSG00000026344	Lypd1	2700050C12Rik|C530008O16Rik|Lynx2|Lypdc1	Ly6/Plaur domain containing 1	protein-coding
406-21	chr2	125959335	125959739	+	125959537	NA	intron (NM_029455, intron 9 of 16)	intron (NM_029455, intron 9 of 16)	-7603	NR_003027	19862		NR_003027	ENSMUSG00000119272	Rnu6	-	U6 small nuclear RNA	snRNA
470-6	chr10	125956457	125956925	+	125956694	NA	Intergenic	RLTR17B_Mm|LTR|ERVK	-134295	NR_166082	73256		NR_166082	ENSMUSG00000112387	1700021G15Rik	-	RIKEN cDNA 1700021G15 gene	ncRNA
396-44	chr5	125921272	125921666	+	125921469	NA	Intergenic	MTD|LTR|ERVL-MaLR	5496	NM_001370875	231736		NM_001370875		Gm4868	EG231736	predicted gene 4868	protein-coding
318-26	chr2	125862447	125862763	+	125862605	NA	intron (NM_029455, intron 11 of 16)	intron (NM_029455, intron 11 of 16)	-13973	NM_008008	14178		NM_008008	ENSMUSG00000027208	Fgf7	Fgf5b|Kgf	fibroblast growth factor 7	protein-coding
380-48	chr8	125821222	125821600	+	125821411	NA	intron (NM_174854, intron 3 of 12)	intron (NM_174854, intron 3 of 12)	40477	NM_174854	244667		NM_170596	ENSMUSG00000043051	Disc1	-	disrupted in schizophrenia 1	protein-coding
374-34	chr2	125819619	125819991	+	125819733	NA	intron (NM_001291002, intron 9 of 9)	intron (NM_001291002, intron 9 of 9)	-56773	NM_008008	14178		NM_008008	ENSMUSG00000027208	Fgf7	Fgf5b|Kgf	fibroblast growth factor 7	protein-coding
309-60	chr7	125794413	125794720	+	125794566	NA	intron (NM_028816, intron 1 of 23)	intron (NM_028816, intron 1 of 23)	5107	NM_001311143	74204		NM_028816	ENSMUSG00000000131	Xpo6	2610005L19Rik|C230091E20Rik|Ranbp20|exp6|mKIAA0370	exportin 6	protein-coding
420-36	chr6	125792101	125792519	+	125792310	NA	intron (NM_001364563, intron 8 of 23)	intron (NM_001364563, intron 8 of 23)	104159	NM_001364563	243634		NM_153589	ENSMUSG00000038115	Ano2	Tmem16b	anoctamin 2	protein-coding
401-28	chr2	125693459	125693858	+	125693658	NA	intron (NM_009939, intron 1 of 12)	intron (NM_009939, intron 1 of 12)	7344	NM_009939	12848		NM_009939	ENSMUSG00000027206	Cops2	Csn2|Sgn2|TRIP-15|Trip15	COP9 signalosome subunit 2	protein-coding
454-9	chr10	125688474	125688926	+	125688554	NA	Intergenic	Intergenic	-113388	NM_177152	320398		NM_177152	ENSMUSG00000020105	Lrig3	9030421L11Rik|9130004I02Rik|9430095K15Rik|mKIAA3016	leucine-rich repeats and immunoglobulin-like domains 3	protein-coding
596-15	chr4	125680079	125680673	+	125680213	NA	Intergenic	L1MdA_IV|LINE|L1	135820	NR_015560	72395		NR_015560	ENSMUSG00000085562	2610028E06Rik	-	RIKEN cDNA 2610028E06 gene	ncRNA
495-36	chrX	125678159	125678652	+	125678386	NA	Intergenic	Intergenic	63222	NM_177705	237029		NM_177705	ENSMUSG00000058670	Dmtf1l	4932411N23Rik	cyclin D binding myb like transcription factor 1 like	protein-coding
396-55	chrX	125563337	125563731	+	125563661	NA	Intergenic	RLTR9B2|LTR|ERVK	178093	NM_177705	237029		NM_177705	ENSMUSG00000058670	Dmtf1l	4932411N23Rik	cyclin D binding myb like transcription factor 1 like	protein-coding
365-55	chrX	125534315	125534678	+	125534496	NA	Intergenic	MMERVK10C-int|LTR|ERVK	207131	NM_177705	237029		NM_177705	ENSMUSG00000058670	Dmtf1l	4932411N23Rik	cyclin D binding myb like transcription factor 1 like	protein-coding
453-32	chr5	125516507	125516958	+	125516732	NA	Intergenic	B2_Mm2|SINE|B2	-1900	NM_001359486	76809		NM_029752	ENSMUSG00000037905	Bri3bp	2410150I18Rik	Bri3 binding protein	protein-coding
323-32	chr6	125415499	125415820	+	125415659	NA	Intergenic	MER21B|LTR|ERVL	56064	NM_007657	12527		NM_007657	ENSMUSG00000030342	Cd9	Tspan29	CD9 antigen	protein-coding
317-44	chrX	125379974	125380289	+	125380131	NA	Intergenic	Intergenic	361496	NM_177705	237029		NM_177705	ENSMUSG00000058670	Dmtf1l	4932411N23Rik	cyclin D binding myb like transcription factor 1 like	protein-coding
441-3	chr10	125351571	125352010	+	125351790	NA	Intergenic	L1MA8|LINE|L1	-186958	NM_001358496	20503		NM_011391	ENSMUSG00000020102	Slc16a7	4921534N07Rik|9030411M13Rik|D630004K10Rik|Mct2	solute carrier family 16 (monocarboxylic acid transporters), member 7	protein-coding
387-37	chr5	125323081	125323466	+	125323273	NA	Intergenic	B1F2|SINE|Alu	-66995	NM_001253905	20602		NM_011424	ENSMUSG00000029478	Ncor2	N-CoR|SMRT|SMRTe	nuclear receptor co-repressor 2	protein-coding
329-27	chr3	125198698	125199025	+	125198861	NA	intron (NM_022565, intron 1 of 13)	intron (NM_022565, intron 1 of 13)	1121	NM_022565	64580		NM_022565	ENSMUSG00000027971	Ndst4	4930439H17Rik	N-deacetylase/N-sulfotransferase (heparin glucosaminyl) 4	protein-coding
405-35	chr8	125191846	125192249	+	125192075	NA	Intergenic	RLTR17B_Mm|LTR|ERVK	-31372	NM_171824	209966		NM_171824	ENSMUSG00000050751	Pgbd5	2900019M05Rik	piggyBac transposable element derived 5	protein-coding
413-5	chr10	125181160	125181571	+	125181365	NA	Intergenic	Intergenic	-16533	NM_001358496	20503		NM_011391	ENSMUSG00000020102	Slc16a7	4921534N07Rik|9030411M13Rik|D630004K10Rik|Mct2	solute carrier family 16 (monocarboxylic acid transporters), member 7	protein-coding
467-46	chr7	125094289	125094754	+	125094521	NA	Intergenic	Intergenic	-3906	NM_001377011	67711		NM_026330	ENSMUSG00000030750	Nsmce1	2510027N19Rik	NSE1 homolog, SMC5-SMC6 complex component	protein-coding
595-11	chr2	125067941	125068534	+	125068046	NA	intron (NM_183354, intron 25 of 26)	intron (NM_183354, intron 25 of 26)	-20931	NM_001159646	110074		NM_023595	ENSMUSG00000027203	Dut	5031412I06Rik|5133400F09Rik|D2Bwg0749e|Dutp|dUTPase	deoxyuridine triphosphatase	protein-coding
416-42	chr8	125065419	125065833	+	125065626	NA	intron (NM_139272, intron 14 of 15)	intron (NM_139272, intron 14 of 15)	95049	NM_171824	209966		NM_171824	ENSMUSG00000050751	Pgbd5	2900019M05Rik	piggyBac transposable element derived 5	protein-coding
385-8	chr10	125064305	125064688	+	125064496	NA	intron (NM_011391, intron 6 of 6)	intron (NM_011391, intron 6 of 6)	80189	NM_001358915	20503		NM_011391	ENSMUSG00000020102	Slc16a7	4921534N07Rik|9030411M13Rik|D630004K10Rik|Mct2	solute carrier family 16 (monocarboxylic acid transporters), member 7	protein-coding
480-8	chr10	125062228	125062706	+	125062468	NA	3' UTR (NM_001358915, exon 6 of 6)	3' UTR (NM_001358915, exon 6 of 6)	82218	NM_001358915	20503		NM_011391	ENSMUSG00000020102	Slc16a7	4921534N07Rik|9030411M13Rik|D630004K10Rik|Mct2	solute carrier family 16 (monocarboxylic acid transporters), member 7	protein-coding
562-2	chr1	125058049	125058609	+	125058351	NA	Intergenic	MTEa|LTR|ERVL-MaLR	305135	NM_001205385	74117		NM_023735	ENSMUSG00000026341	Actr3	1200003A09Rik|Arp3	ARP3 actin-related protein 3	protein-coding
334-23	chr2	125055757	125056089	+	125055923	NA	intron (NM_183354, intron 20 of 26)	intron (NM_183354, intron 20 of 26)	-33245	NM_001159646	110074		NM_023595	ENSMUSG00000027203	Dut	5031412I06Rik|5133400F09Rik|D2Bwg0749e|Dutp|dUTPase	deoxyuridine triphosphatase	protein-coding
477-37	chr7	125045770	125046245	+	125046007	NA	intron (NM_029842, intron 1 of 7)	ORR1A4|LTR|ERVL-MaLR	2215	NM_029842	77035		NM_029842	ENSMUSG00000030752	Kdm8	3110005O21Rik|Jmjd5	lysine (K)-specific demethylase 8	protein-coding
407-46	chr8	125023501	125023906	+	125023703	NA	intron (NM_139272, intron 2 of 15)	intron (NM_139272, intron 2 of 15)	65570	NM_139272	108148		NM_139272	ENSMUSG00000089704	Galnt2	-	polypeptide N-acetylgalactosaminyltransferase 2	protein-coding
530	chr10	125022372	125022900	+	125022703	NA	Intergenic	Intergenic	122049	NM_001358915	20503		NM_011391	ENSMUSG00000020102	Slc16a7	4921534N07Rik|9030411M13Rik|D630004K10Rik|Mct2	solute carrier family 16 (monocarboxylic acid transporters), member 7	protein-coding
338-44	chr5	125020032	125020368	+	125020200	NA	Intergenic	Intergenic	-60312	NM_028443	73121		NM_028443	ENSMUSG00000037962	Rflna	3110032G18Rik|Fam101a|cfm|cfm2	refilin A	protein-coding
476-15	chr14	124992850	124993324	+	124993018	NA	Intergenic	L1MdF_II|LINE|L1	-78548	NM_207667	14169		NM_010201	ENSMUSG00000025551	Fgf14	FGF-14|FHF-4|Fgf1b|Fhf4|Tg(tetO-MAPT*P301L)4510Kha|mFHF-4(1B)	fibroblast growth factor 14	protein-coding
348-23	chr14	124987999	124988345	+	124988172	NA	Intergenic	Intergenic	-73633	NM_207667	14169		NM_010201	ENSMUSG00000025551	Fgf14	FGF-14|FHF-4|Fgf1b|Fhf4|Tg(tetO-MAPT*P301L)4510Kha|mFHF-4(1B)	fibroblast growth factor 14	protein-coding
540-11	chr8	124958392	124958930	+	124958510	NA	intron (NM_139272, intron 1 of 15)	CpG	528	NM_139272	108148		NM_139272	ENSMUSG00000089704	Galnt2	-	polypeptide N-acetylgalactosaminyltransferase 2	protein-coding
334-39	chr5	124915524	124915856	+	124915856	NA	intron (NM_144819, intron 3 of 3)	intron (NM_144819, intron 3 of 3)	23595	NM_144819	215707		NM_144819	ENSMUSG00000037979	Ccdc92	D5Bwg0834e	coiled-coil domain containing 92	protein-coding
318-7	chr10	124913298	124913614	+	124913456	NA	Intergenic	Intergenic	231229	NM_001358915	20503		NM_011391	ENSMUSG00000020102	Slc16a7	4921534N07Rik|9030411M13Rik|D630004K10Rik|Mct2	solute carrier family 16 (monocarboxylic acid transporters), member 7	protein-coding
390-35	chr6	124889637	124890025	+	124889831	NA	TTS (NM_026988)	TTS (NM_026988)	-1163	NM_008479	16768		NM_008479	ENSMUSG00000030124	Lag3	CD223|LAG-3|Ly66	lymphocyte-activation gene 3	protein-coding
482-35	chr8	124868122	124868602	+	124868399	NA	Intergenic	Intergenic	-89771	NM_139272	108148		NM_139272	ENSMUSG00000089704	Galnt2	-	polypeptide N-acetylgalactosaminyltransferase 2	protein-coding
363-33	chr3	124850233	124850594	+	124850413	NA	Intergenic	Lx8b|LINE|L1	-347327	NM_022565	64580		NM_022565	ENSMUSG00000027971	Ndst4	4930439H17Rik	N-deacetylase/N-sulfotransferase (heparin glucosaminyl) 4	protein-coding
364-32	chr3	124849166	124849528	+	124849347	NA	Intergenic	Intergenic	-348393	NM_022565	64580		NM_022565	ENSMUSG00000027971	Ndst4	4930439H17Rik	N-deacetylase/N-sulfotransferase (heparin glucosaminyl) 4	protein-coding
357-13	chr10	124838453	124838808	+	124838630	NA	Intergenic	Intergenic	306055	NM_001358915	20503		NM_011391	ENSMUSG00000020102	Slc16a7	4921534N07Rik|9030411M13Rik|D630004K10Rik|Mct2	solute carrier family 16 (monocarboxylic acid transporters), member 7	protein-coding
421-44	chr8	124834174	124834593	+	124834522	NA	Intergenic	Intergenic	85003	NR_035493	100316819		NR_035493	ENSMUSG00000088414	Mir1967	mir-1967|mmu-mir-1967	microRNA 1967	ncRNA
575-16	chr7	124665719	124666292	+	124666197	NA	Intergenic	Intergenic	282953	NR_045804	71208		NM_172408	ENSMUSG00000045928	4933440M02Rik	-	RIKEN cDNA 4933440M02 gene	ncRNA
446-17	chr14	124609682	124610126	+	124609904	NA	intron (NM_207667, intron 1 of 4)	L1MdFanc_II|LINE|L1	-179946	NM_010201	14169		NM_010201	ENSMUSG00000025551	Fgf14	FGF-14|FHF-4|Fgf1b|Fhf4|Tg(tetO-MAPT*P301L)4510Kha|mFHF-4(1B)	fibroblast growth factor 14	protein-coding
417-18	chr14	124599217	124599632	+	124599424	NA	intron (NM_207667, intron 1 of 4)	intron (NM_207667, intron 1 of 4)	-169466	NM_010201	14169		NM_010201	ENSMUSG00000025551	Fgf14	FGF-14|FHF-4|Fgf1b|Fhf4|Tg(tetO-MAPT*P301L)4510Kha|mFHF-4(1B)	fibroblast growth factor 14	protein-coding
340-10	chr10	124586730	124587068	+	124586899	NA	Intergenic	Intergenic	281920	NR_028310	75030		NR_028310	ENSMUSG00000121661	4930503E24Rik	-	eukaryotic translation initiation factor 3, subunit I pseudogene	pseudo
589-10	chr5	124574737	124575324	+	124574857	NA	Intergenic	B1_Mus1|SINE|Alu	-2963	NM_001310725	67956		NM_030241	ENSMUSG00000049327	Kmt5a	2410195B05Rik|PR-SET7|PR/SET07|Setd8	lysine methyltransferase 5A	protein-coding
355-40	chr5	124564087	124564440	+	124564263	NA	promoter-TSS (NM_001359978)	promoter-TSS (NM_001359978)	-243	NM_001081203	243272		NM_145631	ENSMUSG00000038095	Sbno1	9330180L10Rik|Sbno|mSno1|sno	strawberry notch 1	protein-coding
452-2	chr1	124549598	124550048	+	124549823	NA	Intergenic	Lx5c|LINE|L1	-576527	NM_199021	269109		NM_199021	ENSMUSG00000036815	Dpp10	6430601K09Rik|DPP X|Dprp3	dipeptidylpeptidase 10	protein-coding
438-32	chr5	124442706	124443142	+	124442924	NA	intron (NR_102690, intron 7 of 22)	RSINE1|SINE|B4	23111	NM_001277867	269702		NM_001081323	ENSMUSG00000038126	Mphosph9	4930548D04Rik|9630025B04Rik|B930097C17Rik|MPP-9|MPP9	M-phase phosphoprotein 9	protein-coding
366-28	chr2	124436209	124436573	+	124436391	NA	intron (NM_001290997, intron 5 of 20)	RMER1B|Retroposon|L1-dep	-15825	NM_172537	214968		NM_172537	ENSMUSG00000027200	Sema6d	1110067B02Rik|D330011G23|mKIAA1479	sema domain, transmembrane domain (TM), and cytoplasmic domain, (semaphorin) 6D	protein-coding
472-25	chr5	124430524	124430994	+	124430759	NA	intron (NR_102690, intron 10 of 22)	B1_Mus1|SINE|Alu	35276	NM_001277867	269702		NM_001081323	ENSMUSG00000038126	Mphosph9	4930548D04Rik|9630025B04Rik|B930097C17Rik|MPP-9|MPP9	M-phase phosphoprotein 9	protein-coding
395-22	chr14	124404418	124404811	+	124404614	NA	intron (NM_207667, intron 1 of 4)	RMER15|LTR|ERVL	25344	NM_010201	14169		NM_010201	ENSMUSG00000025551	Fgf14	FGF-14|FHF-4|Fgf1b|Fhf4|Tg(tetO-MAPT*P301L)4510Kha|mFHF-4(1B)	fibroblast growth factor 14	protein-coding
338-43	chr5	124377067	124377403	+	124377235	NA	intron (NM_011256, intron 1 of 24)	ORR1C2|LTR|ERVL-MaLR	9447	NR_045369	75927		NR_045369	ENSMUSG00000090220	Pitpnm2os1	4930568K20Rik	phosphatidylinositol transfer protein, membrane-associated 2, opposite strand 1	ncRNA
294-2	chr1	124373782	124374074	+	124373928	NA	Intergenic	MIRb|SINE|MIR	-400632	NM_199021	269109		NM_199021	ENSMUSG00000036815	Dpp10	6430601K09Rik|DPP X|Dprp3	dipeptidylpeptidase 10	protein-coding
577-3	chr2	124367327	124367902	+	124367627	NA	intron (NM_001290997, intron 5 of 20)	ORR1A3|LTR|ERVL-MaLR	-84602	NM_172537	214968		NM_172537	ENSMUSG00000027200	Sema6d	1110067B02Rik|D330011G23|mKIAA1479	sema domain, transmembrane domain (TM), and cytoplasmic domain, (semaphorin) 6D	protein-coding
361-39	chr6	124366971	124367330	+	124367225	NA	Intergenic	L1_Rod|LINE|L1	24672	NM_001277330	19305		NM_008995	ENSMUSG00000005069	Pex5	ESTM1|PTS1-BP|PTS1R|PXR1P|Pxr1	peroxisomal biogenesis factor 5	protein-coding
442-15	chr14	124348727	124349167	+	124348947	NA	intron (NM_207667, intron 3 of 4)	intron (NM_207667, intron 3 of 4)	81011	NM_010201	14169		NM_010201	ENSMUSG00000025551	Fgf14	FGF-14|FHF-4|Fgf1b|Fhf4|Tg(tetO-MAPT*P301L)4510Kha|mFHF-4(1B)	fibroblast growth factor 14	protein-coding
341-27	chr3	124305064	124305403	+	124305155	NA	Intergenic	RMER1B|Retroposon|L1-dep	69507	NR_160692	384775		NM_001368235	ENSMUSG00000039174	1700003H04Rik	4930538K10Rik|4933400D22Rik	RIKEN cDNA 1700003H04 gene	protein-coding
333-30	chr2	124248235	124248566	+	124248460	NA	intron (NM_001290997, intron 4 of 20)	L1MdFanc_II|LINE|L1	-184122	NR_040612	75946		NR_040612	ENSMUSG00000086954	4930583P06Rik	-	RIKEN cDNA 4930583P06 gene	ncRNA
322-64	chr8	124238248	124238568	+	124238484	NA	intron (NM_028146, intron 1 of 3)	intron (NM_028146, intron 1 of 3)	3786	NM_001170976	72185		NM_028146	ENSMUSG00000031970	Dbndd1	2810427I04Rik|D8Ertd590e	dysbindin domain containing 1	protein-coding
386-29	chr5	124213542	124213926	+	124213734	NA	intron (NM_019875, intron 9 of 11)	intron (NM_019875, intron 9 of 11)	20127	NM_019875	56325		NM_019875	ENSMUSG00000029408	Abcb9	TAPL|mKIAA1520	ATP-binding cassette, sub-family B member 9	protein-coding
341-26	chr3	124203535	124203874	+	124203704	NA	intron (NM_027939, intron 8 of 11)	(TCATT)n|Simple_repeat|Simple_repeat	15984	NM_001357195	71824		NM_027939	ENSMUSG00000027973	1700006A11Rik	-	RIKEN cDNA 1700006A11 gene	protein-coding
345-31	chr2	124184526	124184869	+	124184697	NA	intron (NM_001290997, intron 3 of 20)	Lx3_Mus|LINE|L1	-120419	NR_040612	75946		NR_040612	ENSMUSG00000086954	4930583P06Rik	-	RIKEN cDNA 4930583P06 gene	ncRNA
409-32	chr3	124149308	124149715	+	124149511	NA	Intergenic	L1_Mur3|LINE|L1	34825	NM_146140	229801		NM_146140	ENSMUSG00000044528	Tram1l1	A830091N21Rik	translocation associated membrane protein 1-like 1	protein-coding
387-38	chr6	124141059	124141444	+	124141251	NA	Intergenic	Lx5c|LINE|L1	67492	NM_001104642	232367		NM_001104642	ENSMUSG00000072778	Vmn2r27	EG232367	vomeronasal 2, receptor27	protein-coding
386-39	chr8	124128274	124128658	+	124128466	NA	TTS (NM_001037878)	TTS (NM_001037878)	-5355	NM_008559	17199		NM_008559	ENSMUSG00000074037	Mc1r	Mcr1|Mshra|Tob|e	melanocortin 1 receptor	protein-coding
373-59	chr9	124114488	124114859	+	124114553	NA	intron (NM_001346422, intron 7 of 10)	L1MdA_V|LINE|L1	22999	NM_001004145	235779		NM_001004145		Nlrp4g	Gm47180|Gm47182|nalp4g	NLR family, pyrin domain containing 4G	protein-coding
426-12	chr14	124098768	124099192	+	124098980	NA	intron (NM_145467, intron 7 of 10)	intron (NM_145467, intron 7 of 10)	-126067	NR_045479	69393		NR_045479	ENSMUSG00000099994	1700024B18Rik	-	RIKEN cDNA 1700024B18 gene	ncRNA
294-33	chr6	124090001	124090293	+	124090147	NA	Intergenic	L1MdV_I|LINE|L1	88430	NM_019917	56552		NM_019917	ENSMUSG00000096630	Vmn2r26	V2R1|V2r1b	vomeronasal 2, receptor 26	protein-coding
485-26	chr8	124089904	124090387	+	124090145	NA	intron (NM_172287, intron 12 of 14)	intron (NM_172287, intron 12 of 14)	-10305	NM_025804	66855		NM_025804	ENSMUSG00000001472	Tcf25	1100001J13Rik|1810041K11Rik|D8Ertd325e|Nulp1|mKIAA1049	transcription factor 25 (basic helix-loop-helix)	protein-coding
564-8	chr4	124078803	124079365	+	124078969	NA	Intergenic	Intergenic	147429	NR_166446	76410		NR_166446		1700021L23Rik	-	RIKEN cDNA 1700021L23 gene	ncRNA
463-28	chr4	124073096	124073557	+	124073326	NA	Intergenic	Intergenic	153187	NR_166446	76410		NR_166446		1700021L23Rik	-	RIKEN cDNA 1700021L23 gene	ncRNA
520-2	chr14	124054432	124054950	+	124054729	NA	intron (NM_145467, intron 2 of 10)	Lx5|LINE|L1	157139	NM_145467	223272		NM_145467	ENSMUSG00000032925	Itgbl1	B930011D01Rik	integrin, beta-like 1	protein-coding
307-25	chr3	124040895	124041200	+	124041047	NA	Intergenic	L1MB4|LINE|L1	-73639	NM_146140	229801		NM_146140	ENSMUSG00000044528	Tram1l1	A830091N21Rik	translocation associated membrane protein 1-like 1	protein-coding
589	chr1	124014150	124014737	+	124014501	NA	Intergenic	L1MdA_III|LINE|L1	-41147	NM_199021	269109		NM_199021	ENSMUSG00000036815	Dpp10	6430601K09Rik|DPP X|Dprp3	dipeptidylpeptidase 10	protein-coding
425-38	chr8	123918791	123919214	+	123919002	NA	intron (NM_007876, intron 1 of 10)	B1_Mus1|SINE|Alu	6028	NM_007876	13479		NM_007876	ENSMUSG00000019278	Dpep1	DPEP-1|MBD	dipeptidase 1	protein-coding
381-3	chr1	123893964	123894343	+	123894153	NA	intron (NM_199021, intron 1 of 25)	intron (NM_199021, intron 1 of 25)	79143	NM_199021	269109		NM_199021	ENSMUSG00000036815	Dpp10	6430601K09Rik|DPP X|Dprp3	dipeptidylpeptidase 10	protein-coding
353-47	chr8	123883001	123883352	+	123883176	NA	intron (NM_020564, intron 2 of 6)	intron (NM_020564, intron 2 of 6)	1843	NM_020564	57429		NM_020564	ENSMUSG00000000739	Sult5a1	Sult-x1|Sultx1	sulfotransferase family 5A, member 1	protein-coding
458-35	chr4	123880885	123881341	+	123881122	NA	Intergenic	RLTR17B_Mm|LTR|ERVK	69887	NM_017475	54170		NM_017475	ENSMUSG00000028646	Rragc	Gtr2|RAGC|TIB929|YGR163W	Ras-related GTP binding C	protein-coding
303-47	chr9	123871977	123872278	+	123872127	NA	Intergenic	L1MB3|LINE|L1	-30093	NM_009915	12772		NM_009915	ENSMUSG00000049103	Ccr2	Cc-ckr-2|Ccr2a|Ccr2b|Ckr2|Ckr2a|Ckr2b|Cmkbr2|mJe-r	C-C motif chemokine receptor 2	protein-coding
429-18	chr14	123855387	123855814	+	123855600	NA	intron (NM_177393, intron 1 of 43)	ID2|SINE|ID	8956	NM_177393	338370		NM_177393	ENSMUSG00000000197	Nalcn	A530023G15Rik|Vgcnl1	sodium leak channel, non-selective	protein-coding
343-40	chr7	123837396	123837737	+	123837658	NA	intron (NM_001252072, intron 1 of 1)	LTR16C|LTR|ERVL	255515	NM_001252072	628779		NM_001252072	ENSMUSG00000078591	Hs3st4	Gm6915	heparan sulfate (glucosamine) 3-O-sulfotransferase 4	protein-coding
363-34	chr4	123835477	123835838	+	123835657	NA	Intergenic	EUTREP2|DNA|hAT	24431	NM_017475	54170		NM_017475	ENSMUSG00000028646	Rragc	Gtr2|RAGC|TIB929|YGR163W	Ras-related GTP binding C	protein-coding
576-11	chr7	123782140	123782714	+	123782420	NA	intron (NM_001252072, intron 1 of 1)	intron (NM_001252072, intron 1 of 1)	200376	NM_001252072	628779		NM_001252072	ENSMUSG00000078591	Hs3st4	Gm6915	heparan sulfate (glucosamine) 3-O-sulfotransferase 4	protein-coding
346	chr1	123696553	123696897	+	123696725	NA	intron (NM_199021, intron 3 of 25)	B3A|SINE|B2	276571	NM_199021	269109		NM_199021	ENSMUSG00000036815	Dpp10	6430601K09Rik|DPP X|Dprp3	dipeptidylpeptidase 10	protein-coding
447-39	chr5	123692701	123693146	+	123692923	NA	intron (NM_029929, intron 7 of 12)	(TC)n|Simple_repeat|Simple_repeat	18155	NM_029929	77573		NM_029929	ENSMUSG00000029434	Vps33a	3830421M04Rik|bf	VPS33A CORVET/HOPS core subunit	protein-coding
377	chr10	123687885	123688260	+	123688072	NA	Intergenic	L1MA6|LINE|L1	588091	NM_182807	268354		NM_182807	ENSMUSG00000044071	Tafa2	6330575M02|FAM19A2 TAFA-2|Fam19a2|Sam2|Tafa-2	TAFA chemokine like family member 2	protein-coding
343-27	chr5	123681404	123681745	+	123681715	NA	intron (NM_029929, intron 8 of 12)	ETnERV3-int|LTR|ERVK	-19347	NM_023232	66593		NM_023232	ENSMUSG00000029433	Diablo	0610041G12Rik|1700006L01Rik|Smac	diablo, IAP-binding mitochondrial protein	protein-coding
450-44	chr6	123629852	123630300	+	123630098	NA	Intergenic	B1_Mus1|SINE|Alu	-2482	NM_001104637	546913		NM_001104637	ENSMUSG00000095486	Vmn2r22	EG546913	vomeronasal 2, receptor 22	protein-coding
449-35	chr9	123626002	123626449	+	123626244	NA	intron (NM_001110253, intron 16 of 17)	intron (NM_001110253, intron 16 of 17)	-9317	NM_030712	80901		NM_030712	ENSMUSG00000048521	Cxcr6	BONZO|STRL33	C-X-C motif chemokine receptor 6	protein-coding
326-52	chr7	123585076	123585400	+	123585146	NA	intron (NM_001252072, intron 1 of 1)	intron (NM_001252072, intron 1 of 1)	3187	NM_001252072	628779		NM_001252072	ENSMUSG00000078591	Hs3st4	Gm6915	heparan sulfate (glucosamine) 3-O-sulfotransferase 4	protein-coding
594-9	chr8	123563529	123564121	+	123563979	NA	Intergenic	RLTR30D2_MM|LTR|ERV1	-11288	NM_007662	12555		NM_007662	ENSMUSG00000031962	Cdh15	Cdh14|Mcad	cadherin 15	protein-coding
374-2	chr1	123556833	123557205	+	123557019	NA	intron (NM_199021, intron 5 of 25)	intron (NM_199021, intron 5 of 25)	416277	NM_199021	269109		NM_199021	ENSMUSG00000036815	Dpp10	6430601K09Rik|DPP X|Dprp3	dipeptidylpeptidase 10	protein-coding
374-55	chr9	123541269	123541641	+	123541470	NA	intron (NR_151689, intron 2 of 8)	intron (NR_151689, intron 2 of 8)	5235	NR_151689	93730		NM_033322	ENSMUSG00000025245	Lztfl1	5530402H04Rik|6130400H19Rik	leucine zipper transcription factor-like 1	protein-coding
445-44	chr8	123529557	123530000	+	123529778	NA	intron (NM_144932, intron 7 of 9)	intron (NM_144932, intron 7 of 9)	27553	NM_144932	257633		NM_144932	ENSMUSG00000015016	Acsf3	-	acyl-CoA synthetase family member 3	protein-coding
308-43	chr8	123515509	123515815	+	123515662	NA	intron (NM_144932, intron 5 of 9)	intron (NM_144932, intron 5 of 9)	13437	NM_144932	257633		NM_144932	ENSMUSG00000015016	Acsf3	-	acyl-CoA synthetase family member 3	protein-coding
323-20	chr2	123514570	123514891	+	123514730	NA	Intergenic	L1MdMus_II|LINE|L1	-417159	NM_001290997	214968		NM_172537	ENSMUSG00000027200	Sema6d	1110067B02Rik|D330011G23|mKIAA1479	sema domain, transmembrane domain (TM), and cytoplasmic domain, (semaphorin) 6D	protein-coding
378-6	chr10	123509375	123509751	+	123509712	NA	intron (NR_153334, intron 3 of 6)	Lx5|LINE|L1	409582	NM_182807	268354		NM_182807	ENSMUSG00000044071	Tafa2	6330575M02|FAM19A2 TAFA-2|Fam19a2|Sam2|Tafa-2	TAFA chemokine like family member 2	protein-coding
528-14	chr9	123498997	123499523	+	123499246	NA	intron (NM_139142, intron 1 of 10)	intron (NM_139142, intron 1 of 10)	8637	NM_139142	102680		NM_139142	ENSMUSG00000036814	Slc6a20a	A730081N20Rik|Xt3s1|Xtrp3s1	solute carrier family 6 (neurotransmitter transporter), member 20A	protein-coding
347-31	chr3	123487864	123488209	+	123487961	NA	Intergenic	Intergenic	-3535	NR_121616	83398		NM_031186	ENSMUSG00000027977	Ndst3	4921531K01Rik|4930511P15Rik|N-HSST 3|NDST-3	N-deacetylase/N-sulfotransferase (heparan glucosaminyl) 3	protein-coding
374-33	chr2	123484533	123484905	+	123484719	NA	Intergenic	(GAT)n|Simple_repeat|Simple_repeat	-447170	NM_001290997	214968		NM_172537	ENSMUSG00000027200	Sema6d	1110067B02Rik|D330011G23|mKIAA1479	sema domain, transmembrane domain (TM), and cytoplasmic domain, (semaphorin) 6D	protein-coding
385-44	chr8	123467567	123467950	+	123467758	NA	Intergenic	Intergenic	21742	NR_151739	382036		NR_151739	ENSMUSG00000110682	A530010L16Rik	Gm1908|Gm45801	RIKEN cDNA A530010L16 gene	ncRNA
407-45	chr8	123455589	123455994	+	123455791	NA	Intergenic	Intergenic	-29943	NM_009824	12398		NM_009824	ENSMUSG00000006362	Cbfa2t3	A630044F12Rik|Cbfa2t3h|ETO-2|Eto2|MTGR2	CBFA2/RUNX1 translocation partner 3	protein-coding
330-6	chr1	123400832	123401160	+	123400996	NA	intron (NM_199021, intron 7 of 25)	RLTR25A|LTR|ERVK	572300	NM_199021	269109		NM_199021	ENSMUSG00000036815	Dpp10	6430601K09Rik|DPP X|Dprp3	dipeptidylpeptidase 10	protein-coding
399-21	chr2	123393920	123394317	+	123394118	NA	Intergenic	Intergenic	-537771	NM_001290997	214968		NM_172537	ENSMUSG00000027200	Sema6d	1110067B02Rik|D330011G23|mKIAA1479	sema domain, transmembrane domain (TM), and cytoplasmic domain, (semaphorin) 6D	protein-coding
444-25	chr4	123372828	123373270	+	123373049	NA	intron (NM_001199136, intron 35 of 97)	intron (NM_001199136, intron 35 of 97)	-67345	NM_001167918	11426		NM_009600	ENSMUSG00000028649	Macf1	ABP620|Acf7|Aclp7|D830031N03Rik|MACF|mKIAA0465|mKIAA0754	microtubule-actin crosslinking factor 1	protein-coding
327-48	chr6	123327936	123328261	+	123327938	NA	Intergenic	L1MdGf_I|LINE|L1	42806	NM_001104632	232358		NM_001104632	ENSMUSG00000091260	Vmn2r19	EG232358	vomeronasal 2, receptor 19	protein-coding
422-31	chr5	123326060	123326480	+	123326198	NA	Intergenic	Intergenic	-5484	NM_008277	15445		NM_008277	ENSMUSG00000029445	Hpd	4HPPD|Fla|Flp|Hppd|Laf	4-hydroxyphenylpyruvic acid dioxygenase	protein-coding
348-50	chr6	123323057	123323403	+	123323230	NA	Intergenic	Intergenic	37938	NM_001104632	232358		NM_001104632	ENSMUSG00000091260	Vmn2r19	EG232358	vomeronasal 2, receptor 19	protein-coding
361-7	chr10	123311187	123311546	+	123311366	NA	intron (NR_153334, intron 2 of 6)	B1_Mus1|SINE|Alu	211385	NM_182807	268354		NM_182807	ENSMUSG00000044071	Tafa2	6330575M02|FAM19A2 TAFA-2|Fam19a2|Sam2|Tafa-2	TAFA chemokine like family member 2	protein-coding
285-10	chr8	123301657	123301940	+	123301798	NA	intron (NM_009698, intron 4 of 4)	intron (NM_009698, intron 4 of 4)	1848	NM_009698	11821		NM_009698	ENSMUSG00000006589	Aprt	-	adenine phosphoribosyl transferase	protein-coding
346-24	chr3	123298842	123299186	+	123299014	NA	exon (NM_008939, exon 10 of 11)	exon (NM_008939, exon 10 of 11)	2701	NR_028573	100306957		NR_028573	ENSMUSG00000092730	Snora24	ACA24	small nucleolar RNA, H/ACA box 24	snoRNA
487-30	chr9	123290763	123291248	+	123291067	NA	3' UTR (NM_001348167, exon 21 of 21)	3' UTR (NM_001348167, exon 21 of 21)	-16761	NM_013860	29806		NM_013860	ENSMUSG00000025239	Limd1	D9Ertd192e	LIM domains containing 1	protein-coding
365-32	chr2	123273717	123274080	+	123273898	NA	Intergenic	Intergenic	649979	NM_021507	59010		NM_021507	ENSMUSG00000005803	Sqor	0610039J17Rik|4930557M22Rik|Sqrdl	sulfide quinone oxidoreductase	protein-coding
391-39	chr6	123269735	123270124	+	123269966	NA	Intergenic	L1Lx_II|LINE|L1	-3099	NM_019948	56619		NM_019948	ENSMUSG00000030142	Clec4e	Clecsf9|Mincle	C-type lectin domain family 4, member e	protein-coding
315-39	chr5	123260018	123260331	+	123260174	NA	intron (NM_175092, intron 2 of 4)	B1_Mur4|SINE|Alu	10518	NM_175092	23912		NM_175092	ENSMUSG00000029449	Rhof	Arhf|Ifld1|Rif	ras homolog family member F (in filopodia)	protein-coding
384-32	chr5	123250430	123250812	+	123250533	NA	intron (NM_001039723, intron 6 of 11)	B2_Mm1t|SINE|B2	20071	NM_175092	23912		NM_175092	ENSMUSG00000029449	Rhof	Arhf|Ifld1|Rif	ras homolog family member F (in filopodia)	protein-coding
439-41	chr7	123244643	123245080	+	123244767	NA	Intergenic	Intergenic	-145012	NM_001081329	210162		NM_175435	ENSMUSG00000030757	Zkscan2	9430065N20Rik|Zfp694	zinc finger with KRAB and SCAN domains 2	protein-coding
466-26	chr3	123216355	123216819	+	123216587	NA	Intergenic	Intergenic	-23975	NM_008939	19142		NM_008939	ENSMUSG00000027978	Prss12	Bssp-3|motopsin	serine protease 12 neurotrypsin (motopsin)	protein-coding
296-26	chr5	123182381	123182675	+	123182528	NA	intron (NM_029112, intron 1 of 4)	intron (NM_029112, intron 1 of 4)	2551	NM_001347456	74890		NM_029112	ENSMUSG00000029477	Morn3	4930438O03Rik	MORN repeat containing 3	protein-coding
342-38	chr8	123167090	123167430	+	123167260	NA	intron (NR_028354, intron 1 of 10)	intron (NR_028354, intron 1 of 10)	2901	NM_138656	192156		NM_138656	ENSMUSG00000006517	Mvd	Mpd	mevalonate (diphospho) decarboxylase	protein-coding
290-21	chr6	123165148	123165436	+	123165292	NA	intron (NM_001004159, intron 3 of 5)	intron (NM_001004159, intron 3 of 5)	15310	NM_001004159	381809		NM_001004159	ENSMUSG00000067767	Clec4b2	Aplra1|F830043G12Rik|mDCAR1	C-type lectin domain family 4, member b2	protein-coding
431-23	chr4	123125813	123126242	+	123126027	NA	Intergenic	L2|LINE|L2	-1322	NM_013905	56198		NM_013905	ENSMUSG00000032744	Heyl	Hey3|Hrt3|bHLHb33|hesr3	hairy/enhancer-of-split related with YRPW motif-like	protein-coding
442-9	chr10	123097062	123097502	+	123097151	NA	Intergenic	Intergenic	-2699	NR_045514	268354		NM_182807	ENSMUSG00000044071	Tafa2	6330575M02|FAM19A2 TAFA-2|Fam19a2|Sam2|Tafa-2	TAFA chemokine like family member 2	protein-coding
463-8	chr10	123093851	123094312	+	123094081	NA	Intergenic	Intergenic	-5900	NR_045514	268354		NM_182807	ENSMUSG00000044071	Tafa2	6330575M02|FAM19A2 TAFA-2|Fam19a2|Sam2|Tafa-2	TAFA chemokine like family member 2	protein-coding
335-39	chr7	123088717	123089050	+	123088883	NA	exon (NM_001081329, exon 5 of 7)	exon (NM_001081329, exon 5 of 7)	10966	NM_001081329	210162		NM_175435	ENSMUSG00000030757	Zkscan2	9430065N20Rik|Zfp694	zinc finger with KRAB and SCAN domains 2	protein-coding
564-6	chr2	123062612	123063174	+	123063070	NA	Intergenic	Intergenic	438974	NM_021507	59010		NM_021507	ENSMUSG00000005803	Sqor	0610039J17Rik|4930557M22Rik|Sqrdl	sulfide quinone oxidoreductase	protein-coding
407-28	chr2	123032312	123032717	+	123032514	NA	Intergenic	Intergenic	408595	NM_021507	59010		NM_021507	ENSMUSG00000005803	Sqor	0610039J17Rik|4930557M22Rik|Sqrdl	sulfide quinone oxidoreductase	protein-coding
499-35	chr6	122975561	122976058	+	122975809	NA	intron (NM_001005860, intron 2 of 5)	L1MdA_IV|LINE|L1	8483	NM_001005860	474145		NM_001005860	ENSMUSG00000059639	Clec4a4	Dcir2	C-type lectin domain family 4, member a4	protein-coding
498-12	chr14	122955939	122956435	+	122956103	NA	intron (NM_144844, intron 18 of 23)	MTC|LTR|ERVL-MaLR	184447	NM_144844	110821		NM_144844	ENSMUSG00000041650	Pcca	-	propionyl-Coenzyme A carboxylase, alpha polypeptide	protein-coding
468-18	chr3	122901484	122901950	+	122901717	NA	intron (NM_080451, intron 4 of 4)	intron (NM_080451, intron 4 of 4)	-73081	NM_021503	59006		NM_021503	ENSMUSG00000028116	Myoz2	1110012I24Rik|Fatz-2|Myozl2	myozenin 2	protein-coding
383-46	chr9	122879689	122880070	+	122879879	NA	intron (NM_177911, intron 6 of 13)	Charlie1|DNA|hAT-Charlie	16073	NM_177911	331046		NM_177911	ENSMUSG00000025787	Tgm4	9530008N10Rik|Eapa1|TGP	transglutaminase 4 (prostate)	protein-coding
301-36	chr8	122854000	122854299	+	122854149	NA	Intergenic	Intergenic	-102864	NM_001362883	195209		NM_001362883	ENSMUSG00000043903	Zfp469	Gm22	zinc finger protein 469	protein-coding
327-5	chr1	122791567	122791892	+	122791745	NA	Intergenic	L1MdFanc_II|LINE|L1	658855	NR_151524	102638832		NR_151524	ENSMUSG00000099960	Gm28590	-	predicted gene 28590	ncRNA
492-38	chr9	122766599	122767089	+	122766844	NA	Intergenic	Intergenic	13221	NM_025419	66202		NM_025419	ENSMUSG00000032551	1110059G10Rik	-	RIKEN cDNA 1110059G10 gene	protein-coding
369-4	chr1	122750073	122750440	+	122750256	NA	Intergenic	RSINE1|SINE|B4	617382	NR_151524	102638832		NR_151524	ENSMUSG00000099960	Gm28590	-	predicted gene 28590	ncRNA
377-39	chr6	122741022	122741397	+	122741209	NA	Intergenic	Intergenic	-21505	NM_011401	20527		NM_011401	ENSMUSG00000003153	Slc2a3	Glut-3|Glut3	solute carrier family 2 (facilitated glucose transporter), member 3	protein-coding
493-5	chr10	122727952	122728443	+	122728314	NA	intron (NM_001110218, intron 6 of 9)	ORR1A2|LTR|ERVL-MaLR	93432	NR_029527	387251		NR_029527	ENSMUSG00000065406	Mirlet7i	Mirnlet7i|let-7i|mmu-let-7i	microRNA let7i	ncRNA
296-39	chr9	122696787	122697081	+	122696934	NA	Intergenic	MTA_Mm|LTR|ERVL-MaLR	-1863	NM_173364	235682		NM_173364	ENSMUSG00000047036	Zfp445	ZNF168|Znf445|mszf29|mszf50	zinc finger protein 445	protein-coding
309-59	chr7	122678993	122679300	+	122679146	NA	Intergenic	Intergenic	-43962	NM_144925	233833		NM_144925	ENSMUSG00000052707	Tnrc6a	2010321I05Rik|3110054G10Rik|CAGH26|D130023A07Rik|GW182|Tnrc6	trinucleotide repeat containing 6a	protein-coding
312-39	chr6	122647556	122647866	+	122647691	NA	Intergenic	Intergenic	-36737	NM_001289831	71950		NM_028016	ENSMUSG00000012396	Nanog	2410002E02Rik|ENK|Stm1|ecat4	Nanog homeobox	protein-coding
311-32	chr5	122621704	122622013	+	122621858	NA	intron (NM_001110140, intron 5 of 19)	B4A|SINE|B4	18430	NR_027838	11938		NM_009722	ENSMUSG00000029467	Atp2a2	9530097L16Rik|D5Wsu150e|SERCA2|SERCA2B|Serca2a|mKIAA4195	ATPase, Ca++ transporting, cardiac muscle, slow twitch 2	protein-coding
469-24	chr6	122592762	122593229	+	122592999	NA	Intergenic	(TCTGCC)n|Simple_repeat|Simple_repeat	-5949	NM_008108	14562		NM_008108	ENSMUSG00000030117	Gdf3	Gdf-3|Vgr-2|Vgr2|ecat9	growth differentiation factor 3	protein-coding
399-3	chr10	122591866	122592263	+	122592064	NA	intron (NM_001110218, intron 1 of 9)	RLTR17D_Mm|LTR|ERVK	76844	NR_106182	102466884		NR_106182	ENSMUSG00000099225	Mir8104	Gm27380|mmu-mir-8104	microRNA 8104	ncRNA
536-2	chr3	122541247	122541781	+	122541521	NA	intron (NM_153422, intron 1 of 20)	intron (NM_153422, intron 1 of 20)	18707	NM_153422	242202		NM_153422	ENSMUSG00000053965	Pde5a	Cgbpde|Cn5n|PDE5a2|Pde5|Pde5a1	phosphodiesterase 5A, cGMP-specific	protein-coding
380-4	chr1	122522000	122522378	+	122522051	NA	Intergenic	L1MdF_IV|LINE|L1	389315	NR_151524	102638832		NR_151524	ENSMUSG00000099960	Gm28590	-	predicted gene 28590	ncRNA
466-22	chr2	122495812	122496276	+	122496098	NA	Intergenic	B4A|SINE|B4	13321	NR_030547	387165		NR_030547	ENSMUSG00000076309	Mir147	Mirn147|mmu-mir-147	microRNA 147	ncRNA
448-30	chr4	122461083	122461529	+	122461366	NA	Intergenic	B1F|SINE|Alu	-121746	NM_023865	77432		NM_023865	ENSMUSG00000023263	9530002B09Rik	Aump|Vpp1|Vppl	RIKEN cDNA 9530002B09 gene	protein-coding
579-3	chr14	122449473	122450050	+	122449911	NA	intron (NM_029556, intron 1 of 7)	intron (NM_029556, intron 1 of 7)	21289	NR_015532	68245		NR_015532	ENSMUSG00000100585	1700108J01Rik	-	RIKEN cDNA 1700108J01 gene	ncRNA
413-11	chr14	122418560	122418971	+	122418765	NA	promoter-TSS (NM_029556)	promoter-TSS (NM_029556)	-341	NM_029556	69634		NM_029556	ENSMUSG00000025545	Clybl	0610033J05Rik|2310014M14Rik|Clb	citrate lyase beta like	protein-coding
543-6	chr4	122404126	122404667	+	122404358	NA	Intergenic	L1MdV_I|LINE|L1	-178656	NM_023865	77432		NM_023865	ENSMUSG00000023263	9530002B09Rik	Aump|Vpp1|Vppl	RIKEN cDNA 9530002B09 gene	protein-coding
339-17	chr14	122395600	122395937	+	122395600	NA	intron (NM_080556, intron 16 of 16)	B1_Mur4|SINE|Alu	-23338	NM_029556	69634		NM_029556	ENSMUSG00000025545	Clybl	0610033J05Rik|2310014M14Rik|Clb	citrate lyase beta like	protein-coding
292-21	chr2	122383017	122383307	+	122383162	NA	Intergenic	L1MdF_IV|LINE|L1	58596	NM_025961	67092		NM_025961	ENSMUSG00000027199	Gatm	1810003P21Rik|AT	glycine amidinotransferase (L-arginine:glycine amidinotransferase)	protein-coding
309-55	chr6	122294548	122294855	+	122294701	NA	TTS (NM_010749)	TTS (NM_010749)	9022	NM_010749	17113		NM_010749	ENSMUSG00000007458	M6pr	CD-MPR|Mpr46	mannose-6-phosphate receptor, cation dependent	protein-coding
532-11	chr7	122242666	122243196	+	122242977	NA	Intergenic	Intergenic	-28036	NM_019430	54376		NM_019430	ENSMUSG00000066189	Cacng3	-	calcium channel, voltage-dependent, gamma subunit 3	protein-coding
417-9	chr10	122238311	122238726	+	122238518	NA	Intergenic	MLT1F|LTR|ERVL-MaLR	-45886	NM_016847	54140		NM_016847	ENSMUSG00000020123	Avpr1a	AVPR|Avpr1|V1a|V1aR	arginine vasopressin receptor 1A	protein-coding
459-40	chr9	122219593	122220050	+	122219821	NA	intron (NR_045967, intron 1 of 2)	intron (NR_045967, intron 1 of 2)	8045	NR_045967	654800		NR_045967		A730085K08Rik	-	RIKEN cDNA A730085K08 gene	ncRNA
496-29	chr8	122197617	122198111	+	122197864	NA	Intergenic	PB1D7|SINE|Alu	70829	NM_029597	76405		NM_029597	ENSMUSG00000031809	1700018B08Rik	1700084O22Rik	RIKEN cDNA 1700018B08 gene	protein-coding
311-42	chr8	122191908	122192217	+	122191995	NA	Intergenic	MLT1K|LTR|ERVL-MaLR	76631	NM_029597	76405		NM_029597	ENSMUSG00000031809	1700018B08Rik	1700084O22Rik	RIKEN cDNA 1700018B08 gene	protein-coding
497-24	chr4	122170267	122170762	+	122170751	NA	Intergenic	Intergenic	-23426	NM_001378656	666931		NM_001378656		Gm10573	-	predicted gene 10573	protein-coding
345-21	chr14	122140275	122140618	+	122140499	NA	intron (NM_026861, intron 1 of 8)	intron (NM_026861, intron 1 of 8)	12854	NM_182806	110168		NM_182806	ENSMUSG00000050350	Gpr18	-	G protein-coupled receptor 18	protein-coding
463-7	chr10	122119600	122120061	+	122119830	NA	Intergenic	L1M2|LINE|L1	164228	NR_027637	100043513		NR_027637	ENSMUSG00000111952	Gm4489	Gm241	predicted gene 4489	ncRNA
426-28	chr7	122107239	122107663	+	122107390	NA	intron (NM_008855, intron 5 of 16)	intron (NM_008855, intron 5 of 16)	-163516	NM_019430	54376		NM_019430	ENSMUSG00000066189	Cacng3	-	calcium channel, voltage-dependent, gamma subunit 3	protein-coding
453-38	chr7	122094454	122094905	+	122094679	NA	intron (NM_008855, intron 5 of 16)	intron (NM_008855, intron 5 of 16)	-176288	NM_019430	54376		NM_019430	ENSMUSG00000066189	Cacng3	-	calcium channel, voltage-dependent, gamma subunit 3	protein-coding
345-4	chr1	122058655	122058998	+	122058826	NA	Intergenic	Intergenic	-74048	NR_151524	102638832		NR_151524	ENSMUSG00000099960	Gm28590	-	predicted gene 28590	ncRNA
355-45	chr7	122027416	122027769	+	122027592	NA	intron (NM_008855, intron 3 of 16)	MLT2B1|LTR|ERVL	139244	NM_001316672	18751		NM_008855	ENSMUSG00000052889	Prkcb	PKC-B|PKC-Beta|Pkcb|Prkcb1|Prkcb2	protein kinase C, beta	protein-coding
299-14	chr14	121929415	121929712	+	121929563	NA	intron (NM_134074, intron 1 of 52)	MTC|LTR|ERVL-MaLR	6266	NM_001347596	105445		NM_134074	ENSMUSG00000025558	Dock9	B230309H04Rik|D14Wsu89e|Zizimin1|mKIAA1058	dedicator of cytokinesis 9	protein-coding
457-43	chr9	121917972	121918427	+	121918240	NA	Intergenic	Intergenic	-28133	NM_001357774	20623		NM_133741	ENSMUSG00000038145	Snrk	2010012F07Rik|E030034B15|mKIAA0096	SNF related kinase	protein-coding
474-18	chr2	121900695	121901167	+	121900792	NA	intron (NM_145531, intron 26 of 39)	intron (NM_145531, intron 26 of 39)	41870	NM_144545	78655		NM_144545	ENSMUSG00000027236	Eif3j1	1810016I04Rik|2700079K05Rik|Eif3j|Eif3j-1|Eif3j-2|Eif3j2|Eif3s1|eIF-3-alpha-A|eIF-3-alpha-B|eIF3-alpha|eIF3-p35|eIF3j-A|eIF3j-B	eukaryotic translation initiation factor 3, subunit J1	protein-coding
406-45	chrX	121875002	121875406	+	121875233	NA	Intergenic	Intergenic	-138016	NM_028426	73061		NM_028426	ENSMUSG00000079450	Cldn34c1	3110007F17Rik	claudin 34C1	protein-coding
376-34	chr6	121871414	121871788	+	121871601	NA	Intergenic	L1Lx_III|LINE|L1	56101	NM_008645	17836		NM_008645	ENSMUSG00000059908	Mug1	-	murinoglobulin 1	protein-coding
291-3	chr1	121854709	121854998	+	121854853	NA	Intergenic	MTD|LTR|ERVL-MaLR	-278021	NR_151524	102638832		NR_151524	ENSMUSG00000099960	Gm28590	-	predicted gene 28590	ncRNA
376-8	chr10	121824649	121825023	+	121824836	NA	intron (NM_001242411, intron 1 of 21)	Lx9|LINE|L1	58384	NM_001081037	117600		NM_001081037	ENSMUSG00000020121	Srgap1	4930572H05Rik|Arhgap13	SLIT-ROBO Rho GTPase activating protein 1	protein-coding
473-5	chr1	121818994	121819465	+	121819229	NA	Intergenic	B4A|SINE|B4	-313645	NR_151524	102638832		NR_151524	ENSMUSG00000099960	Gm28590	-	predicted gene 28590	ncRNA
492-25	chr3	121802087	121802577	+	121802332	NA	intron (NM_001356524, intron 19 of 22)	intron (NM_001356524, intron 19 of 22)	-35777	NM_007378	11304		NM_007378	ENSMUSG00000028125	Abca4	Abc10|Abcr|D430003I15Rik|RmP	ATP-binding cassette, sub-family A member 4	protein-coding
328-33	chr3	121761711	121762037	+	121761874	NA	intron (NM_001356524, intron 1 of 22)	MIR|SINE|MIR	419	NM_001356524	214137		NM_172525	ENSMUSG00000039831	Arhgap29	6720461J18Rik|A830014I19|B130017I01Rik|Parg1	Rho GTPase activating protein 29	protein-coding
583-2	chr14	121716409	121716990	+	121716800	NA	intron (NM_053079, intron 11 of 22)	intron (NM_053079, intron 11 of 22)	25967	NM_053079	56643		NM_053079	ENSMUSG00000025557	Slc15a1	D630032F02|PECT1|PEPT1	solute carrier family 15 (oligopeptide transporter), member 1	protein-coding
442-42	chrX	121653417	121653857	+	121653637	NA	Intergenic	Intergenic	-346555	NM_138742	54561		NM_138742	ENSMUSG00000055733	Nap1l3	MB20	nucleosome assembly protein 1-like 3	protein-coding
432-5	chr1	121628517	121628947	+	121628732	NA	Intergenic	RMER13A1|LTR|ERVK	-133023	NM_025860	66942		NM_025860	ENSMUSG00000001674	Ddx18	2310005B10Rik	DEAD box helicase 18	protein-coding
377-6	chr11	121592173	121592548	+	121592539	NA	promoter-TSS (NM_144797)	promoter-TSS (NM_144797)	-893	NM_144797	210029		NM_144797	ENSMUSG00000039208	Metrnl	9430048M07Rik	meteorin, glial cell differentiation regulator-like	protein-coding
386-4	chr1	121584517	121584901	+	121584709	NA	Intergenic	(CTT)n|Simple_repeat|Simple_repeat	-89000	NM_025860	66942		NM_025860	ENSMUSG00000001674	Ddx18	2310005B10Rik	DEAD box helicase 18	protein-coding
488-23	chr4	121580375	121580861	+	121580590	NA	Intergenic	B3|SINE|B2	-101296	NM_001099309	666927		NM_001099309	ENSMUSG00000078575	Gm12887	-	predicted gene 12887	protein-coding
478-25	chr2	121542653	121543129	+	121542949	NA	intron (NM_172673, intron 1 of 14)	intron (NM_172673, intron 1 of 14)	94647	NM_001360084	228564		NM_172673	ENSMUSG00000027238	Frmd5	1500032A09Rik|A930004K21Rik	FERM domain containing 5	protein-coding
354-45	chr9	121473836	121474188	+	121474012	NA	intron (NM_011703, intron 1 of 12)	intron (NM_011703, intron 1 of 12)	2230	NM_011703	22354		NM_011703	ENSMUSG00000032528	Vipr1	VIP-R1|VPAC1	vasoactive intestinal peptide receptor 1	protein-coding
354-38	chr6	121456207	121456559	+	121456385	NA	Intergenic	Intergenic	-5746	NR_110358	243621		NM_001033354	ENSMUSG00000040797	Iqsec3	BRAG3|mKIAA1110|synarfGEF	IQ motif and Sec7 domain 3	protein-coding
422-35	chr6	121387692	121388112	+	121387902	NA	intron (NR_110358, intron 3 of 13)	intron (NR_110358, intron 3 of 13)	62735	NM_001033354	243621		NM_001033354	ENSMUSG00000040797	Iqsec3	BRAG3|mKIAA1110|synarfGEF	IQ motif and Sec7 domain 3	protein-coding
363-43	chr9	121370482	121370843	+	121370608	NA	Intergenic	Intergenic	45365	NM_001382835	69032		NM_026915	ENSMUSG00000032530	Lyzl4	1810009N24Rik|Lyc4|Lyza	lysozyme-like 4	protein-coding
597-8	chr2	121318726	121319321	+	121318840	NA	Intergenic	B2_Mm2|SINE|B2	-14519	NM_001081975	100034361		NM_001081975	ENSMUSG00000048222	Mfap1b	Mfap1a	microfibrillar-associated protein 1B	protein-coding
379-21	chr5	121314958	121315335	+	121315261	NA	intron (NM_011202, intron 1 of 15)	B3|SINE|B2	14314	NM_001109992	19247		NM_011202	ENSMUSG00000043733	Ptpn11	2700084A17Rik|PTP1D|PTP2C|SAP-2|SH-PTP2|SH-PTP3|SHP-2|Shp2|Syp	protein tyrosine phosphatase, non-receptor type 11	protein-coding
313-44	chr4	121312810	121313121	+	121312965	NA	Intergenic	Lx3_Mus|LINE|L1	-32669	NM_001144948	666921		NM_001144948	ENSMUSG00000078576	Gm12886	-	predicted gene 12886	protein-coding
400-36	chr5	121280406	121280804	+	121280605	NA	intron (NM_011202, intron 13 of 15)	intron (NM_011202, intron 13 of 15)	48855	NM_001109992	19247		NM_011202	ENSMUSG00000043733	Ptpn11	2700084A17Rik|PTP1D|PTP2C|SAP-2|SH-PTP2|SH-PTP3|SHP-2|Shp2|Syp	protein tyrosine phosphatase, non-receptor type 11	protein-coding
420-30	chr4	121270716	121271134	+	121270835	NA	Intergenic	Intergenic	9371	NM_001144948	666921		NM_001144948	ENSMUSG00000078576	Gm12886	-	predicted gene 12886	protein-coding
500-30	chr9	121267520	121268018	+	121267753	NA	intron (NM_001357968, intron 2 of 14)	intron (NM_001357968, intron 2 of 14)	35257	NM_001357968	67095		NM_175114	ENSMUSG00000032536	Trak1	2310001H13Rik|hyrt|mKIAA1042	trafficking protein, kinesin binding 1	protein-coding
394-24	chr2	121239525	121239917	+	121239876	NA	intron (NM_153075, intron 4 of 12)	B2_Mm1t|SINE|B2	4552	NM_153075	212670		NM_153075	ENSMUSG00000033486	Catsper2	-	cation channel, sperm associated 2	protein-coding
293-29	chr2	121219969	121220260	+	121220114	NA	Intergenic	RLTR17B_Mm|LTR|ERVK	-8693	NM_080459	140476		NM_080459	ENSMUSG00000033498	Strc	DFNB16	stereocilin	protein-coding
312-25	chr3	121200235	121200545	+	121200390	NA	Intergenic	Intergenic	-19800	NM_028044	71994		NM_028044	ENSMUSG00000053931	Cnn3	1600014M03Rik|Calpo3	calponin 3, acidic	protein-coding
507-9	chr3	121197529	121198034	+	121197794	NA	Intergenic	B3|SINE|B2	-22409	NM_028044	71994		NM_028044	ENSMUSG00000053931	Cnn3	1600014M03Rik|Calpo3	calponin 3, acidic	protein-coding
378-37	chr5	121176255	121176631	+	121176443	NA	Intergenic	RLTR17B_Mm|LTR|ERVK	-28288	NM_001302344	19894		NM_011286	ENSMUSG00000029608	Rph3a	2900002P20Rik	rabphilin 3A	protein-coding
437-11	chr10	121147823	121148258	+	121148040	NA	promoter-TSS (NM_029057)	promoter-TSS (NM_029057)	-739	NM_029057	74694		NM_029057	ENSMUSG00000052302	Tbc1d30	4930505D03Rik|9530013E20Rik	TBC1 domain family, member 30	protein-coding
429-17	chr14	121123888	121124315	+	121124101	NA	Intergenic	Intergenic	-24505	NM_023579	70572		NM_023579	ENSMUSG00000030662	Ipo5	1110011C18Rik|5730478E03Rik|IMB3|Kpnb3|Ranbp5|imp5	importin 5	protein-coding
296-15	chr2	121081594	121081888	+	121081741	NA	intron (NM_013735, intron 8 of 27)	intron (NM_013735, intron 8 of 27)	20147	NM_013735	27223		NM_013735	ENSMUSG00000043909	Trp53bp1	53BP1|Tp53bp1|m53BP1|p53BP1	transformation related protein 53 binding protein 1	protein-coding
296-2	chr1	121067252	121067546	+	121067399	NA	Intergenic	B3|SINE|B2	52265	NR_110450	98452		NR_038008	ENSMUSG00000097881	Celrr	B230209K01Rik|Celr|Gm818	cerebellum expressed regulatory RNA	ncRNA
315-10	chr10	121051665	121051978	+	121051732	NA	Intergenic	(CTCC)n|Simple_repeat|Simple_repeat	-13267	NR_152796	74647		NR_152796	ENSMUSG00000112846	4930432O09Rik	-	RIKEN cDNA 4930432O09 gene	ncRNA
507-13	chr5	120992264	120992769	+	120992538	NA	intron (NM_145153, intron 3 of 5)	intron (NM_145153, intron 3 of 5)	-6969	NM_001159934	246729		NM_145228	ENSMUSG00000001168	Oas1h	-	2'-5' oligoadenylate synthetase 1H	protein-coding
392-21	chr14	120981168	120981558	+	120981274	NA	Intergenic	L1MdA_II|LINE|L1	-167243	NM_023579	70572		NM_023579	ENSMUSG00000030662	Ipo5	1110011C18Rik|5730478E03Rik|IMB3|Kpnb3|Ranbp5|imp5	importin 5	protein-coding
380-42	chr7	120964032	120964410	+	120964221	NA	Intergenic	B4A|SINE|B4	-27298	NM_001081327	195646		NM_177575	ENSMUSG00000046321	Hs3st2	6430516N12Rik|A830061E14Rik	heparan sulfate (glucosamine) 3-O-sulfotransferase 2	protein-coding
350-13	chr14	120963589	120963937	+	120963763	NA	Intergenic	LTR16B1|LTR|ERVL	-184843	NM_023579	70572		NM_023579	ENSMUSG00000030662	Ipo5	1110011C18Rik|5730478E03Rik|IMB3|Kpnb3|Ranbp5|imp5	importin 5	protein-coding
406-44	chrX	120958017	120958421	+	120958219	NA	Intergenic	Lx3C|LINE|L1	348863	NM_138742	54561		NM_138742	ENSMUSG00000055733	Nap1l3	MB20	nucleosome assembly protein 1-like 3	protein-coding
417-8	chr10	120957504	120957919	+	120957711	NA	Intergenic	Intergenic	80843	NR_152796	74647		NR_152796	ENSMUSG00000112846	4930432O09Rik	-	RIKEN cDNA 4930432O09 gene	ncRNA
482-3	chr10	120930208	120930688	+	120930298	NA	intron (NM_011915, intron 7 of 9)	intron (NM_011915, intron 7 of 9)	60539	NM_011915	24117		NM_011915	ENSMUSG00000020218	Wif1	WIF-1	Wnt inhibitory factor 1	protein-coding
300-3	chr1	120897844	120898142	+	120897993	NA	Intergenic	Intergenic	-117141	NR_038008	98452		NR_038008	ENSMUSG00000097881	Celrr	B230209K01Rik|Celr|Gm818	cerebellum expressed regulatory RNA	ncRNA
305-47	chr7	120889759	120890062	+	120889910	NA	Intergenic	(TG)n|Simple_repeat|Simple_repeat	-101609	NM_001081327	195646		NM_177575	ENSMUSG00000046321	Hs3st2	6430516N12Rik|A830061E14Rik	heparan sulfate (glucosamine) 3-O-sulfotransferase 2	protein-coding
302-8	chr11	120852514	120852814	+	120852664	NA	TTS (NM_027874)	TTS (NM_027874)	12771	NM_001038653	80879		NM_030696	ENSMUSG00000025161	Slc16a3	Mct3|Mct4	solute carrier family 16 (monocarboxylic acid transporters), member 3	protein-coding
450-11	chr14	120832738	120833186	+	120833067	NA	Intergenic	(GT)n|Simple_repeat|Simple_repeat	117089	NM_029519	76108		NM_029519	ENSMUSG00000051615	Rap2a	5830461H18Rik	RAS related protein 2a	protein-coding
281-11	chr6	120815058	120815337	+	120815197	NA	intron (NM_153516, intron 1 of 6)	B2_Mm1t|SINE|B2	2006	NM_153516	94044		NM_153516	ENSMUSG00000009112	Bcl2l13	BCL-RAMBO|E430016C20Rik|Mil-1|Mil1	BCL2 like 13	protein-coding
309-24	chr14	120807441	120807748	+	120807594	NA	Intergenic	Intergenic	91721	NM_029519	76108		NM_029519	ENSMUSG00000051615	Rap2a	5830461H18Rik	RAS related protein 2a	protein-coding
361-48	chrX	120788508	120788867	+	120788687	NA	Intergenic	MMVL30-int|LTR|ERV1	518395	NM_138742	54561		NM_138742	ENSMUSG00000055733	Nap1l3	MB20	nucleosome assembly protein 1-like 3	protein-coding
431-15	chr2	120753147	120753576	+	120753361	NA	intron (NM_009461, intron 20 of 46)	B4A|SINE|B4	47835	NM_009461	22222		NM_009461	ENSMUSG00000027272	Ubr1	-	ubiquitin protein ligase E3 component n-recognin 1	protein-coding
305-10	chr11	120747227	120747530	+	120747378	NA	intron (NM_027745, intron 18 of 18)	intron (NM_027745, intron 18 of 18)	-32005	NM_007988	14104		NM_007988	ENSMUSG00000025153	Fasn	A630082H08Rik|FAS	fatty acid synthase	protein-coding
394-23	chr2	120708060	120708452	+	120708267	NA	intron (NM_009461, intron 39 of 46)	intron (NM_009461, intron 39 of 46)	27119	NR_038349	100502700		NR_038349	ENSMUSG00000087519	AV039307	-	expressed sequence AV039307	ncRNA
347-17	chr13	120702094	120702439	+	120702371	NA	Intergenic	Intergenic	-22365	NM_001310627	236546		NM_199060	ENSMUSG00000095071	Tcstv2a	-	2 cell stage variable group member 2A	protein-coding
581-14	chr7	120695766	120696345	+	120696018	NA	intron (NM_139310, intron 6 of 28)	MTA_Mm|LTR|ERVL-MaLR	13408	NM_139310	246190		NM_139310	ENSMUSG00000034990	Otoa	-	otoancorin	protein-coding
459-31	chr6	120680986	120681443	+	120681062	NA	intron (NM_001368706, intron 1 of 18)	(TCCC)n|Simple_repeat|Simple_repeat	37939	NM_001128151	330409		NM_001128151	ENSMUSG00000071226	Cecr2	2610101O16Rik|2810409N01Rik|Gtl4	CECR2, histone acetyl-lysine reader	protein-coding
400-30	chr3	120606126	120606524	+	120606325	NA	intron (NR_130170, intron 1 of 18)	intron (NR_130170, intron 1 of 18)	74056	NR_130170	320739		NR_130170		6530403H02Rik	-	RIKEN cDNA 6530403H02 gene	ncRNA
569-2	chr10	120572679	120573246	+	120572774	NA	Intergenic	B3A|SINE|B2	-28675	NR_038003	70874		NR_038000	ENSMUSG00000044544	4921513I03Rik	-	RIKEN cDNA 4921513I03 gene	ncRNA
326-21	chr13	120514003	120514327	+	120514165	NA	promoter-TSS (NM_001302966)	promoter-TSS (NM_001302966)	-425	NM_001302966	100861753		NM_001302966	ENSMUSG00000095609	Anxa2r1	Gm21188	annexin A2 receptor 1	protein-coding
433-24	chr2	120512329	120512760	+	120512541	NA	intron (NM_001370940, intron 13 of 32)	intron (NM_001370940, intron 13 of 32)	49454	NM_026891	68968		NM_026891	ENSMUSG00000027284	Cdan1	1500015A01Rik|CDA-I|CDA1|CDAI|codanin-1	codanin 1	protein-coding
507-8	chr3	120501928	120502433	+	120502179	NA	intron (NR_130170, intron 3 of 18)	B1_Mm|SINE|Alu	178201	NR_130170	320739		NR_130170		6530403H02Rik	-	RIKEN cDNA 6530403H02 gene	ncRNA
351-11	chr13	120499542	120499891	+	120499714	NA	intron (NM_001302966, intron 5 of 5)	intron (NM_001302966, intron 5 of 5)	14024	NM_001302966	100861753		NM_001302966	ENSMUSG00000095609	Anxa2r1	Gm21188	annexin A2 receptor 1	protein-coding
417-17	chr13	120466964	120467379	+	120467171	NA	Intergenic	Lx|LINE|L1	-4707	NR_168021	102639975		NR_168021	ENSMUSG00000114608	Gm36161	-	predicted gene, 36161	ncRNA
533-3	chr4	120425215	120425746	+	120425640	NA	intron (NM_016748, intron 1 of 18)	intron (NM_016748, intron 1 of 18)	1176	NM_001355491	51797		NM_016748	ENSMUSG00000028633	Ctps1	Ctps	cytidine 5'-triphosphate synthase 1	protein-coding
365-20	chr14	120390689	120391052	+	120391051	NA	Intergenic	Lx8|LINE|L1	-111023	NM_001001490	239283		NM_001001490	ENSMUSG00000044819	Oxgr1	Cysltr3|Gm299|Gpr80|Gpr99|P2Y15	oxoglutarate (alpha-ketoglutarate) receptor 1	protein-coding
384-11	chr11	120386876	120387258	+	120387067	NA	intron (NM_013770, intron 5 of 10)	PB1D7|SINE|Alu	4404	NM_013770	27376		NM_013770	ENSMUSG00000025792	Slc25a10	Dic	solute carrier family 25 (mitochondrial carrier, dicarboxylate transporter), member 10	protein-coding
318-3	chr1	120370942	120371258	+	120371100	NA	Intergenic	Intergenic	61653	NM_010766	17167		NM_010766	ENSMUSG00000026390	Marco	Ly112|Scara2	macrophage receptor with collagenous structure	protein-coding
447-38	chr5	120355327	120355772	+	120355551	NA	Intergenic	Intergenic	-78221	NR_045793	100503427		NR_045793	ENSMUSG00000097368	Gm10390	-	predicted gene 10390	ncRNA
350-29	chr5	120345948	120346296	+	120346122	NA	Intergenic	Intergenic	-68794	NR_045793	100503427		NR_045793	ENSMUSG00000097368	Gm10390	-	predicted gene 10390	ncRNA
341-52	chr8	120336505	120336844	+	120336674	NA	Intergenic	RLTR19B|LTR|ERVK	-2778	NM_029428	75773		NM_029428	ENSMUSG00000024266	Adad2	4930403J07Rik	adenosine deaminase domain containing 2	protein-coding
453-27	chr2	120322009	120322460	+	120322234	NA	intron (NM_001109761, intron 8 of 20)	intron (NM_001109761, intron 8 of 20)	14844	NM_001109761	12335		NM_007601	ENSMUSG00000079110	Capn3	Capa-3|Capa3|Lp82|p94	calpain 3	protein-coding
523-2	chr2	120313726	120314247	+	120313873	NA	intron (NM_001109761, intron 3 of 20)	intron (NM_001109761, intron 3 of 20)	6596	NM_001109761	12335		NM_007601	ENSMUSG00000079110	Capn3	Capa-3|Capa3|Lp82|p94	calpain 3	protein-coding
325-48	chr7	120303225	120303548	+	120303386	NA	intron (NM_001164580, intron 1 of 2)	MTE2b|LTR|ERVL-MaLR	26543	NM_001164580	233812		NM_001164580	ENSMUSG00000046096	Mosmo	Atthog	modulator of smoothened	protein-coding
296-30	chr6	120298856	120299150	+	120299003	NA	Intergenic	Intergenic	-27145	NM_198884	330406		NM_198884	ENSMUSG00000041372	B4galnt3	B4GalNAcT3|C330047A21	beta-1,4-N-acetyl-galactosaminyl transferase 3	protein-coding
343-30	chr6	120292109	120292450	+	120292279	NA	Intergenic	B2_Mm2|SINE|B2	-20421	NM_198884	330406		NM_198884	ENSMUSG00000041372	B4galnt3	B4GalNAcT3|C330047A21	beta-1,4-N-acetyl-galactosaminyl transferase 3	protein-coding
325-8	chr11	120285294	120285617	+	120285455	NA	intron (NM_199469, intron 12 of 15)	intron (NM_199469, intron 12 of 15)	-15883	NM_027980	71885		NM_027980	ENSMUSG00000025384	Faap100	2310003H01Rik	Fanconi anemia core complex associated protein 100	protein-coding
381-47	chr9	120268329	120268708	+	120268518	NA	intron (NM_144557, intron 10 of 16)	intron (NM_144557, intron 10 of 16)	53129	NR_166642	382114		NR_166642	ENSMUSG00000111828	D830035M03Rik	Gm1712	RIKEN cDNA D830035M03 gene	ncRNA
283-15	chr2	120255821	120256102	+	120255961	NA	intron (NM_172672, intron 6 of 23)	intron (NM_172672, intron 6 of 23)	-21364	NM_173734	211499		NM_173734	ENSMUSG00000033808	Tmem87a	A930025J12Rik	transmembrane protein 87A	protein-coding
311-47	chrX	120252712	120253021	+	120252866	NA	Intergenic	L1MdF_III|LINE|L1	-1029943	NM_001281531	624957		NM_001281531	ENSMUSG00000083616	H2ab3	EG624957|H2A.Bbd3|H2afb3|H2afb3-ps	H2A.B variant histone 3	protein-coding
421-28	chr3	120248643	120249062	+	120248852	NA	intron (NR_130170, intron 18 of 18)	intron (NR_130170, intron 18 of 18)	431529	NR_130170	320739		NR_130170		6530403H02Rik	-	RIKEN cDNA 6530403H02 gene	ncRNA
597-7	chr2	120226498	120227093	+	120226601	NA	intron (NM_173734, intron 3 of 19)	B3|SINE|B2	-7582	NM_172672	76051		NM_172672	ENSMUSG00000062646	Ganc	5830445O15Rik|9330160A12|mFLJ00088	glucosidase, alpha; neutral C	protein-coding
331-33	chr4	120211758	120212087	+	120211922	NA	Intergenic	MLT1L|LTR|ERVL-MaLR	-50556	NM_001159630	29871		NM_013883	ENSMUSG00000000085	Scmh1	Scml1|Scml3	sex comb on midleg homolog 1	protein-coding
499-39	chr7	120208125	120208622	+	120208373	NA	Intergenic	B3|SINE|B2	11525	NR_024324	78552		NR_024324	ENSMUSG00000044141	E130201H02Rik	-	Y box protein 1 pseudogene	pseudo
361-47	chrX	120135011	120135370	+	120135189	NA	Intergenic	L1_Mur1|LINE|L1	-912267	NM_001281531	624957		NM_001281531	ENSMUSG00000083616	H2ab3	EG624957|H2A.Bbd3|H2afb3|H2afb3-ps	H2A.B variant histone 3	protein-coding
447-15	chr13	120075346	120075791	+	120075712	NA	Intergenic	Intergenic	-9787	NM_020279	56838		NM_020279	ENSMUSG00000074715	Ccl28	CCK1|MEC|Scya28	C-C motif chemokine ligand 28	protein-coding
535-6	chr13	120068513	120069046	+	120068724	NA	intron (NM_001370627, intron 2 of 2)	intron (NM_001370627, intron 2 of 2)	-16576	NM_020279	56838		NM_020279	ENSMUSG00000074715	Ccl28	CCK1|MEC|Scya28	C-C motif chemokine ligand 28	protein-coding
384-37	chr6	120054641	120055023	+	120054832	NA	Intergenic	Intergenic	-15509	NM_016718	29862		NM_016718	ENSMUSG00000041377	Ninj2	-	ninjurin 2	protein-coding
298-29	chr5	120034752	120035048	+	120034900	NA	Intergenic	Intergenic	62172	NM_011537	21388		NM_011537	ENSMUSG00000018263	Tbx5	-	T-box 5	protein-coding
333-43	chr7	120025095	120025426	+	120025288	NA	intron (NM_001278944, intron 2 of 29)	intron (NM_001278944, intron 2 of 29)	4336	NM_001278944	233810		NM_001278943	ENSMUSG00000051900	Abca16	-	ATP-binding cassette, sub-family A member 16	protein-coding
447-6	chr11	120003826	120004271	+	120004048	NA	intron (NM_024249, intron 11 of 16)	intron (NM_024249, intron 11 of 16)	14288	NM_001110242	208501		NM_001110242	ENSMUSG00000078572	Ndufaf8	1810043H04Rik	NADH:ubiquinone oxidoreductase complex assembly factor 8	protein-coding
411-35	chr5	119997753	119998162	+	119997957	NA	intron (NM_011537, intron 7 of 8)	intron (NM_011537, intron 7 of 8)	25229	NM_011537	21388		NM_011537	ENSMUSG00000018263	Tbx5	-	T-box 5	protein-coding
306-36	chr8	119993205	119993509	+	119993353	NA	intron (NM_019707, intron 10 of 13)	intron (NM_019707, intron 10 of 13)	-77920	NM_024219	68196		NM_024219	ENSMUSG00000031839	Hsbp1	0610007A03Rik|Hsp25	heat shock factor binding protein 1	protein-coding
365-13	chr12	119992394	119992757	+	119992568	NA	Intergenic	(TTAGGG)n|Simple_repeat|Simple_repeat	82713	NM_001160385	217951		NM_001160385	ENSMUSG00000048004	Tmem196	Gm528	transmembrane protein 196	protein-coding
376-46	chr8	119982540	119982914	+	119982727	NA	intron (NM_019707, intron 10 of 13)	Tigger17a|DNA|TcMar-Tigger	-88550	NM_024219	68196		NM_024219	ENSMUSG00000031839	Hsbp1	0610007A03Rik|Hsp25	heat shock factor binding protein 1	protein-coding
305-6	chr10	119963002	119963305	+	119963153	NA	Intergenic	Intergenic	-14283	NM_080446	117599		NM_080446	ENSMUSG00000020228	Helb	D10Ertd664e	helicase (DNA) B	protein-coding
366-5	chr10	119932384	119932748	+	119932566	NA	intron (NM_080446, intron 7 of 12)	intron (NM_080446, intron 7 of 12)	16304	NM_080446	117599		NM_080446	ENSMUSG00000020228	Helb	D10Ertd664e	helicase (DNA) B	protein-coding
411-34	chr5	119900383	119900792	+	119900587	NA	Intergenic	B2_Mm2|SINE|B2	45134	NR_169214	433945		NR_169050	ENSMUSG00000106795	Gm5563	EG433945	predicted gene 5563	ncRNA
421-27	chr3	119842433	119842852	+	119842642	NA	Intergenic	Intergenic	-265605	NM_019550	56195		NM_019550	ENSMUSG00000028134	Ptbp2	Ptb2|brPTB|nPTB	polypyrimidine tract binding protein 2	protein-coding
347-7	chr10	119794497	119794842	+	119794669	NA	intron (NM_001358810, intron 7 of 25)	intron (NM_001358810, intron 7 of 25)	-34158	NM_001277295	74053		NM_028736	ENSMUSG00000034813	Grip1	4931400F03Rik|GRIP|eb	glutamate receptor interacting protein 1	protein-coding
475-10	chr11	119706333	119706806	+	119706663	NA	intron (NM_028898, intron 10 of 33)	intron (NM_028898, intron 10 of 33)	18622	NR_045313	319454		NR_045312	ENSMUSG00000085081	Rptoros	A430071A18Rik	regulatory associated protein of MTOR, complex 1, opposite strand	ncRNA
458-13	chr12	119703741	119704197	+	119703969	NA	Intergenic	Intergenic	-205893	NM_001379146	217951		NM_001160385	ENSMUSG00000048004	Tmem196	Gm528	transmembrane protein 196	protein-coding
414-34	chr5	119696685	119697097	+	119696891	NA	Intergenic	RLTR17B_Mm|LTR|ERVK	21532	NR_045702	100039542		NR_045702	ENSMUSG00000087516	Tbx3os1	AW549542|Gm2301|Gm38692	T-box 3, opposite strand 1	ncRNA
343-39	chr7	119675291	119675632	+	119675461	NA	intron (NM_001370806, intron 10 of 60)	intron (NM_001370806, intron 10 of 60)	19059	NM_001370806	381917		NM_001370806	ENSMUSG00000052273	Dnah3	Dnahc3	dynein, axonemal, heavy chain 3	protein-coding
397-25	chr2	119673082	119673477	+	119673279	NA	Intergenic	PB1D10|SINE|Alu	43284	NM_019392	22174		NM_019392	ENSMUSG00000027298	Tyro3	Brt|Dtk|Etk-2|Rse|Sky|TK19-2|Tif|etk2/tyro3|tk19-1	TYRO3 protein tyrosine kinase 3	protein-coding
338-47	chr7	119663429	119663765	+	119663592	NA	intron (NM_001370806, intron 15 of 60)	intron (NM_001370806, intron 15 of 60)	30923	NM_001370806	381917		NM_001370806	ENSMUSG00000052273	Dnah3	Dnahc3	dynein, axonemal, heavy chain 3	protein-coding
336-49	chr7	119656741	119657075	+	119656908	NA	intron (NM_001370806, intron 18 of 60)	B1_Mm|SINE|Alu	37612	NM_001370806	381917		NM_001370806	ENSMUSG00000052273	Dnah3	Dnahc3	dynein, axonemal, heavy chain 3	protein-coding
305-33	chr4	119656281	119656584	+	119656432	NA	Intergenic	Intergenic	-15443	NM_010657	16656		NM_010657	ENSMUSG00000028634	Hivep3	2900056N03Rik|A130075N07|E030045D18Rik|KBP-1|KBP1|Krc|Rc|Schnurri-3|Shn3|Zas3	human immunodeficiency virus type I enhancer binding protein 3	protein-coding
326-57	chr8	119631974	119632298	+	119632136	NA	intron (NM_019707, intron 5 of 13)	ORR1A0|LTR|ERVL-MaLR	-439141	NM_024219	68196		NM_024219	ENSMUSG00000031839	Hsbp1	0610007A03Rik|Hsp25	heat shock factor binding protein 1	protein-coding
503	chr14	119625408	119625909	+	119625716	NA	intron (NM_015820, intron 1 of 1)	ORR1C1|LTR|ERVL-MaLR	249981	NM_015820	50787		NM_015820	ENSMUSG00000053465	Hs6st3	6OST3|HS6ST-3	heparan sulfate 6-O-sulfotransferase 3	protein-coding
304-15	chr12	119543831	119544133	+	119543982	NA	Intergenic	Lx9|LINE|L1	136837	NM_001163136	238455		NM_001163136	ENSMUSG00000041886	Macc1	4732474O15Rik|Gm267	metastasis associated in colon cancer 1	protein-coding
389-30	chr2	119519245	119519632	+	119519403	NA	intron (NM_030112, intron 1 of 17)	B1_Mm|SINE|Alu	13889	NM_030112	76246		NM_030112	ENSMUSG00000027304	Rtf1	2900005O08Rik|6530416A09Rik|Gtl7|cbp82	RTF1, Paf1/RNA polymerase II complex component	protein-coding
576-5	chr2	119485954	119486528	+	119486119	NA	exon (NM_001356467, exon 5 of 5)	exon (NM_001356467, exon 5 of 5)	7074	NM_027175	69702		NM_027175	ENSMUSG00000027305	Ndufaf1	2410001M24Rik|CGI-65|CIA30	NADH:ubiquinone oxidoreductase complex assembly factor 1	protein-coding
341-35	chr4	119479961	119480300	+	119480249	NA	intron (NM_001357177, intron 10 of 12)	B4A|SINE|B4	-14799	NM_008190	14915		NM_008190	ENSMUSG00000023247	Guca2a	Guca2	guanylate cyclase activator 2a (guanylin)	protein-coding
420-29	chr3	119475538	119475956	+	119475747	NA	Intergenic	Intergenic	101290	NM_001310711	56195		NM_019550	ENSMUSG00000028134	Ptbp2	Ptb2|brPTB|nPTB	polypyrimidine tract binding protein 2	protein-coding
479-8	chr12	119471316	119471793	+	119471554	NA	Intergenic	Intergenic	64409	NM_001163136	238455		NM_001163136	ENSMUSG00000041886	Macc1	4732474O15Rik|Gm267	metastasis associated in colon cancer 1	protein-coding
445-9	chr11	119464719	119465162	+	119465029	NA	Intergenic	Intergenic	25484	NR_045099	100503830		NR_045099	ENSMUSG00000087675	Gm11762	-	predicted gene 11762	ncRNA
396-32	chr2	119403722	119404116	+	119403919	NA	intron (NM_019769, intron 4 of 6)	intron (NM_019769, intron 4 of 6)	-20858	NR_015473	66602		NR_015473	ENSMUSG00000085438	Oip5os1	1190006L01Rik|1700020I14Rik|4933437I03Rik|Cyrano|Oip5as1|linc-oip5	Opa interacting protein 5, opposite strand 1	ncRNA
334-32	chr4	119376993	119377325	+	119377159	NA	Intergenic	Intergenic	18807	NM_001004178	433752		NM_001004178	ENSMUSG00000087385	Frg2f1	-	FSHD region gene 2 family member 1	protein-coding
361-15	chr13	119356541	119356900	+	119356723	NA	Intergenic	L1Lx_IV|LINE|L1	188827	NM_008710	18115		NM_008710	ENSMUSG00000116207	Nnt	4930423F13Rik	nicotinamide nucleotide transhydrogenase	protein-coding
420-15	chr14	119348352	119348770	+	119348561	NA	intron (NR_153786, intron 5 of 6)	intron (NR_153786, intron 5 of 6)	-11715	NM_001081252	66435		NM_025561	ENSMUSG00000042104	Uggt2	1810064L21Rik|3110001A05Rik|3110027P15Rik|A230065J02Rik|Ugcgl2	UDP-glucose glycoprotein glucosyltransferase 2	protein-coding
305-51	chr8	119340539	119340842	+	119340690	NA	intron (NM_019707, intron 2 of 13)	ORR1E|LTR|ERVL-MaLR	330340	NM_019707	12554		NM_019707	ENSMUSG00000031841	Cdh13	4932416G01Rik|Cdht|Tcad	cadherin 13	protein-coding
583	chr11	119307895	119308476	+	119308294	NA	intron (NM_001040005, intron 11 of 67)	intron (NM_001040005, intron 11 of 67)	26887	NR_035453	100316690		NR_035453	ENSMUSG00000088015	Mir1932	mir-1932|mmu-mir-1932	microRNA 1932	ncRNA
302-30	chr7	119299889	119300189	+	119300039	NA	intron (NM_178414, intron 4 of 13)	intron (NM_178414, intron 4 of 13)	10790	NM_178414	233801		NM_178414	ENSMUSG00000047026	Acsm4	O-MACS|OMACS	acyl-CoA synthetase medium-chain family member 4	protein-coding
348-6	chr10	119283329	119283675	+	119283502	NA	Intergenic	Intergenic	-6437	NM_001358809	74053		NM_028736	ENSMUSG00000034813	Grip1	4931400F03Rik|GRIP|eb	glutamate receptor interacting protein 1	protein-coding
293-44	chr6	119275768	119276059	+	119275913	NA	intron (NM_001347427, intron 19 of 36)	MLT1C2|LTR|ERVL-MaLR	30252	NM_001172207	211187		NM_172492	ENSMUSG00000055003	Lrtm2	A230084J22	leucine-rich repeats and transmembrane domains 2	protein-coding
464-13	chr13	119241881	119242343	+	119242112	NA	Intergenic	Lx9|LINE|L1	303435	NM_008710	18115		NM_008710	ENSMUSG00000116207	Nnt	4930423F13Rik	nicotinamide nucleotide transhydrogenase	protein-coding
315-46	chr8	119203198	119203511	+	119203413	NA	intron (NM_019707, intron 1 of 13)	L1MA7|LINE|L1	193004	NM_019707	12554		NM_019707	ENSMUSG00000031841	Cdh13	4932416G01Rik|Cdht|Tcad	cadherin 13	protein-coding
524-2	chr11	119200920	119201442	+	119201333	NA	intron (NM_130886, intron 1 of 22)	intron (NM_130886, intron 1 of 22)	2587	NM_130886	170720		NM_130886	ENSMUSG00000013483	Card14	Bimp2|CARMA2	caspase recruitment domain family, member 14	protein-coding
291-2	chr1	119150855	119151144	+	119150999	NA	Intergenic	Intergenic	-169650	NM_001081125	14633		NM_001081125	ENSMUSG00000048402	Gli2	-	GLI-Kruppel family member GLI2	protein-coding
336-14	chr13	119120706	119121040	+	119120873	NA	Intergenic	Intergenic	269638	NM_008002	14165		NM_008002	ENSMUSG00000021732	Fgf10	AEY17|Fgf-10|Fgf5a|Gsfaey17	fibroblast growth factor 10	protein-coding
439	chr1	119079124	119079561	+	119079342	NA	Intergenic	Intergenic	-97993	NM_001081125	14633		NM_001081125	ENSMUSG00000048402	Gli2	-	GLI-Kruppel family member GLI2	protein-coding
445-30	chr4	119061465	119061908	+	119061686	NA	TTS (NM_029198)	TTS (NM_029198)	8964	NM_001038998	69216		NM_024462	ENSMUSG00000028643	Svbp	2410005K17Rik|Ccdc23	small vasohibin binding protein	protein-coding
389-29	chr2	119015538	119015925	+	119015749	NA	intron (NM_139139, intron 4 of 10)	intron (NM_139139, intron 4 of 10)	10741	NM_001039223	623781		NM_001039223	ENSMUSG00000055926	Gm14137	-	predicted gene 14137	protein-coding
322-46	chr5	119006884	119007204	+	119007044	NA	Intergenic	MT2B1|LTR|ERVL	-83360	NR_040694	74627		NR_040694	ENSMUSG00000107144	4930413E15Rik	-	RIKEN cDNA 4930413E15 gene	ncRNA
279	chr10	118983085	118983362	+	118983223	NA	Intergenic	(AC)n|Simple_repeat|Simple_repeat	54413	NR_045348	73400		NR_045348	ENSMUSG00000100681	1700064J06Rik	-	RIKEN cDNA 1700064J06 gene	ncRNA
388-28	chr5	118943522	118943908	+	118943715	NA	Intergenic	MTB_Mm|LTR|ERVL-MaLR	-146689	NR_040694	74627		NR_040694	ENSMUSG00000107144	4930413E15Rik	-	RIKEN cDNA 4930413E15 gene	ncRNA
346-38	chr8	118928729	118929073	+	118928901	NA	Intergenic	Intergenic	-81449	NM_019707	12554		NM_019707	ENSMUSG00000031841	Cdh13	4932416G01Rik|Cdht|Tcad	cadherin 13	protein-coding
315-35	chr4	118887631	118887944	+	118887787	NA	Intergenic	Intergenic	38521	NR_131914	433751		NR_131914	ENSMUSG00000066060	Gm12866	-	predicted gene 12866	ncRNA
427-12	chr14	118887561	118887986	+	118887773	NA	intron (NM_001163676, intron 3 of 29)	intron (NM_001163676, intron 3 of 29)	26570	NM_001163675	239273		NM_001033336	ENSMUSG00000032849	Abcc4	ABCC4-N1|D630049P08Rik|MOATB|MRP4	ATP-binding cassette, sub-family C member 4	protein-coding
440-31	chr7	118885425	118885863	+	118885644	NA	Intergenic	Intergenic	-101883	NM_001024138	209776		NM_001024138	ENSMUSG00000066197	Gpr139	GPRg1|Gm495|PGR3	G protein-coupled receptor 139	protein-coding
499-13	chr12	118872573	118873070	+	118872821	NA	intron (NM_029961, intron 16 of 27)	intron (NM_029961, intron 16 of 27)	57335	NM_029961	77706		NM_029961	ENSMUSG00000072791	Abcb5	9230106F14Rik	ATP-binding cassette, sub-family B member 5	protein-coding
481-33	chr8	118828317	118828796	+	118828556	NA	Intergenic	Intergenic	-181794	NM_019707	12554		NM_019707	ENSMUSG00000031841	Cdh13	4932416G01Rik|Cdht|Tcad	cadherin 13	protein-coding
343-29	chr6	118825693	118826034	+	118825863	NA	intron (NM_009781, intron 3 of 46)	intron (NM_009781, intron 3 of 46)	-31256	NR_046053	74363		NR_046053		4931430N09Rik	-	RIKEN cDNA 4931430N09 gene	ncRNA
403-22	chr13	118794743	118795144	+	118794943	NA	intron (NR_131153, intron 1 of 6)	intron (NR_131153, intron 1 of 6)	336	NR_131153	100038690		NR_131153	ENSMUSG00000114613	Gm10732	-	predicted gene 10732	ncRNA
282-3	chr12	118788596	118788876	+	118788736	NA	Intergenic	ORR1A0|LTR|ERVL-MaLR	-21328	NM_177082	320145		NM_177082	ENSMUSG00000048562	Sp8	D930049B17Rik|mBtd	trans-acting transcription factor 8	protein-coding
421-32	chr4	118718393	118718812	+	118718602	NA	Intergenic	RMER19B|LTR|ERVK	-7378	NM_001011856	258159		NM_001011856	ENSMUSG00000073769	Or10ak9	MOR259-3P|Olfr1331	olfactory receptor family 10 subfamily AK member 9	protein-coding
478-24	chr2	118705008	118705484	+	118705246	NA	intron (NM_019826, intron 7 of 11)	intron (NM_019826, intron 7 of 11)	12771	NM_019826	56357		NM_019826	ENSMUSG00000027332	Ivd	1300016K07Rik|6720455E18Rik	isovaleryl coenzyme A dehydrogenase	protein-coding
321-21	chr14	118689251	118689570	+	118689410	NA	Intergenic	Intergenic	86120	NR_045624	73306		NR_045624	ENSMUSG00000099911	1700044C05Rik	-	RIKEN cDNA 1700044C05 gene	ncRNA
599-2	chr13	118673008	118673605	+	118673225	NA	Intergenic	Intergenic	-19398	NR_045982	75890		NR_045982	ENSMUSG00000100727	1700003P14Rik	1700030O10Rik|4930584L06Rik	RIKEN cDNA 1700003P14 gene	ncRNA
381-30	chr4	118627218	118627597	+	118627407	NA	Intergenic	MER63B|DNA|hAT-Tip100	12376	NM_146309	258306		NM_146309	ENSMUSG00000111159	Or10ak13	MOR259-10|Olfr1337|Olfr219-ps1	olfactory receptor family 10 subfamily AK member 13	protein-coding
403-4	chr1	118623783	118624184	+	118623983	NA	Intergenic	Intergenic	68308	NM_023755	81879		NM_023755	ENSMUSG00000026380	Tfcp2l1	1810030F05Rik|4932442M07Rik|Cp2l1|Crtr-1|D930018N21Rik|LBP-9|Tcfcp2l1	transcription factor CP2-like 1	protein-coding
552-11	chr5	118586195	118586745	+	118586493	NA	Intergenic	B4|SINE|B4	-112314	NM_172424	76199		NM_172424	ENSMUSG00000018076	Med13l	2210413I17Rik|6330591G05Rik|9030618F05Rik|Thrap2|Trap240L|mKIAA1025	mediator complex subunit 13-like	protein-coding
404-9	chr12	118563735	118564137	+	118563936	NA	Intergenic	Intergenic	-70008	NR_045947	100384890		NR_045947	ENSMUSG00000113875	D230030E09Rik	Npe	Riken cDNA D230030E09 gene	ncRNA
566-18	chr9	118554358	118554922	+	118554495	NA	intron (NM_001113514, intron 1 of 13)	intron (NM_001113514, intron 1 of 13)	13880	NM_001113514	104099		NM_133721	ENSMUSG00000039115	Itga9	(alpha)9|2610002H11Rik|6720458D17Rik|D130073C02|D9Ertd428e	integrin alpha 9	protein-coding
341-8	chr11	118510665	118511004	+	118510834	NA	intron (NM_001285437, intron 3 of 13)	(TG)n|Simple_repeat|Simple_repeat	141033	NM_001285438	52897		NM_001024931	ENSMUSG00000025576	Rbfox3	Fox-3|Hrnbp3|NeuN|Neuna60	RNA binding protein, fox-1 homolog (C. elegans) 3	protein-coding
364-42	chr6	118504470	118504832	+	118504651	NA	exon (NM_001081112, exon 21 of 34)	exon (NM_001081112, exon 21 of 34)	34581	NM_001081112	232339		NM_001081112	ENSMUSG00000007827	Ankrd26	5730521P14Rik|mKIAA1074	ankyrin repeat domain 26	protein-coding
410-8	chr10	118499168	118499576	+	118499372	NA	Intergenic	Intergenic	52259	NR_155867	102636202		NR_155867	ENSMUSG00000112029	Gm33337	-	predicted gene, 33337	ncRNA
310-27	chr3	118489563	118489871	+	118489717	NA	intron (NM_170778, intron 3 of 22)	intron (NM_170778, intron 3 of 22)	133888	NM_170778	99586		NM_170778	ENSMUSG00000033308	Dpyd	DHPDHase|DPD|E330028L06Rik	dihydropyrimidine dehydrogenase	protein-coding
422-2	chr1	118476599	118477019	+	118476809	NA	intron (NM_029709, intron 26 of 36)	intron (NM_029709, intron 26 of 36)	-78866	NM_023755	81879		NM_023755	ENSMUSG00000026380	Tfcp2l1	1810030F05Rik|4932442M07Rik|Cp2l1|Crtr-1|D930018N21Rik|LBP-9|Tcfcp2l1	transcription factor CP2-like 1	protein-coding
383-19	chr13	118461846	118462227	+	118462145	NA	Intergenic	Intergenic	61752	NM_021556	59054		NM_021556	ENSMUSG00000021731	Mrps30	2610020A16Rik|PAP|Pdcd9	mitochondrial ribosomal protein S30	protein-coding
307-60	chr9	118443229	118443534	+	118443510	NA	intron (NM_133721, intron 1 of 27)	intron (NM_133721, intron 1 of 27)	7604	NM_133721	104099		NM_133721	ENSMUSG00000039115	Itga9	(alpha)9|2610002H11Rik|6720458D17Rik|D130073C02|D9Ertd428e	integrin alpha 9	protein-coding
500-7	chr14	118421724	118422222	+	118421973	NA	Intergenic	Intergenic	47434	NM_021434	58245		NM_021434	ENSMUSG00000022131	Gpr180	E130016I23Rik|Itr	G protein-coupled receptor 180	protein-coding
415-44	chr9	118402985	118403398	+	118403105	NA	intron (NM_018748, intron 22 of 23)	intron (NM_018748, intron 22 of 23)	-32586	NM_133721	104099		NM_133721	ENSMUSG00000039115	Itga9	(alpha)9|2610002H11Rik|6720458D17Rik|D130073C02|D9Ertd428e	integrin alpha 9	protein-coding
330-58	chrX	118393405	118393733	+	118393569	NA	Intergenic	Intergenic	-443324	NM_053114	93728		NM_053114	ENSMUSG00000034732	Pabpc5	C820015E17	poly(A) binding protein, cytoplasmic 5	protein-coding
486-8	chr13	118326516	118327000	+	118326639	NA	Intergenic	(TTCT)n|Simple_repeat|Simple_repeat	197030	NM_021556	59054		NM_021556	ENSMUSG00000021731	Mrps30	2610020A16Rik|PAP|Pdcd9	mitochondrial ribosomal protein S30	protein-coding
366-27	chr2	118278285	118278649	+	118278467	NA	intron (NM_001177806, intron 19 of 37)	intron (NM_001177806, intron 19 of 37)	31710	NM_009273	20813		NM_009273	ENSMUSG00000009549	Srp14	14kDa	signal recognition particle 14	protein-coding
429-9	chr10	118257214	118257641	+	118257427	NA	Intergenic	Lx9|LINE|L1	-19524	NM_008337	15978		NM_008337	ENSMUSG00000055170	Ifng	IFN-g|If2f|Ifg	interferon gamma	protein-coding
455-2	chr11	118197985	118198438	+	118198211	NA	intron (NM_011594, intron 4 of 4)	MMERVK9C_I|LTR|ERVK	-17141	NM_001033528	72344		NM_001033528	ENSMUSG00000033909	Usp36	2700002L06Rik|mKIAA1453	ubiquitin specific peptidase 36	protein-coding
546-9	chr5	118188650	118189194	+	118188775	NA	intron (NR_151582, intron 2 of 7)	intron (NR_151582, intron 2 of 7)	23114	NR_151582	57816		NM_021344	ENSMUSG00000029359	Tesc	1010001A17Rik|2410011K10Rik|TE-1	tescalcin	protein-coding
431-26	chr5	118175330	118175759	+	118175544	NA	intron (NR_151582, intron 1 of 7)	intron (NR_151582, intron 1 of 7)	9736	NR_151582	57816		NM_021344	ENSMUSG00000029359	Tesc	1010001A17Rik|2410011K10Rik|TE-1	tescalcin	protein-coding
438-38	chr6	118165932	118166368	+	118166150	NA	intron (NM_009050, intron 1 of 19)	intron (NM_009050, intron 1 of 19)	8555	NM_009050	19713		NM_009050	ENSMUSG00000030110	Ret	PTC|RET51|RET9|c-Ret	ret proto-oncogene	protein-coding
380-3	chr1	118128638	118129016	+	118128827	NA	Intergenic	MurSatRep1|Unknown|Unknown	109631	NR_153836	22099		NM_011650	ENSMUSG00000026374	Tsn	2610034C24Rik|C3PO|TB-RBP	translin	protein-coding
468	chr1	118087320	118087786	+	118087645	NA	Intergenic	L1MdF_I|LINE|L1	150905	NR_153836	22099		NM_011650	ENSMUSG00000026374	Tsn	2610034C24Rik|C3PO|TB-RBP	translin	protein-coding
307-34	chr4	118074655	118074960	+	118074806	NA	intron (NM_011213, intron 21 of 32)	intron (NM_011213, intron 21 of 32)	-7046	NR_106085	102466820		NR_106085	ENSMUSG00000098596	Mir7226	Gm27630|mmu-mir-7226	microRNA 7226	ncRNA
496-19	chr2	118047734	118048228	+	118047981	NA	intron (NM_027759, intron 10 of 10)	Charlie10a|DNA|hAT-Charlie	39456	NM_001374672	71313		NM_027759	ENSMUSG00000027344	Fsip1	1700012M13Rik|4933432K11Rik	fibrous sheath-interacting protein 1	protein-coding
432-43	chrX	118035456	118035886	+	118035671	NA	Intergenic	B3|SINE|B2	-645237	NM_001142750	100039551		NM_001142750	ENSMUSG00000100194	Tgif2lx2	-	TGFB-induced factor homeobox 2-like, X-linked 2	protein-coding
397-39	chr6	117975466	117975861	+	117975663	NA	Intergenic	Intergenic	-12803	NM_001362104	70727		NM_027526	ENSMUSG00000030134	Rasgef1a	6330404M18Rik	RasGEF domain family, member 1A	protein-coding
356-38	chr9	117966680	117967034	+	117966885	NA	intron (NM_026442, intron 1 of 3)	Lx8|LINE|L1	12407	NM_026442	67899		NM_026442	ENSMUSG00000039163	Cmc1	2010110K16Rik|2010312P05Rik	C-X9-C motif containing 1	protein-coding
437-24	chr2	117961612	117962047	+	117961819	NA	intron (NM_001374672, intron 11 of 11)	L1MB8|LINE|L1	19472	NM_001313914	21825		NM_011580	ENSMUSG00000040152	Thbs1	TSP-1|TSP1|Thbs-1|tbsp1	thrombospondin 1	protein-coding
434-21	chr13	117952155	117952587	+	117952371	NA	intron (NM_010408, intron 3 of 7)	Lx6|LINE|L1	-95824	NR_045508	71100		NR_045508	ENSMUSG00000079048	4933413L06Rik	-	RIKEN cDNA 4933413L06 gene	ncRNA
326-56	chr8	117949064	117949388	+	117949226	NA	Intergenic	B1_Mus2|SINE|Alu	-34532	NM_001163262	74440		NM_028941	ENSMUSG00000034390	Cmip	4933407C03Rik|5830471E12Rik	c-Maf inducing protein	protein-coding
424-15	chr14	117922352	117922774	+	117922563	NA	intron (NM_011821, intron 4 of 8)	MER95|LTR|ERV1	268696	NR_105747	102465148		NR_105747	ENSMUSG00000098648	Mir6239	Gm28025|mmu-mir-6239	microRNA 6239	ncRNA
326-51	chr7	117909487	117909811	+	117909649	NA	Intergenic	Intergenic	16496	NM_001384141	102638546		NM_001384141		Gm35083	-	predicted gene, 35083	protein-coding
368-24	chr3	117869438	117869804	+	117869621	NA	Intergenic	Intergenic	-207036	NM_029655	76561		NM_029655	ENSMUSG00000028007	Snx7	2510028H01Rik	sorting nexin 7	protein-coding
359-42	chr8	117850867	117851224	+	117851045	NA	intron (NM_021486, intron 7 of 10)	intron (NM_021486, intron 7 of 10)	28441	NM_021486	63857		NM_021486	ENSMUSG00000031845	Bco1	Bcdo|Bcdo1|Bcmo1|CMO1|Cmoi|beta-CD|betaCMOOX	beta-carotene oxygenase 1	protein-coding
280-4	chr12	117848188	117848466	+	117848327	NA	intron (NM_010060, intron 77 of 81)	intron (NM_010060, intron 77 of 81)	40731	NM_146040	217946		NM_146040	ENSMUSG00000021175	Cdca7l	JPO2	cell division cycle associated 7 like	protein-coding
309-46	chr3	117836202	117836509	+	117836355	NA	Intergenic	Lx3_Mus|LINE|L1	-173770	NM_029655	76561		NM_029655	ENSMUSG00000028007	Snx7	2510028H01Rik	sorting nexin 7	protein-coding
334-44	chr6	117835726	117836058	+	117835979	NA	Intergenic	MLTR18C_MM|LTR|ERVK	-3093	NM_001360938	22685		NM_008616	ENSMUSG00000042097	Zfp239	Mok-2|Mok2|Znf239	zinc finger protein 239	protein-coding
463-27	chr4	117800897	117801358	+	117801127	NA	intron (NM_009176, intron 9 of 11)	MIR3|SINE|MIR	-14167	NM_001284191	11876		NM_009711	ENSMUSG00000028539	Artn	neublastin	artemin	protein-coding
353-24	chr2	117775547	117775898	+	117775722	NA	intron (NR_126479, intron 8 of 9)	intron (NR_126479, intron 8 of 9)	123313	NR_040631	73938		NR_040631	ENSMUSG00000086221	4930412B13Rik	-	RIKEN cDNA 4930412B13 gene	ncRNA
372-7	chr13	117750456	117750826	+	117750641	NA	intron (NM_010408, intron 1 of 7)	intron (NM_010408, intron 1 of 7)	11785	NM_010408	15165		NM_010408	ENSMUSG00000021730	Hcn1	Bcng1|C630013B14Rik|HAC2	hyperpolarization activated cyclic nucleotide gated potassium channel 1	protein-coding
393-14	chr14	117744576	117744967	+	117744771	NA	intron (NM_011821, intron 3 of 8)	intron (NM_011821, intron 3 of 8)	446488	NR_105747	102465148		NR_105747	ENSMUSG00000098648	Mir6239	Gm28025|mmu-mir-6239	microRNA 6239	ncRNA
294-4	chr10	117720417	117720709	+	117720563	NA	Intergenic	URR1A|DNA|hAT-Charlie	-38684	NM_024457	215449		NM_024457	ENSMUSG00000052681	Rap1b	2810443E11Rik	RAS related protein 1b	protein-coding
446-41	chrX	117719113	117719557	+	117719335	NA	Intergenic	Intergenic	-328901	NM_001142750	100039551		NM_001142750	ENSMUSG00000100194	Tgif2lx2	-	TGFB-induced factor homeobox 2-like, X-linked 2	protein-coding
307-46	chr6	117714149	117714454	+	117714332	NA	intron (NR_045731, intron 2 of 3)	L1MdTf_III|LINE|L1	14429	NR_045731	72263		NR_045731	ENSMUSG00000099869	1700030F04Rik	-	RIKEN cDNA 1700030F04 gene	ncRNA
385-39	chr6	117682982	117683365	+	117683171	NA	intron (NR_045731, intron 2 of 3)	RLTR34B_MM|LTR|ERVK	45557	NR_045731	72263		NR_045731	ENSMUSG00000099869	1700030F04Rik	-	RIKEN cDNA 1700030F04 gene	ncRNA
550-8	chr4	117677156	117677704	+	117677420	NA	Intergenic	Lx9|LINE|L1	-15025	NM_008135	14664		NM_008135	ENSMUSG00000028542	Slc6a9	Glyt-1|Glyt1	solute carrier family 6 (neurotransmitter transporter, glycine), member 9	protein-coding
389-34	chr3	117659007	117659394	+	117659156	NA	intron (NM_029655, intron 1 of 8)	B3A|SINE|B2	3385	NM_001190156	76561		NM_029655	ENSMUSG00000028007	Snx7	2510028H01Rik	sorting nexin 7	protein-coding
330-37	chr3	117641240	117641568	+	117641404	NA	intron (NM_029655, intron 1 of 8)	intron (NM_029655, intron 1 of 8)	21181	NM_001190156	76561		NM_029655	ENSMUSG00000028007	Snx7	2510028H01Rik	sorting nexin 7	protein-coding
408-17	chr13	117637318	117637724	+	117637521	NA	Intergenic	RMER6D|LTR|ERVK	-101335	NM_010408	15165		NM_010408	ENSMUSG00000021730	Hcn1	Bcng1|C630013B14Rik|HAC2	hyperpolarization activated cyclic nucleotide gated potassium channel 1	protein-coding
291-33	chr8	117594532	117594821	+	117594676	NA	Intergenic	Intergenic	53499	NM_026844	66531		NM_026844	ENSMUSG00000014633	Cmc2	1110046L09Rik|2310061C15Rik|DC13	C-X9-C motif containing 2	protein-coding
309	chr1	117589501	117589808	+	117589654	NA	Intergenic	L1MdFanc_II|LINE|L1	-119211	NM_001372356	547097		NM_001372356		B020011L13Rik	-	RIKEN cDNA B020011L13 gene	protein-coding
354-8	chr11	117579551	117579903	+	117579727	NA	intron (NM_198022, intron 1 of 21)	intron (NM_198022, intron 1 of 21)	34612	NM_198022	217351		NM_198022	ENSMUSG00000025571	Tnrc6c	9930033H14Rik|mKIAA1582	trinucleotide repeat containing 6C	protein-coding
376-45	chr8	117573006	117573380	+	117573198	NA	Intergenic	Lx8|LINE|L1	-45042	NR_046193	78213		NR_046193		4930563M20Rik	-	RIKEN cDNA 4930563M20 gene	ncRNA
328-41	chr5	117553092	117553418	+	117553255	NA	intron (NM_001312914, intron 1 of 19)	intron (NM_001312914, intron 1 of 19)	1188	NM_001312914	333050		NM_001034873	ENSMUSG00000061578	Ksr2	-	kinase suppressor of ras 2	protein-coding
430-37	chr7	117532250	117532678	+	117532464	NA	Intergenic	Intergenic	182906	NM_170669	267019		NM_170669	ENSMUSG00000008683	Rps15a	A630031B11Rik	ribosomal protein S15A	protein-coding
333-40	chr5	117491263	117491594	+	117491428	NA	3' UTR (NM_001033311, exon 10 of 10)	3' UTR (NM_001033311, exon 10 of 10)	-3942	NM_021539	59043		NM_021539	ENSMUSG00000029364	Wsb2	Swip2|WSB-2	WD repeat and SOCS box-containing 2	protein-coding
503-5	chr3	117461088	117461589	+	117461245	NA	intron (NM_029425, intron 4 of 5)	MIRb|SINE|MIR	92462	NM_029425	75769		NM_029425	ENSMUSG00000033342	Plppr5	4833424O15Rik|Lppr5|PRG-5|Pap2d	phospholipid phosphatase related 5	protein-coding
365-10	chr11	117444230	117444593	+	117444411	NA	Intergenic	B3|SINE|B2	30052	NR_167773	102638005		NR_167773		Gm11734	-	predicted gene 11734	ncRNA
368-28	chr4	117373361	117373727	+	117373547	NA	Intergenic	RMER6A|LTR|ERVK	-19295	NM_025739	66743		NM_025739	ENSMUSG00000028677	Rnf220	4732477A13|4931406I20Rik|5730503K05Rik	ring finger protein 220	protein-coding
417-16	chr13	117371953	117372368	+	117372160	NA	intron (NM_010330, intron 2 of 8)	intron (NM_010330, intron 2 of 8)	15051	NM_010330	13723		NM_010330	ENSMUSG00000021728	Emb	Gp70	embigin	protein-coding
283-14	chr2	117352155	117352436	+	117352297	NA	Intergenic	RLTR12BD_Mm|LTR|ERVK	-178937	NM_011246	19419		NM_011246	ENSMUSG00000027347	Rasgrp1	Rasgrp|calDAG-GEFII	RAS guanyl releasing protein 1	protein-coding
358-34	chr6	117335157	117335513	+	117335335	NA	Intergenic	ORR1E|LTR|ERVL-MaLR	-136861	NR_152214	100126203		NR_152214	ENSMUSG00000108020	6820426E19Rik	Gm43983	RIKEN cDNA 6820426E19 gene	ncRNA
569-13	chr8	117306141	117306708	+	117306414	NA	intron (NM_029441, intron 5 of 6)	intron (NM_029441, intron 5 of 6)	-26266	NR_166541	102633575		NR_166541		Gm31367	-	predicted gene, 31367	ncRNA
469-32	chr9	117294879	117295346	+	117295214	NA	intron (NM_001172121, intron 1 of 14)	intron (NM_001172121, intron 1 of 14)	163869	NM_001172121	207181		NM_178660	ENSMUSG00000039607	Rbms3	6720477E09Rik|8430436O14Rik	RNA binding motif, single stranded interacting protein	protein-coding
391-2	chr1	117273589	117273978	+	117273783	NA	Intergenic	L1MdV_I|LINE|L1	-435082	NM_001372356	547097		NM_001372356		B020011L13Rik	-	RIKEN cDNA B020011L13 gene	protein-coding
355-16	chr13	117270631	117270984	+	117270807	NA	intron (NR_046023, intron 3 of 3)	Lx8|LINE|L1	4246	NR_046023	623312		NR_046023	ENSMUSG00000114792	Gm6416	-	predicted gene 6416	ncRNA
339-50	chrX	117250356	117250693	+	117250524	NA	Intergenic	L1_Mur2|LINE|L1	-86400	NM_001142750	100039551		NM_001142750	ENSMUSG00000100194	Tgif2lx2	-	TGFB-induced factor homeobox 2-like, X-linked 2	protein-coding
439-37	chr6	117222822	117223259	+	117223040	NA	Intergenic	RMER1C|Retroposon|L1-dep	77544	NM_021704	20315		NM_013655	ENSMUSG00000061353	Cxcl12	Pbsf|Scyb12|Sdf1|Tlsf|Tpar1	C-X-C motif chemokine ligand 12	protein-coding
419-27	chr6	117154982	117155399	+	117155190	NA	3' UTR (NM_001012477, exon 4 of 4)	3' UTR (NM_001012477, exon 4 of 4)	9694	NM_021704	20315		NM_013655	ENSMUSG00000061353	Cxcl12	Pbsf|Scyb12|Sdf1|Tlsf|Tpar1	C-X-C motif chemokine ligand 12	protein-coding
348-40	chr3	117152249	117152595	+	117152259	NA	intron (NM_177664, intron 1 of 6)	intron (NM_177664, intron 1 of 6)	2103	NM_177664	229791		NM_177664	ENSMUSG00000044667	Plppr4	A330086D10|D3Bwg0562e|Lppr4|PRG-1|mKIAA0455	phospholipid phosphatase related 4	protein-coding
306-3	chr1	117140716	117141020	+	117140868	NA	Intergenic	L1Lx_II|LINE|L1	-567997	NM_001372356	547097		NM_001372356		B020011L13Rik	-	RIKEN cDNA B020011L13 gene	protein-coding
392-48	chr6	117138500	117138890	+	117138584	NA	Intergenic	MTE2b|LTR|ERVL-MaLR	-6801	NM_013655	20315		NM_013655	ENSMUSG00000061353	Cxcl12	Pbsf|Scyb12|Sdf1|Tlsf|Tpar1	C-X-C motif chemokine ligand 12	protein-coding
329-45	chr8	117134649	117134976	+	117134812	NA	Intergenic	Intergenic	-96942	NM_029297	75465		NM_029297	ENSMUSG00000034467	Dynlrb2	1700009A04Rik|DNLC2B|Dncl2b	dynein light chain roadblock-type 2	protein-coding
569-6	chr3	117096485	117097052	+	117096903	NA	Intergenic	Intergenic	57757	NM_177664	229791		NM_177664	ENSMUSG00000044667	Plppr4	A330086D10|D3Bwg0562e|Lppr4|PRG-1|mKIAA0455	phospholipid phosphatase related 4	protein-coding
426-7	chr12	117093364	117093788	+	117093576	NA	intron (NM_011215, intron 12 of 22)	L1MB3|LINE|L1	21313	NR_033538	100038689		NR_033538	ENSMUSG00000099907	Gm10421	-	predicted gene 10421	ncRNA
467-36	chr4	117042637	117043102	+	117042824	NA	Intergenic	RMER10B|LTR|ERVL	-3048	NM_134471	73804		NM_134471	ENSMUSG00000028678	Kif2c	4930402F02Rik|ESTM5|Knsl6|MCAK	kinesin family member 2C	protein-coding
316-40	chr3	117035322	117035636	+	117035479	NA	Intergenic	Intergenic	119046	NM_177664	229791		NM_177664	ENSMUSG00000044667	Plppr4	A330086D10|D3Bwg0562e|Lppr4|PRG-1|mKIAA0455	phospholipid phosphatase related 4	protein-coding
445-2	chr1	117023232	117023675	+	117023403	NA	Intergenic	MYSERV-int|LTR|ERVK	-685412	NM_001372356	547097		NM_001372356		B020011L13Rik	-	RIKEN cDNA B020011L13 gene	protein-coding
558-9	chr4	117019790	117020346	+	117020019	NA	intron (NM_134471, intron 16 of 19)	RSINE1|SINE|B4	-6739	NM_009098	20116		NM_009098	ENSMUSG00000047675	Rps8	-	ribosomal protein S8	protein-coding
438-37	chr6	117017751	117018187	+	117017969	NA	Intergenic	L1MdFanc_I|LINE|L1	-127527	NM_013655	20315		NM_013655	ENSMUSG00000061353	Cxcl12	Pbsf|Scyb12|Sdf1|Tlsf|Tpar1	C-X-C motif chemokine ligand 12	protein-coding
320-3	chr1	117006440	117006758	+	117006600	NA	Intergenic	Intergenic	-702266	NM_001372356	547097		NM_001372356		B020011L13Rik	-	RIKEN cDNA B020011L13 gene	protein-coding
375-34	chr4	116989328	116989701	+	116989514	NA	intron (NM_013807, intron 5 of 14)	intron (NM_013807, intron 5 of 14)	1646	NM_001313916	12795		NM_013807	ENSMUSG00000028680	Plk3	Cnk|Fnk|PLK-3|PRK	polo like kinase 3	protein-coding
283-7	chr14	116984103	116984384	+	116984243	NA	Intergenic	L1MC1|LINE|L1	-178466	NM_011821	23888		NM_011821	ENSMUSG00000058571	Gpc6	-	glypican 6	protein-coding
465-43	chr8	116971819	116972282	+	116972050	NA	Intergenic	Intergenic	-259704	NM_029297	75465		NM_029297	ENSMUSG00000034467	Dynlrb2	1700009A04Rik|DNLC2B|Dncl2b	dynein light chain roadblock-type 2	protein-coding
453-35	chr6	116969839	116970290	+	116970248	NA	Intergenic	Intergenic	-175432	NM_013655	20315		NM_013655	ENSMUSG00000061353	Cxcl12	Pbsf|Scyb12|Sdf1|Tlsf|Tpar1	C-X-C motif chemokine ligand 12	protein-coding
350-12	chr14	116951692	116952040	+	116951866	NA	Intergenic	Intergenic	-210843	NM_011821	23888		NM_011821	ENSMUSG00000058571	Gpc6	-	glypican 6	protein-coding
545-12	chr9	116936385	116936928	+	116936763	NA	intron (NM_001172121, intron 3 of 14)	RMER17A2|LTR|ERVK	144895	NM_001172123	207181		NM_178660	ENSMUSG00000039607	Rbms3	6720477E09Rik|8430436O14Rik	RNA binding motif, single stranded interacting protein	protein-coding
438-41	chr7	116932301	116932737	+	116932519	NA	Intergenic	Intergenic	-47695	NM_175645	233781		NM_175645	ENSMUSG00000030657	Xylt1	8030490L12	xylosyltransferase 1	protein-coding
308-36	chr6	116919657	116919963	+	116919810	NA	Intergenic	Intergenic	-225686	NM_013655	20315		NM_013655	ENSMUSG00000061353	Cxcl12	Pbsf|Scyb12|Sdf1|Tlsf|Tpar1	C-X-C motif chemokine ligand 12	protein-coding
414-22	chr14	116907418	116907830	+	116907624	NA	Intergenic	(CT)n|Simple_repeat|Simple_repeat	-255085	NM_011821	23888		NM_011821	ENSMUSG00000058571	Gpc6	-	glypican 6	protein-coding
307-11	chr14	116897209	116897514	+	116897376	NA	Intergenic	Intergenic	-265348	NM_011821	23888		NM_011821	ENSMUSG00000058571	Gpc6	-	glypican 6	protein-coding
323-36	chr8	116883105	116883426	+	116883265	NA	Intergenic	Intergenic	-348489	NM_029297	75465		NM_029297	ENSMUSG00000034467	Dynlrb2	1700009A04Rik|DNLC2B|Dncl2b	dynein light chain roadblock-type 2	protein-coding
325-4	chr1	116860270	116860593	+	116860431	NA	Intergenic	RLTRETN_Mm|LTR|ERVK	-848434	NM_001372356	547097		NM_001372356		B020011L13Rik	-	RIKEN cDNA B020011L13 gene	protein-coding
326-19	chr12	116831352	116831676	+	116831514	NA	intron (NM_011215, intron 6 of 22)	intron (NM_011215, intron 6 of 22)	283375	NR_033538	100038689		NR_033538	ENSMUSG00000099907	Gm10421	-	predicted gene 10421	ncRNA
494-27	chr7	116827708	116828200	+	116827954	NA	Intergenic	Intergenic	-152260	NM_175645	233781		NM_175645	ENSMUSG00000030657	Xylt1	8030490L12	xylosyltransferase 1	protein-coding
290	chr1	116822952	116823240	+	116823096	NA	Intergenic	RLTR9A3B|LTR|ERVK	-885769	NM_001372356	547097		NM_001372356		B020011L13Rik	-	RIKEN cDNA B020011L13 gene	protein-coding
304-19	chr13	116816631	116816933	+	116816782	NA	Intergenic	L1Lx_I|LINE|L1	157932	NR_153406	74680		NR_153406	ENSMUSG00000114290	4930435F18Rik	-	RIKEN cDNA 4930435F18 gene	ncRNA
292-7	chr10	116807387	116807677	+	116807538	NA	Intergenic	B1_Mur4|SINE|Alu	5353	NR_027846	103175		NM_175330	ENSMUSG00000031294	D630029K05Rik	-	RIKEN cDNA D630029K05 gene	ncRNA
389-8	chr11	116801762	116802149	+	116801955	NA	Intergenic	MYSERV6-int|LTR|ERVK	-7734	NM_172948	268510		NM_172948	ENSMUSG00000043857	Mgat5b	C330018B01|GnT-IX|mGnTVB	mannoside acetylglucosaminyltransferase 5, isoenzyme B	protein-coding
389-12	chr13	116760187	116760574	+	116760316	NA	Intergenic	Intergenic	214334	NR_153406	74680		NR_153406	ENSMUSG00000114290	4930435F18Rik	-	RIKEN cDNA 4930435F18 gene	ncRNA
345-44	chr5	116734841	116735184	+	116735012	NA	Intergenic	MTD|LTR|ERVL-MaLR	-5136	NM_026886	68955		NM_026886	ENSMUSG00000063919	Srrm4	1500001A10Rik|B230202K19Rik|bv|mKIAA1853|nSR100	serine/arginine repetitive matrix 4	protein-coding
457-42	chr9	116710174	116710629	+	116710401	NA	intron (NM_001172121, intron 5 of 14)	intron (NM_001172121, intron 5 of 14)	371150	NM_001172123	207181		NM_178660	ENSMUSG00000039607	Rbms3	6720477E09Rik|8430436O14Rik	RNA binding motif, single stranded interacting protein	protein-coding
506	chr12	116707413	116707917	+	116707652	NA	intron (NM_011215, intron 3 of 22)	RMER1A|Retroposon|L1-dep	258325	NM_011215	19276		NM_011215	ENSMUSG00000056553	Ptprn2	4930425H11Rik|IA2beta|PTP-NP|Phol|mKIAA0387|phogrin	protein tyrosine phosphatase receptor type N polypeptide 2	protein-coding
459-12	chr13	116694743	116695200	+	116694960	NA	Intergenic	L1_Mur2|LINE|L1	-248747	NM_021459	16392		NM_021459	ENSMUSG00000042258	Isl1	-	ISL1 transcription factor, LIM/homeodomain	protein-coding
523	chr2	116672721	116673242	+	116673029	NA	Intergenic	(T)n|Simple_repeat|Simple_repeat	-36205	NM_001379337	67356		NM_026104	ENSMUSG00000027355	Tmco5	1700095F04Rik|Tmco5a	transmembrane and coiled-coil domains 5	protein-coding
386-41	chr9	116668444	116668828	+	116668678	NA	intron (NM_001172121, intron 5 of 14)	intron (NM_001172121, intron 5 of 14)	412915	NM_001172123	207181		NM_178660	ENSMUSG00000039607	Rbms3	6720477E09Rik|8430436O14Rik	RNA binding motif, single stranded interacting protein	protein-coding
446-30	chr5	116628900	116629344	+	116629122	NA	intron (NM_026886, intron 1 of 12)	intron (NM_026886, intron 1 of 12)	52341	NR_015595	76798		NR_015595	ENSMUSG00000086219	Srrm4os	2410137F16Rik	serine/arginine repetitive matrix 4, opposite strand	ncRNA
325-52	chr8	116530679	116531002	+	116530840	NA	Intergenic	L1MD1|LINE|L1	88179	NR_168617	102632716		NR_168616		Gm30712	-	predicted gene, 30712	ncRNA
335-3	chr10	116521323	116521656	+	116521500	NA	Intergenic	Intergenic	10993	NR_152731	102633950		NR_152731	ENSMUSG00000097104	Gm26579	-	predicted gene, 26579	ncRNA
414-17	chr13	116520449	116520861	+	116520655	NA	Intergenic	MER45B|DNA|hAT-Tip100	-74431	NM_021459	16392		NM_021459	ENSMUSG00000042258	Isl1	-	ISL1 transcription factor, LIM/homeodomain	protein-coding
361-31	chr3	116516968	116517327	+	116517148	NA	Intergenic	B2_Mm1a|SINE|B2	-11218	NM_144902	229782		NM_144902	ENSMUSG00000027957	Slc35a3	2310050P13Rik	solute carrier family 35 (UDP-N-acetylglucosamine (UDP-GlcNAc) transporter), member 3	protein-coding
295-34	chr6	116489753	116490046	+	116489785	NA	intron (NM_001011800, intron 1 of 1)	MT2A|LTR|ERVL	6422	NM_001011800	258019		NM_001011800	ENSMUSG00000053251	Or6d12	4931403F16Rik|MOR119-4|Olfr212	olfactory receptor family 6 subfamily D member 12	protein-coding
310-42	chr9	116467112	116467420	+	116467247	NA	intron (NM_001172121, intron 10 of 14)	intron (NM_001172121, intron 10 of 14)	449018	NR_152204	100043817		NR_152204	ENSMUSG00000111243	Gm4668	-	predicted gene 4668	ncRNA
331-13	chr11	116466998	116467327	+	116467162	NA	intron (NM_173755, intron 1 of 17)	G-rich|Low_complexity|Low_complexity	5111	NM_173755	217342		NM_173755	ENSMUSG00000020802	Ube2o	9630022H21|B230113M03Rik|E2-230K|mKIAA1734	ubiquitin-conjugating enzyme E2O	protein-coding
398-39	chr8	116437155	116437551	+	116437353	NA	Intergenic	Intergenic	-3720	NM_001025577	17132		NM_001025577	ENSMUSG00000055435	Maf	2810401A20Rik|A230108G15Rik|c-maf	MAF bZIP transcription factor	protein-coding
444-7	chr10	116434360	116434802	+	116434581	NA	Intergenic	ORR1C2|LTR|ERVL-MaLR	-17165	NM_001037847	72068		NM_028082	ENSMUSG00000020166	Cnot2	2600016M12Rik|2810470K03Rik	CCR4-NOT transcription complex, subunit 2	protein-coding
376-15	chr13	116434311	116434685	+	116434498	NA	TTS (NM_021459)	TTS (NM_021459)	11726	NM_021459	16392		NM_021459	ENSMUSG00000042258	Isl1	-	ISL1 transcription factor, LIM/homeodomain	protein-coding
341-38	chr5	116426886	116427225	+	116427108	NA	promoter-TSS (NM_001360004)	promoter-TSS (NM_001360004)	-11	NM_001360004	269693		NM_177759	ENSMUSG00000043913	Ccdc60	C130098D09	coiled-coil domain containing 60	protein-coding
444-14	chr13	116396411	116396853	+	116396440	NA	Intergenic	Intergenic	49592	NM_021459	16392		NM_021459	ENSMUSG00000042258	Isl1	-	ISL1 transcription factor, LIM/homeodomain	protein-coding
559-2	chr11	116395280	116395837	+	116395483	NA	Intergenic	Intergenic	-14386	NM_026364	67763		NM_026364	ENSMUSG00000015869	Prpsap1	5730409F23Rik|PAP39	phosphoribosyl pyrophosphate synthetase-associated protein 1	protein-coding
355-15	chr13	116392433	116392786	+	116392609	NA	Intergenic	Intergenic	53615	NM_021459	16392		NM_021459	ENSMUSG00000042258	Isl1	-	ISL1 transcription factor, LIM/homeodomain	protein-coding
298-21	chr2	116375218	116375514	+	116375366	NA	Intergenic	RLTR10C|LTR|ERVK	-333820	NM_001379337	67356		NM_026104	ENSMUSG00000027355	Tmco5	1700095F04Rik|Tmco5a	transmembrane and coiled-coil domains 5	protein-coding
367-22	chr2	116373618	116373983	+	116373797	NA	Intergenic	MMERVK10C-int|LTR|ERVK	-335386	NM_001379337	67356		NM_026104	ENSMUSG00000027355	Tmco5	1700095F04Rik|Tmco5a	transmembrane and coiled-coil domains 5	protein-coding
553-6	chr7	116367823	116368374	+	116368058	NA	Intergenic	Lx7|LINE|L1	264494	NM_001130479	53322		NM_016773	ENSMUSG00000030659	Nucb2	Calnuc|Nefa|Nesfatin-1	nucleobindin 2	protein-coding
519-3	chr2	116365037	116365554	+	116365264	NA	Intergenic	L1MdF_III|LINE|L1	-343891	NM_001379337	67356		NM_026104	ENSMUSG00000027355	Tmco5	1700095F04Rik|Tmco5a	transmembrane and coiled-coil domains 5	protein-coding
322-68	chrX	116359296	116359616	+	116359456	NA	Intergenic	L1MdTf_III|LINE|L1	435002	NM_001102665	100039319		NM_001102665	ENSMUSG00000067441	H2ab1	Gm14920|Gm1539|H2A.B.3|H2A.Bbd1|H2A.Lap1|H2afb1	H2A.B variant histone 1	protein-coding
475-38	chr6	116319895	116320368	+	116320131	NA	intron (NM_001302385, intron 2 of 6)	MTD|LTR|ERVL-MaLR	5148	NM_001302383	71779		NM_027920	ENSMUSG00000025702	Marchf8	1300017E09Rik|MARCH-VIII|March8|Mir	membrane associated ring-CH-type finger 8	protein-coding
433-9	chr12	116278150	116278581	+	116278365	NA	intron (NM_028731, intron 1 of 21)	intron (NM_028731, intron 1 of 21)	33523	NM_028731	52635		NM_028731	ENSMUSG00000021171	Esyt2	2410017M09Rik|4921504I16Rik|CHR2SYT|D12Ertd551e|Fam62b	extended synaptotagmin-like protein 2	protein-coding
355-33	chr3	116257194	116257547	+	116257370	NA	Intergenic	L1MA4|LINE|L1	-34980	NM_001378994	229776		NM_001080818	ENSMUSG00000033502	Cdc14a	A830059A17Rik|CDC14A2|CDC14a1|Cdc14	CDC14 cell division cycle 14A	protein-coding
353-15	chr14	116238019	116238370	+	116238307	NA	intron (NM_175500, intron 7 of 7)	L1_Rod|LINE|L1	-591230	NR_045761	75088		NR_045761	ENSMUSG00000093551	4930505G20Rik	-	RIKEN cDNA 4930505G20 gene	ncRNA
317-14	chr14	116225570	116225885	+	116225727	NA	intron (NM_175500, intron 7 of 7)	intron (NM_175500, intron 7 of 7)	-578763	NR_045761	75088		NR_045761	ENSMUSG00000093551	4930505G20Rik	-	RIKEN cDNA 4930505G20 gene	ncRNA
402-31	chr6	116219022	116219422	+	116219222	NA	intron (NM_026585, intron 20 of 30)	intron (NM_026585, intron 20 of 30)	-21958	NM_001290338	67492		NM_001081317	ENSMUSG00000042213	Zfand4	Anubl1	zinc finger, AN1-type domain 4	protein-coding
350-11	chr14	116188033	116188381	+	116188207	NA	intron (NM_175500, intron 7 of 7)	intron (NM_175500, intron 7 of 7)	-541243	NR_045761	75088		NR_045761	ENSMUSG00000093551	4930505G20Rik	-	RIKEN cDNA 4930505G20 gene	ncRNA
382-26	chr6	116162694	116163074	+	116162884	NA	intron (NM_177412, intron 1 of 5)	intron (NM_177412, intron 1 of 5)	7451	NM_177412	330401		NM_177412	ENSMUSG00000030126	Tmcc1	3632431M01Rik|mKIAA0779	transmembrane and coiled coil domains 1	protein-coding
445-41	chr7	116132593	116133036	+	116132814	NA	intron (NM_001360375, intron 12 of 14)	B3|SINE|B2	29210	NM_001130479	53322		NM_016773	ENSMUSG00000030659	Nucb2	Calnuc|Nefa|Nesfatin-1	nucleobindin 2	protein-coding
487-32	chrX	116129259	116129744	+	116129736	NA	Intergenic	ERVB2_1A-I_MM|LTR|ERVK	205047	NM_001102665	100039319		NM_001102665	ENSMUSG00000067441	H2ab1	Gm14920|Gm1539|H2A.B.3|H2A.Bbd1|H2A.Lap1|H2afb1	H2A.B variant histone 1	protein-coding
492-8	chr11	116100265	116100755	+	116100510	NA	intron (NM_027107, intron 3 of 3)	U4|snRNA|snRNA	-6318	NR_004853	69681		NR_004853	ENSMUSG00000092300	Cdk3	2310050O10Rik|Cdk3-ps	cyclin dependent kinase 3	pseudo
374-47	chr6	116063898	116064270	+	116064084	NA	intron (NM_177412, intron 3 of 5)	intron (NM_177412, intron 3 of 5)	-30112	NM_001364577	330401		NM_177412	ENSMUSG00000030126	Tmcc1	3632431M01Rik|mKIAA0779	transmembrane and coiled coil domains 1	protein-coding
467-11	chr12	116055737	116056202	+	116055969	NA	intron (NM_009511, intron 2 of 12)	L1MA7|LINE|L1	14623	NM_009511	22355		NM_009511	ENSMUSG00000011171	Vipr2	VPAC2|VPAC2R|Vip2	vasoactive intestinal peptide receptor 2	protein-coding
369-10	chr11	116046708	116047075	+	116046891	NA	intron (NM_172571, intron 9 of 30)	intron (NM_172571, intron 9 of 30)	12113	NM_001364078	217335		NM_172571	ENSMUSG00000020776	Fbf1	1110033G01Rik|5930413D20|mKIAA1863	Fas binding factor 1	protein-coding
408-18	chr14	116029259	116029665	+	116029462	NA	intron (NM_175500, intron 7 of 7)	(TTCT)n|Simple_repeat|Simple_repeat	-382498	NR_045761	75088		NR_045761	ENSMUSG00000093551	4930505G20Rik	-	RIKEN cDNA 4930505G20 gene	ncRNA
376-7	chr10	116028494	116028868	+	116028681	NA	intron (NM_001161840, intron 3 of 10)	intron (NM_001161840, intron 3 of 10)	15425	NM_001161840	19279		NM_011217	ENSMUSG00000020151	Ptprr	Gmcp1|PTP-SL|PTPBR7|RPTPRR|mPTP213	protein tyrosine phosphatase receptor type R	protein-coding
341-34	chr4	116009270	116009609	+	116009439	NA	intron (NM_001290658, intron 3 of 20)	intron (NM_001290658, intron 3 of 20)	811	NM_001290658	68273		NM_026651	ENSMUSG00000028700	Pomgnt1	0610016I07Rik|4930467B06Rik	protein O-linked mannose beta 1,2-N-acetylglucosaminyltransferase	protein-coding
597-12	chr9	115992685	115993280	+	115993046	NA	intron (NM_009371, intron 1 of 7)	intron (NM_009371, intron 1 of 7)	11449	NM_029575	21813		NM_009371	ENSMUSG00000032440	Tgfbr2	1110020H15Rik|DNIIR|RIIDN|TBR-II|TbetaR-II|TbetaRII	transforming growth factor, beta receptor II	protein-coding
552-5	chr11	115989483	115990033	+	115989827	NA	Intergenic	B1_Mus1|SINE|Alu	11303	NM_172570	217333		NM_172570	ENSMUSG00000020773	Trim47	2210023F24Rik	tripartite motif-containing 47	protein-coding
389-7	chr11	115954704	115955091	+	115954897	NA	intron (NM_001009573, intron 31 of 32)	intron (NM_001009573, intron 31 of 32)	13890	NM_001009573	70450		NM_001009573	ENSMUSG00000057948	Unc13d	2610108D09Rik|Jinx|Munc13-4|mFLJ00067	unc-13 homolog D	protein-coding
341-56	chr9	115952256	115952595	+	115952425	NA	intron (NM_029575, intron 3 of 6)	intron (NM_029575, intron 3 of 6)	52006	NM_029575	21813		NM_009371	ENSMUSG00000032440	Tgfbr2	1110020H15Rik|DNIIR|RIIDN|TBR-II|TbetaR-II|TbetaRII	transforming growth factor, beta receptor II	protein-coding
295-46	chr9	115948351	115948644	+	115948498	NA	intron (NM_029575, intron 3 of 6)	intron (NM_029575, intron 3 of 6)	55934	NM_029575	21813		NM_009371	ENSMUSG00000032440	Tgfbr2	1110020H15Rik|DNIIR|RIIDN|TBR-II|TbetaR-II|TbetaRII	transforming growth factor, beta receptor II	protein-coding
360-11	chr12	115944051	115944409	+	115944230	NA	Intergenic	Intergenic	-67114	NM_001286214	56220		NM_019565	ENSMUSG00000042063	Zfp386	Kzf1|mKIAA4205	zinc finger protein 386 (Kruppel-like)	protein-coding
420-11	chr13	115941276	115941694	+	115941485	NA	Intergenic	Intergenic	504739	NM_021459	16392		NM_021459	ENSMUSG00000042258	Isl1	-	ISL1 transcription factor, LIM/homeodomain	protein-coding
331-12	chr11	115938785	115939114	+	115938822	NA	intron (NM_172569, intron 2 of 15)	intron (NM_172569, intron 2 of 15)	17807	NM_172569	217331		NM_172569	ENSMUSG00000020770	Unk	B230379M23Rik|Unkh|Zc3h5|Zc3hdc5|mKIAA1753	unkempt family zinc finger	protein-coding
376-39	chr7	115891501	115891875	+	115891507	NA	intron (NM_001305185, intron 3 of 26)	intron (NM_001305185, intron 3 of 26)	15923	NM_001305185	233765		NM_172743	ENSMUSG00000045659	Plekha7	A430081P20Rik	pleckstrin homology domain containing, family A member 7	protein-coding
331-42	chr6	115886232	115886561	+	115886396	NA	intron (NM_031177, intron 17 of 28)	intron (NM_031177, intron 17 of 28)	-22473	NM_145383	212541		NM_145383	ENSMUSG00000030324	Rho	Noerg1|Opn2|Ops|RP4	rhodopsin	protein-coding
373-34	chr2	115872442	115872813	+	115872627	NA	intron (NM_001346045, intron 7 of 13)	intron (NM_001346045, intron 7 of 13)	22473	NM_001159569	17536		NM_010825	ENSMUSG00000027210	Meis2	A430109D20Rik|Mrg1|Stra10	Meis homeobox 2	protein-coding
469-31	chr9	115851307	115851774	+	115851535	NA	intron (NM_028638, intron 13 of 14)	B4A|SINE|B4	113017	NM_028638	73748		NM_028638	ENSMUSG00000056880	Gadl1	1110027M19Rik|ADC|CSADC	glutamate decarboxylase-like 1	protein-coding
376-2	chr1	115842938	115843312	+	115843137	NA	intron (NM_001371013, intron 3 of 23)	intron (NM_001371013, intron 3 of 23)	230658	NM_001371013	636808		NM_001077425	ENSMUSG00000070695	Cntnap5a	Caspr5-1|EG636808	contactin associated protein-like 5A	protein-coding
432-13	chr13	115835672	115836102	+	115835887	NA	Intergenic	(AACA)n|Simple_repeat|Simple_repeat	-597387	NM_001033228	109700		NM_001033228	ENSMUSG00000042284	Itga1	CD49A|E130012M19Rik|Vla1	integrin alpha 1	protein-coding
318-9	chr11	115831362	115831678	+	115831520	NA	intron (NM_020483, intron 3 of 10)	intron (NM_020483, intron 3 of 10)	7035	NM_020483	57230		NM_020483	ENSMUSG00000020755	Sap30bp	2700016D05Rik|Hcngp	SAP30 binding protein	protein-coding
445-49	chrX	115826048	115826491	+	115826478	NA	Intergenic	L1MdF_V|LINE|L1	-98185	NM_001102665	100039319		NM_001102665	ENSMUSG00000067441	H2ab1	Gm14920|Gm1539|H2A.B.3|H2A.Bbd1|H2A.Lap1|H2afb1	H2A.B variant histone 1	protein-coding
324-44	chr8	115820149	115820471	+	115820310	NA	intron (NM_019573, intron 8 of 8)	MTEa|LTR|ERVL-MaLR	613323	NM_001025577	17132		NM_001025577	ENSMUSG00000055435	Maf	2810401A20Rik|A230108G15Rik|c-maf	MAF bZIP transcription factor	protein-coding
489-4	chr13	115818366	115818853	+	115818609	NA	Intergenic	Intergenic	-580109	NM_001033228	109700		NM_001033228	ENSMUSG00000042284	Itga1	CD49A|E130012M19Rik|Vla1	integrin alpha 1	protein-coding
482-15	chr13	115812586	115813066	+	115812826	NA	Intergenic	Intergenic	-574326	NM_001033228	109700		NM_001033228	ENSMUSG00000042284	Itga1	CD49A|E130012M19Rik|Vla1	integrin alpha 1	protein-coding
424-51	chr9	115811913	115812335	+	115812123	NA	intron (NM_028638, intron 11 of 14)	RSINE1|SINE|B4	73601	NM_028638	73748		NM_028638	ENSMUSG00000056880	Gadl1	1110027M19Rik|ADC|CSADC	glutamate decarboxylase-like 1	protein-coding
296-19	chr3	115801550	115801844	+	115801697	NA	promoter-TSS (NM_023214)	promoter-TSS (NM_023214)	-249	NM_001163514	58193		NM_021388	ENSMUSG00000027963	Extl2	3000001D04Rik	exostosin-like glycosyltransferase 2	protein-coding
280-2	chr11	115799924	115800202	+	115800063	NA	intron (NM_130454, intron 7 of 18)	intron (NM_130454, intron 7 of 18)	-2780	NM_001162998	68528		NM_001162998	ENSMUSG00000075420	Smim6	1110017F19Rik|Eln	small integral membrane protein 6	protein-coding
403-55	chr8	115798818	115799219	+	115799018	NA	intron (NM_019573, intron 8 of 8)	intron (NM_019573, intron 8 of 8)	632626	NM_019573	80707		NM_019573	ENSMUSG00000004637	Wwox	5330426P09Rik|9030416C10Rik|WOX1	WW domain-containing oxidoreductase	protein-coding
477-4	chr10	115782502	115782977	+	115782720	NA	Intergenic	Intergenic	-71529	NM_011217	19279		NM_011217	ENSMUSG00000020151	Ptprr	Gmcp1|PTP-SL|PTPBR7|RPTPRR|mPTP213	protein tyrosine phosphatase receptor type R	protein-coding
292-13	chr12	115771870	115772160	+	115772015	NA	Intergenic	Intergenic	-112601	NR_105810	102465205		NR_105810	ENSMUSG00000098336	Mir6388	Gm27925|mmu-mir-6388	microRNA 6388	ncRNA
424-5	chr10	115760395	115760817	+	115760606	NA	Intergenic	L1_Mur3|LINE|L1	-93662	NM_011217	19279		NM_011217	ENSMUSG00000020151	Ptprr	Gmcp1|PTP-SL|PTPBR7|RPTPRR|mPTP213	protein tyrosine phosphatase receptor type R	protein-coding
346-37	chr8	115756970	115757314	+	115757142	NA	intron (NM_019573, intron 8 of 8)	intron (NM_019573, intron 8 of 8)	590750	NM_019573	80707		NM_019573	ENSMUSG00000004637	Wwox	5330426P09Rik|9030416C10Rik|WOX1	WW domain-containing oxidoreductase	protein-coding
301-15	chr13	115731304	115731603	+	115731453	NA	Intergenic	Intergenic	-492953	NM_001033228	109700		NM_001033228	ENSMUSG00000042284	Itga1	CD49A|E130012M19Rik|Vla1	integrin alpha 1	protein-coding
291-38	chrX	115714225	115714514	+	115714369	NA	Intergenic	RLTR9F|LTR|ERVK	123494	NM_001281530	624153		NM_001281530	ENSMUSG00000082482	H2ab2	EG624153|H2A.Bbd4|H2afb2|H2afb2-ps	H2A.B variant histone 2	protein-coding
364-15	chr13	115704230	115704592	+	115704411	NA	Intergenic	L1MdV_III|LINE|L1	-465911	NM_001033228	109700		NM_001033228	ENSMUSG00000042284	Itga1	CD49A|E130012M19Rik|Vla1	integrin alpha 1	protein-coding
458-14	chr13	115697222	115697678	+	115697419	NA	Intergenic	Intergenic	-458950	NM_001033228	109700		NM_001033228	ENSMUSG00000042284	Itga1	CD49A|E130012M19Rik|Vla1	integrin alpha 1	protein-coding
495-32	chr7	115685219	115685712	+	115685465	NA	intron (NR_029433, intron 3 of 3)	B2_Mm1a|SINE|B2	6919	NR_029433	69350		NR_029433	ENSMUSG00000087621	1700003G18Rik	2610312K03Rik	RIKEN cDNA 1700003G18 gene	ncRNA
469-26	chr7	115650892	115651359	+	115651144	NA	Intergenic	Intergenic	-13146	NM_001025559	20679		NM_011445	ENSMUSG00000051910	Sox6	SOX-LZ	SRY (sex determining region Y)-box 6	protein-coding
487-12	chr2	115641837	115642322	+	115642072	NA	Intergenic	Intergenic	172873	NR_035476	100316703		NR_035476	ENSMUSG00000088606	Mir1951	mir-1951|mmu-mir-1951	microRNA 1951	ncRNA
408-16	chr13	115638388	115638794	+	115638753	NA	Intergenic	L1MdA_II|LINE|L1	-400091	NM_001033228	109700		NM_001033228	ENSMUSG00000042284	Itga1	CD49A|E130012M19Rik|Vla1	integrin alpha 1	protein-coding
394-36	chr7	115636348	115636740	+	115636598	NA	intron (NM_001025559, intron 1 of 15)	intron (NM_001025559, intron 1 of 15)	1435	NM_001025559	20679		NM_011445	ENSMUSG00000051910	Sox6	SOX-LZ	SRY (sex determining region Y)-box 6	protein-coding
432-27	chr5	115612452	115612882	+	115612667	NA	exon (NM_001356586, exon 4 of 4)	exon (NM_001356586, exon 4 of 4)	8466	NM_001356587	18778		NM_011107	ENSMUSG00000029522	Pla2g1b	Pla2a|sPLA2IB	phospholipase A2, group IB, pancreas	protein-coding
302-21	chr3	115603024	115603324	+	115603174	NA	Intergenic	MTC|LTR|ERVL-MaLR	78534	NR_027894	68161		NR_015487	ENSMUSG00000054426	A930005H10Rik	-	RIKEN cDNA A930005H10 gene	ncRNA
331-4	chr1	115601128	115601457	+	115601292	NA	Intergenic	Intergenic	-11175	NM_001077425	636808		NM_001077425	ENSMUSG00000070695	Cntnap5a	Caspr5-1|EG636808	contactin associated protein-like 5A	protein-coding
347-49	chr9	115598366	115598711	+	115598538	NA	Intergenic	Intergenic	103602	NR_166686	414114		NR_166686		D330037F02Rik	-	RIKEN cDNA D330037F02 gene	ncRNA
326-8	chr1	115563112	115563436	+	115563274	NA	Intergenic	ORR1C1|LTR|ERVL-MaLR	-49193	NM_001077425	636808		NM_001077425	ENSMUSG00000070695	Cntnap5a	Caspr5-1|EG636808	contactin associated protein-like 5A	protein-coding
414-33	chr4	115550113	115550525	+	115550491	NA	Intergenic	MLTR31A_MM|LTR|ERVK	-44648	NM_001368627	230648		NM_172698	ENSMUSG00000034210	Efcab14	4732418C07Rik	EF-hand calcium binding domain 14	protein-coding
593-2	chr12	115509525	115510116	+	115509783	NA	Intergenic	Intergenic	149594	NR_105810	102465205		NR_105810	ENSMUSG00000098336	Mir6388	Gm27925|mmu-mir-6388	microRNA 6388	ncRNA
493-2	chr1	115482266	115482757	+	115482511	NA	Intergenic	L1Lx_III|LINE|L1	-129956	NM_001077425	636808		NM_001077425	ENSMUSG00000070695	Cntnap5a	Caspr5-1|EG636808	contactin associated protein-like 5A	protein-coding
316-13	chr14	115479129	115479443	+	115479286	NA	intron (NM_175500, intron 2 of 7)	intron (NM_175500, intron 2 of 7)	149639	NM_175500	103978		NM_175500	ENSMUSG00000022112	Gpc5	A230034F01Rik	glypican 5	protein-coding
373-36	chr3	115477384	115477755	+	115477569	NA	Intergenic	B2_Mm2|SINE|B2	31135	NM_007901	13609		NM_007901	ENSMUSG00000045092	S1pr1	Edg1|Lpb1|S1p|S1p1	sphingosine-1-phosphate receptor 1	protein-coding
410-25	chr14	115469354	115469762	+	115469558	NA	intron (NM_175500, intron 2 of 7)	B4A|SINE|B4	139911	NM_175500	103978		NM_175500	ENSMUSG00000022112	Gpc5	A230034F01Rik	glypican 5	protein-coding
466-35	chr7	115439715	115440179	+	115439947	NA	intron (NM_001025559, intron 2 of 15)	intron (NM_001025559, intron 2 of 15)	5428	NM_001277326	20679		NM_011445	ENSMUSG00000051910	Sox6	SOX-LZ	SRY (sex determining region Y)-box 6	protein-coding
482-2	chr1	115422645	115423125	+	115422748	NA	Intergenic	L1_Mur2|LINE|L1	-189582	NM_001077425	636808		NM_001077425	ENSMUSG00000070695	Cntnap5a	Caspr5-1|EG636808	contactin associated protein-like 5A	protein-coding
316-8	chr13	115390528	115390842	+	115390685	NA	Intergenic	Intergenic	-152185	NM_001033228	109700		NM_001033228	ENSMUSG00000042284	Itga1	CD49A|E130012M19Rik|Vla1	integrin alpha 1	protein-coding
572-7	chr7	115361792	115362362	+	115361872	NA	intron (NM_001025559, intron 4 of 15)	intron (NM_001025559, intron 4 of 15)	38767	NM_001277328	20679		NM_011445	ENSMUSG00000051910	Sox6	SOX-LZ	SRY (sex determining region Y)-box 6	protein-coding
455-22	chr4	115355246	115355699	+	115355578	NA	Intergenic	Intergenic	-2134	NM_007822	13119		NM_007822	ENSMUSG00000028715	Cyp4a14	-	cytochrome P450, family 4, subfamily a, polypeptide 14	protein-coding
372-2	chr10	115322852	115323222	+	115323037	NA	intron (NM_010195, intron 4 of 17)	intron (NM_010195, intron 4 of 17)	-82854	NM_029982	77798		NM_029982	ENSMUSG00000092210	A930009A15Rik	-	RIKEN cDNA A930009A15 gene	protein-coding
429-49	chr9	115306361	115306788	+	115306552	NA	Intergenic	Intergenic	95687	NR_130329	100316675		NR_130329	ENSMUSG00000080409	Mir467h	Mirn467h|mmu-mir-467h	microRNA 467h	ncRNA
399-34	chr7	115282169	115282566	+	115282368	NA	intron (NM_001025559, intron 5 of 15)	intron (NM_001025559, intron 5 of 15)	118477	NM_001277328	20679		NM_011445	ENSMUSG00000051910	Sox6	SOX-LZ	SRY (sex determining region Y)-box 6	protein-coding
440-23	chr3	115267156	115267594	+	115267375	NA	Intergenic	Lx2|LINE|L1	241329	NM_007901	13609		NM_007901	ENSMUSG00000045092	S1pr1	Edg1|Lpb1|S1p|S1p1	sphingosine-1-phosphate receptor 1	protein-coding
426-11	chr14	115256179	115256603	+	115256391	NA	Intergenic	Intergenic	-24712	NR_029785	723905		NR_029785	ENSMUSG00000065508	Mir17	Mirn17|mir-17|mmu-mir-17	microRNA 17	ncRNA
391-24	chr2	115245425	115245814	+	115245467	NA	Intergenic	L1Lx_IV|LINE|L1	-70858	NR_040516	78193		NR_040516	ENSMUSG00000087309	4930528P14Rik	-	RIKEN cDNA 4930528P14 gene	ncRNA
349-22	chr3	115229303	115229650	+	115229476	NA	Intergenic	Lx6|LINE|L1	279228	NM_007901	13609		NM_007901	ENSMUSG00000045092	S1pr1	Edg1|Lpb1|S1p|S1p1	sphingosine-1-phosphate receptor 1	protein-coding
490-12	chr14	115226107	115226595	+	115226351	NA	Intergenic	MER20|DNA|hAT-Charlie	42900	NR_168698	102633181		NR_168698		Gm31072	-	predicted gene, 31072	ncRNA
343-22	chr2	115223070	115223411	+	115223240	NA	Intergenic	Intergenic	-48479	NR_040516	78193		NR_040516	ENSMUSG00000087309	4930528P14Rik	-	RIKEN cDNA 4930528P14 gene	ncRNA
457-41	chr9	115218831	115219286	+	115219058	NA	Intergenic	ORR1D1|LTR|ERVL-MaLR	8171	NR_130329	100316675		NR_130329	ENSMUSG00000080409	Mir467h	Mirn467h|mmu-mir-467h	microRNA 467h	ncRNA
354-3	chr10	115190892	115191244	+	115191068	NA	intron (NM_001359472, intron 3 of 6)	intron (NM_001359472, intron 3 of 6)	7086	NM_001359470	67226		NM_133683	ENSMUSG00000069520	Tmem19	2810428F02Rik	transmembrane protein 19	protein-coding
343-47	chr9	115188487	115188828	+	115188657	NA	Intergenic	Intergenic	-22230	NR_130329	100316675		NR_130329	ENSMUSG00000080409	Mir467h	Mirn467h|mmu-mir-467h	microRNA 467h	ncRNA
295-5	chr10	115183083	115183376	+	115183229	NA	intron (NM_001359472, intron 4 of 6)	intron (NM_001359472, intron 4 of 6)	14925	NM_001359470	67226		NM_133683	ENSMUSG00000069520	Tmem19	2810428F02Rik	transmembrane protein 19	protein-coding
294-7	chr11	115181640	115181932	+	115181884	NA	intron (NM_178035, intron 2 of 5)	B4A|SINE|B4	6602	NM_178035	328035		NM_178035	ENSMUSG00000044788	Fads6	-	fatty acid desaturase domain family, member 6	protein-coding
330-31	chr2	115173587	115173915	+	115173751	NA	intron (NR_040516, intron 1 of 2)	intron (NR_040516, intron 1 of 2)	1010	NR_040516	78193		NR_040516	ENSMUSG00000087309	4930528P14Rik	-	RIKEN cDNA 4930528P14 gene	ncRNA
333-11	chr13	115124709	115125040	+	115124874	NA	intron (NM_001033228, intron 15 of 28)	intron (NM_001033228, intron 15 of 28)	-56238	NM_008396	16398		NM_008396	ENSMUSG00000015533	Itga2	CD49B|DX5|GPIa	integrin alpha 2	protein-coding
327-11	chr10	115088014	115088339	+	115088176	NA	promoter-TSS (NM_025706)	promoter-TSS (NM_025706)	-778	NM_025706	66687		NM_025706	ENSMUSG00000020130	Tbc1d15	4432405K22Rik|Ly6dl|Rab7-GAP	TBC1 domain family, member 15	protein-coding
380-47	chr8	115083569	115083947	+	115083759	NA	intron (NM_173016, intron 7 of 8)	B4A|SINE|B4	-5540	NR_045831	71122		NR_045831		4933408N05Rik	-	RIKEN cDNA 4933408N05 gene	ncRNA
480-24	chr3	115082986	115083464	+	115083276	NA	Intergenic	L1MdF_II|LINE|L1	208611	NM_153157	229759		NM_153157	ENSMUSG00000027965	Olfm3	B230206G02Rik	olfactomedin 3	protein-coding
350-44	chr9	115065377	115065725	+	115065551	NA	Intergenic	Intergenic	45587	NR_029430	111186		NR_029430		Stmn1-rs1	Lag-rs1|Lap18-rs1	stathmin 1, related sequence 1	pseudo
316-7	chr12	115062762	115063076	+	115062923	NA	Intergenic	RLTR20C1_MM|LTR|ERVK	-163352	NR_166891	102633020		NR_166891	ENSMUSG00000103168	Gm30948	-	predicted gene, 30948	ncRNA
383-9	chr10	115053280	115053661	+	115053470	NA	exon (NM_025706, exon 10 of 17)	exon (NM_025706, exon 10 of 17)	-32543	NM_173391	216343		NM_173391	ENSMUSG00000006764	Tph2	Ntph	tryptophan hydroxylase 2	protein-coding
399-31	chr5	115040268	115040665	+	115040466	NA	intron (NM_011854, intron 3 of 5)	intron (NM_011854, intron 3 of 5)	5471	NM_011854	23962		NM_011854	ENSMUSG00000029561	Oasl2	M1204|Mmu-OASL|Oasl	2'-5' oligoadenylate synthetase-like 2	protein-coding
479-32	chr8	115035990	115036467	+	115036228	NA	intron (NM_173016, intron 7 of 8)	intron (NM_173016, intron 7 of 8)	41990	NR_045831	71122		NR_045831		4933408N05Rik	-	RIKEN cDNA 4933408N05 gene	ncRNA
377-5	chr11	115003064	115003439	+	115003251	NA	intron (NM_001163753, intron 1 of 8)	intron (NM_001163753, intron 1 of 8)	20994	NM_001163753	58222		NM_021411	ENSMUSG00000020732	Rab37	B230331O03Rik|B230354I04Rik	RAB37, member RAS oncogene family	protein-coding
495-17	chr2	114994871	114995364	+	114995014	NA	Intergenic	Intergenic	179644	NR_040516	78193		NR_040516	ENSMUSG00000087309	4930528P14Rik	-	RIKEN cDNA 4930528P14 gene	ncRNA
384-45	chr7	114985277	114985659	+	114985468	NA	Intergenic	Intergenic	415376	NM_001277328	20679		NM_011445	ENSMUSG00000051910	Sox6	SOX-LZ	SRY (sex determining region Y)-box 6	protein-coding
324-40	chr5	114979842	114980164	+	114980003	NA	Intergenic	Intergenic	-10006	NR_105748	102466620		NR_105748	ENSMUSG00000098343	Mir6240	Gm27850|mmu-mir-6240	microRNA 6240	ncRNA
350-34	chr6	114976442	114976790	+	114976616	NA	Intergenic	Intergenic	-30452	NM_001356371	232334		NM_177683	ENSMUSG00000030315	Vgll4	VGL-4	vestigial like family member 4	protein-coding
420-42	chr9	114965823	114966241	+	114966016	NA	intron (NM_148958, intron 4 of 11)	intron (NM_148958, intron 4 of 11)	145106	NR_029430	111186		NR_029430		Stmn1-rs1	Lag-rs1|Lap18-rs1	stathmin 1, related sequence 1	pseudo
473-4	chr1	114917441	114917912	+	114917676	NA	Intergenic	Intergenic	-694791	NM_001077425	636808		NM_001077425	ENSMUSG00000070695	Cntnap5a	Caspr5-1|EG636808	contactin associated protein-like 5A	protein-coding
397-38	chr6	114915755	114916150	+	114915952	NA	intron (NM_001356371, intron 2 of 5)	intron (NM_001356371, intron 2 of 5)	-17170	NM_177683	232334		NM_177683	ENSMUSG00000030315	Vgll4	VGL-4	vestigial like family member 4	protein-coding
507	chr1	114880741	114881246	+	114880962	NA	Intergenic	L1Lx_IV|LINE|L1	-731474	NM_001077425	636808		NM_001077425	ENSMUSG00000070695	Cntnap5a	Caspr5-1|EG636808	contactin associated protein-like 5A	protein-coding
387-12	chr13	114862252	114862637	+	114862444	NA	Intergenic	Intergenic	-92329	NM_013826	17434		NM_013826	ENSMUSG00000015536	Mocs2	-	molybdenum cofactor synthesis 2	protein-coding
312-24	chr3	114858693	114859003	+	114858848	NA	intron (NM_001286750, intron 1 of 5)	intron (NM_001286750, intron 1 of 5)	-15766	NM_153157	229759		NM_153157	ENSMUSG00000027965	Olfm3	B230206G02Rik	olfactomedin 3	protein-coding
296-6	chr12	114810430	114810724	+	114810629	NA	Intergenic	Intergenic	-333263	NR_106063	102465664		NR_106063	ENSMUSG00000118845	Mir7094-2	Gm27508|mmu-mir-7094-2	microRNA 7094-2	ncRNA
481-12	chr12	114780793	114781272	+	114781156	NA	Intergenic	Intergenic	-303718	NR_106063	102465664		NR_106063	ENSMUSG00000118845	Mir7094-2	Gm27508|mmu-mir-7094-2	microRNA 7094-2	ncRNA
379-28	chr8	114750097	114750474	+	114750285	NA	Intergenic	Intergenic	-110029	NM_001290181	67528		NM_024437	ENSMUSG00000031767	Nudt7	1300007B24Rik|2210404C19Rik	nudix hydrolase 7	protein-coding
456-35	chr6	114742448	114742902	+	114742675	NA	intron (NM_001379130, intron 17 of 18)	L1MC1|LINE|L1	113300	NM_001379130	74244		NM_028835	ENSMUSG00000030314	Atg7	1810013K23Rik|Agp7|Apg7l|Atg7l|Gm21553	autophagy related 7	protein-coding
411-42	chr9	114696193	114696602	+	114696397	NA	Intergenic	Intergenic	-23177	NM_027294	70031		NM_027294	ENSMUSG00000041012	Cmtm8	2700018N07Rik|Cklfsf8	CKLF-like MARVEL transmembrane domain containing 8	protein-coding
486-6	chr12	114682212	114682696	+	114682504	NA	Intergenic	L1MdF_I|LINE|L1	-205140	NR_106063	102465664		NR_106063	ENSMUSG00000118845	Mir7094-2	Gm27508|mmu-mir-7094-2	microRNA 7094-2	ncRNA
383-4	chr1	114657776	114658157	+	114657966	NA	Intergenic	L1MdV_III|LINE|L1	-954501	NM_001077425	636808		NM_001077425	ENSMUSG00000070695	Cntnap5a	Caspr5-1|EG636808	contactin associated protein-like 5A	protein-coding
391-15	chr14	114652334	114652723	+	114652528	NA	Intergenic	Intergenic	-416869	NR_045661	75822		NR_045661	ENSMUSG00000115320	4930524C18Rik	-	RIKEN cDNA 4930524C18 gene	ncRNA
361-19	chr14	114638232	114638591	+	114638472	NA	Intergenic	Intergenic	-430986	NR_045661	75822		NR_045661	ENSMUSG00000115320	4930524C18Rik	-	RIKEN cDNA 4930524C18 gene	ncRNA
416-41	chr8	114629419	114629833	+	114629620	NA	Intergenic	RSINE1|SINE|B4	-54155	NM_172466	208936		NM_172466	ENSMUSG00000053399	Adamts18	9630038L21|ADAMTS21|E130314N14Rik	ADAM metallopeptidase with thrombospondin type 1 motif 18	protein-coding
364-12	chr11	114607592	114607954	+	114607773	NA	intron (NM_053273, intron 13 of 13)	B3|SINE|B2	-10472	NM_001034878	432611		NM_001034878	ENSMUSG00000034706	Dnai2	C030015H18Rik|Dnaic2|Gm728|b2b3405Clo	dynein axonemal intermediate chain 2	protein-coding
298-39	chr8	114598239	114598535	+	114598435	NA	Intergenic	Intergenic	-22916	NM_172466	208936		NM_172466	ENSMUSG00000053399	Adamts18	9630038L21|ADAMTS21|E130314N14Rik	ADAM metallopeptidase with thrombospondin type 1 motif 18	protein-coding
289-8	chr9	114594964	114595251	+	114595107	NA	intron (NM_133978, intron 1 of 4)	intron (NM_133978, intron 1 of 4)	15954	NM_133978	102545		NM_133978	ENSMUSG00000032436	Cmtm7	Cklfsf7|LNV	CKLF-like MARVEL transmembrane domain containing 7	protein-coding
290-12	chr3	114584545	114584833	+	114584689	NA	Intergenic	Intergenic	-113038	NM_153458	229759		NM_153157	ENSMUSG00000027965	Olfm3	B230206G02Rik	olfactomedin 3	protein-coding
330-17	chr14	114558051	114558379	+	114558215	NA	Intergenic	Intergenic	-511182	NR_045661	75822		NR_045661	ENSMUSG00000115320	4930524C18Rik	-	RIKEN cDNA 4930524C18 gene	ncRNA
373-42	chr4	114554300	114554671	+	114554515	NA	Intergenic	Intergenic	-124432	NR_033617	433746		NR_033617	ENSMUSG00000055198	Gm12830	-	predicted gene 12830	ncRNA
407-31	chr3	114519869	114520274	+	114520025	NA	Intergenic	ERVB7_2B-LTR_MM|LTR|ERVK	-177656	NM_153458	229759		NM_153157	ENSMUSG00000027965	Olfm3	B230206G02Rik	olfactomedin 3	protein-coding
474-25	chr6	114471249	114471721	+	114471461	NA	Intergenic	IMPB_01|Satellite|Satellite	36002	NM_001317124	15465		NM_008285	ENSMUSG00000053004	Hrh1	Bphs|H1R|HH1R|Hir	histamine receptor H1	protein-coding
475-13	chr12	114462251	114462724	+	114462460	NA	Intergenic	Intergenic	14827	NR_106063	102465664		NR_106063	ENSMUSG00000118845	Mir7094-2	Gm27508|mmu-mir-7094-2	microRNA 7094-2	ncRNA
401-6	chr1	114457936	114458335	+	114458135	NA	Intergenic	MTD|LTR|ERVL-MaLR	-1154332	NM_001077425	636808		NM_001077425	ENSMUSG00000070695	Cntnap5a	Caspr5-1|EG636808	contactin associated protein-like 5A	protein-coding
497-30	chr6	114451113	114451608	+	114451228	NA	intron (NM_001317124, intron 1 of 1)	B1F|SINE|Alu	15877	NM_001317124	15465		NM_008285	ENSMUSG00000053004	Hrh1	Bphs|H1R|HH1R|Hir	histamine receptor H1	protein-coding
454-26	chr4	114442139	114442591	+	114442179	NA	intron (NM_001085549, intron 3 of 6)	intron (NM_001085549, intron 3 of 6)	178444	NM_001085549	666048		NM_001085549	ENSMUSG00000070867	Trabd2b	Gm12824|Hkat	TraB domain containing 2B	protein-coding
394-27	chr3	114433972	114434364	+	114434168	NA	Intergenic	Lx|LINE|L1	-263559	NM_153458	229759		NM_153157	ENSMUSG00000027965	Olfm3	B230206G02Rik	olfactomedin 3	protein-coding
349-32	chr5	114413514	114413861	+	114413687	NA	Intergenic	Intergenic	-1865	NM_148935	116810		NM_148935	ENSMUSG00000042002	Foxn4	-	forkhead box N4	protein-coding
327-10	chr10	114332659	114332984	+	114332821	NA	intron (NM_146241, intron 10 of 18)	intron (NM_146241, intron 10 of 18)	-304810	NR_155864	102633245		NR_155864	ENSMUSG00000084865	Gm15723	-	predicted gene 15723	ncRNA
451-47	chr8	114310394	114310843	+	114310618	NA	Intergenic	Intergenic	-51600	NM_001048143	270096		NM_173015	ENSMUSG00000078908	Mon1b	5031407H10|5033413H12Rik	MON1 homolog B, secretory traffciking associated	protein-coding
476-27	chr4	114285307	114285781	+	114285544	NA	intron (NM_001085549, intron 2 of 6)	intron (NM_001085549, intron 2 of 6)	21623	NM_001085549	666048		NM_001085549	ENSMUSG00000070867	Trabd2b	Gm12824|Hkat	TraB domain containing 2B	protein-coding
412-4	chr1	114283412	114283822	+	114283617	NA	Intergenic	Intergenic	-1328850	NM_001077425	636808		NM_001077425	ENSMUSG00000070695	Cntnap5a	Caspr5-1|EG636808	contactin associated protein-like 5A	protein-coding
390-16	chr14	114255263	114255651	+	114255414	NA	Intergenic	ORR1C1|LTR|ERVL-MaLR	-813940	NR_045661	75822		NR_045661	ENSMUSG00000115320	4930524C18Rik	-	RIKEN cDNA 4930524C18 gene	ncRNA
481-15	chr14	114248232	114248711	+	114248471	NA	Intergenic	MER77|LTR|ERVL	-820926	NR_045661	75822		NR_045661	ENSMUSG00000115320	4930524C18Rik	-	RIKEN cDNA 4930524C18 gene	ncRNA
403-11	chr10	114231210	114231611	+	114231410	NA	Intergenic	Intergenic	-406221	NR_155864	102633245		NR_155864	ENSMUSG00000084865	Gm15723	-	predicted gene 15723	ncRNA
412-24	chr5	114229486	114229896	+	114229691	NA	promoter-TSS (NM_001359214)	promoter-TSS (NM_001359214)	-250	NM_026805	68666		NM_026805	ENSMUSG00000042078	Svop	1110030H18Rik|msvop	SV2 related protein	protein-coding
457-32	chr4	114216773	114217228	+	114217000	NA	Intergenic	Intergenic	-46921	NM_001085549	666048		NM_001085549	ENSMUSG00000070867	Trabd2b	Gm12824|Hkat	TraB domain containing 2B	protein-coding
292-9	chr11	114206016	114206306	+	114206161	NA	Intergenic	Intergenic	63492	NR_167695	100038601		NR_167694		Gm11691	-	predicted gene 11691	ncRNA
375-17	chr14	114194088	114194461	+	114194244	NA	Intergenic	Lx2B2|LINE|L1	-875123	NR_045661	75822		NR_045661	ENSMUSG00000115320	4930524C18Rik	-	RIKEN cDNA 4930524C18 gene	ncRNA
493-34	chr9	114183279	114183770	+	114183583	NA	intron (NR_040738, intron 4 of 5)	MTD|LTR|ERVL-MaLR	10171	NR_040738	75100		NR_040738		4930525D18Rik	-	RIKEN cDNA 4930525D18 gene	ncRNA
415-43	chr9	114180606	114181019	+	114180673	NA	intron (NR_040738, intron 4 of 5)	L1Lx_III|LINE|L1	12883	NR_040738	75100		NR_040738		4930525D18Rik	-	RIKEN cDNA 4930525D18 gene	ncRNA
377-31	chr4	114173190	114173565	+	114173377	NA	Intergenic	Intergenic	-90544	NM_001085549	666048		NM_001085549	ENSMUSG00000070867	Trabd2b	Gm12824|Hkat	TraB domain containing 2B	protein-coding
416-35	chr5	114166457	114166871	+	114166692	NA	intron (NM_026805, intron 15 of 15)	MT2B2|LTR|ERVL	23795	NM_001286396	13142		NM_010018	ENSMUSG00000042096	Dao	DAAO|DAMOX|Dao-1|Dao1	D-amino acid oxidase	protein-coding
322-10	chr12	114163031	114163351	+	114163191	NA	Intergenic	Intergenic	269895	NR_106062	102465663		NR_106062	ENSMUSG00000119742	Mir7094-1	mmu-mir-7094-1	microRNA 7094-1	ncRNA
491-10	chr13	114161974	114162463	+	114162218	NA	intron (NM_172595, intron 4 of 4)	intron (NM_172595, intron 4 of 4)	125910	NR_045836	319803		NM_177004	ENSMUSG00000114213	A430090L17Rik	-	RIKEN cDNA A430090L17 gene	ncRNA
598-6	chr3	114153229	114153825	+	114153634	NA	Intergenic	Lx5c|LINE|L1	329338	NM_007729	12814		NM_007729	ENSMUSG00000027966	Col11a1	C530001D20Rik|cho	collagen, type XI, alpha 1	protein-coding
324-42	chr7	114138948	114139270	+	114139109	NA	Intergenic	Lx5b|LINE|L1	23098	NM_177382	244209		NM_177382	ENSMUSG00000030670	Cyp2r1	-	cytochrome P450, family 2, subfamily r, polypeptide 1	protein-coding
586-7	chr4	114130819	114131403	+	114131087	NA	Intergenic	Intergenic	110530	NM_177669	230623		NM_177669	ENSMUSG00000057977	Skint11	A630098G03Rik|Gm569	selection and upkeep of intraepithelial T cells 11	protein-coding
418-28	chr3	114113890	114114306	+	114114266	NA	Intergenic	RMER15|LTR|ERVL	289909	NM_007729	12814		NM_007729	ENSMUSG00000027966	Col11a1	C530001D20Rik|cho	collagen, type XI, alpha 1	protein-coding
573	chr1	114101346	114101917	+	114101644	NA	Intergenic	Intergenic	-1510836	NM_001077425	636808		NM_001077425	ENSMUSG00000070695	Cntnap5a	Caspr5-1|EG636808	contactin associated protein-like 5A	protein-coding
478-28	chr4	114057803	114058279	+	114058041	NA	intron (NM_001166027, intron 3 of 6)	intron (NM_001166027, intron 3 of 6)	37460	NM_177669	230623		NM_177669	ENSMUSG00000057977	Skint11	A630098G03Rik|Gm569	selection and upkeep of intraepithelial T cells 11	protein-coding
401-5	chr1	114051007	114051406	+	114051206	NA	Intergenic	L1MdMus_I|LINE|L1	-1561261	NM_001077425	636808		NM_001077425	ENSMUSG00000070695	Cntnap5a	Caspr5-1|EG636808	contactin associated protein-like 5A	protein-coding
458-11	chr11	114047648	114048104	+	114047876	NA	Intergenic	B4|SINE|B4	29699	NR_166725	102633312		NR_166725	ENSMUSG00000086135	1700001J04Rik	4930429E18Rik	RIKEN cDNA 1700001J04 gene	ncRNA
370-24	chr13	114047665	114048033	+	114047849	NA	intron (NM_172595, intron 1 of 4)	intron (NM_172595, intron 1 of 4)	116805	NM_172595	218639		NM_172595	ENSMUSG00000042348	Arl15	A430036I03|Arfrp2|C230032K13Rik	ADP-ribosylation factor-like 15	protein-coding
348-22	chr14	114040581	114040927	+	114040754	NA	Intergenic	Intergenic	-1028643	NR_045661	75822		NR_045661	ENSMUSG00000115320	4930524C18Rik	-	RIKEN cDNA 4930524C18 gene	ncRNA
485-16	chr3	114033343	114033826	+	114033687	NA	Intergenic	L1MdF_V|LINE|L1	209395	NM_007729	12814		NM_007729	ENSMUSG00000027966	Col11a1	C530001D20Rik|cho	collagen, type XI, alpha 1	protein-coding
559-5	chr4	114028287	114028844	+	114028565	NA	intron (NM_177669, intron 1 of 3)	L1_Mur1|LINE|L1	7984	NM_177669	230623		NM_177669	ENSMUSG00000057977	Skint11	A630098G03Rik|Gm569	selection and upkeep of intraepithelial T cells 11	protein-coding
506-6	chr6	114005158	114005662	+	114005327	NA	intron (NR_167895, intron 1 of 2)	intron (NR_167895, intron 1 of 2)	-12870	NR_167896	102639720		NR_167895	ENSMUSG00000087083	Gm15083	-	predicted gene 15083	ncRNA
466-21	chr2	114005021	114005485	+	114005217	NA	intron (NM_001290788, intron 1 of 33)	intron (NM_001290788, intron 1 of 33)	567	NM_009702	11834		NM_009702	ENSMUSG00000040383	Aqr	mKIAA0560	aquarius	protein-coding
369-7	chr10	113983885	113984252	+	113984092	NA	Intergenic	Intergenic	-653563	NR_155864	102633245		NR_155864	ENSMUSG00000084865	Gm15723	-	predicted gene 15723	ncRNA
321-35	chr3	113973764	113974083	+	113973923	NA	intron (NM_007729, intron 47 of 66)	Lx7|LINE|L1	149734	NM_007729	12814		NM_007729	ENSMUSG00000027966	Col11a1	C530001D20Rik|cho	collagen, type XI, alpha 1	protein-coding
285-9	chr6	113945651	113945934	+	113945792	NA	intron (NM_009723, intron 2 of 21)	MIR3|SINE|MIR	-34150	NM_001347365	11941		NM_009723	ENSMUSG00000030302	Atp2b2	D6Abb2e|Gena300|PMCA2|Tmy|dfw|jog|wms|wri	ATPase, Ca++ transporting, plasma membrane 2	protein-coding
323-4	chr1	113927019	113927340	+	113927179	NA	Intergenic	Intergenic	-1582531	NR_157044	102635484		NR_157044		Gm32810	Gm18406	predicted gene, 32810	ncRNA
295-6	chr11	113906635	113906928	+	113906781	NA	intron (NM_172800, intron 1 of 44)	intron (NM_172800, intron 1 of 44)	51074	NM_172800	237979		NM_172800	ENSMUSG00000041592	Sdk2	4632412F08Rik|5330435L01Rik|Sdk-2|mKIAA1514	sidekick cell adhesion molecule 2	protein-coding
471-9	chr13	113905371	113905840	+	113905409	NA	Intergenic	Intergenic	-25439	NM_172595	218639		NM_172595	ENSMUSG00000042348	Arl15	A430036I03|Arfrp2|C230032K13Rik	ADP-ribosylation factor-like 15	protein-coding
290-24	chr8	113891682	113891970	+	113891826	NA	Intergenic	MLT1H|LTR|ERVL-MaLR	97932	NR_033584	791378		NR_033584	ENSMUSG00000110541	Gm10280	-	predicted gene 10280	ncRNA
377-14	chr14	113889512	113889887	+	113889677	NA	Intergenic	Intergenic	-1179698	NR_045661	75822		NR_045661	ENSMUSG00000115320	4930524C18Rik	-	RIKEN cDNA 4930524C18 gene	ncRNA
546-14	chr9	113873788	113874332	+	113874173	NA	Intergenic	GA-rich|Low_complexity|Low_complexity	-12362	NM_001101510	382111		NM_001101510	ENSMUSG00000086596	Susd5	Gm1126	sushi domain containing 5	protein-coding
354-44	chr9	113871773	113872125	+	113871949	NA	Intergenic	Intergenic	-14473	NM_001101510	382111		NM_001101510	ENSMUSG00000086596	Susd5	Gm1126	sushi domain containing 5	protein-coding
385-46	chr9	113845286	113845669	+	113845477	NA	intron (NM_178624, intron 2 of 14)	intron (NM_178624, intron 2 of 14)	10342	NM_178624	72179		NM_178624	ENSMUSG00000032507	Fbxl2	2810423A21Rik|Fbl3	F-box and leucine-rich repeat protein 2	protein-coding
386-13	chr13	113785845	113786229	+	113786121	NA	Intergenic	RLTR10|LTR|ERVK	14175	NM_019960	56534		NM_019960	ENSMUSG00000051456	Hspb3	2310035K17Rik|Hsbp3|spb3	heat shock protein 3	protein-coding
346-5	chr11	113775278	113775622	+	113775450	NA	intron (NM_172800, intron 5 of 44)	intron (NM_172800, intron 5 of 44)	98450	NR_168674	105243583		NR_168674	ENSMUSG00000121049	Gm39468	-	predicted gene, 39468	ncRNA
360-7	chr11	113750629	113750987	+	113750808	NA	exon (NM_172800, exon 13 of 45)	exon (NM_172800, exon 13 of 45)	73808	NR_168674	105243583		NR_168674	ENSMUSG00000121049	Gm39468	-	predicted gene, 39468	ncRNA
358-33	chr6	113747811	113748167	+	113747989	NA	intron (NM_009723, intron 13 of 21)	intron (NM_009723, intron 13 of 21)	-30347	NM_024206	110379		NM_024206	ENSMUSG00000030298	Sec13	1110003H02Rik|Sec13l1|Sec13r	SEC13 homolog, nuclear pore and COPII coat complex component	protein-coding
441-27	chr5	113739617	113740056	+	113739859	NA	Intergenic	Intergenic	41828	NM_001359060	14747		NM_008153	ENSMUSG00000042190	Cmklr1	ChemR23|DEZ|Gpcr27|mcmklr1	chemerin chemokine-like receptor 1	protein-coding
380-2	chr1	113717450	113717828	+	113717639	NA	Intergenic	Intergenic	-1372991	NR_157044	102635484		NR_157044		Gm32810	Gm18406	predicted gene, 32810	ncRNA
383-15	chr12	113670019	113670400	+	113670209	NA	Intergenic	L1_Mur2|LINE|L1	162681	NM_174885	238406		NM_174885	ENSMUSG00000043945	Adam6a	Adam6|tMDCIV	a disintegrin and metallopeptidase domain 6A	protein-coding
449-21	chr3	113644437	113644884	+	113644440	NA	Intergenic	L1MdGf_II|LINE|L1	-179529	NM_007729	12814		NM_007729	ENSMUSG00000027966	Col11a1	C530001D20Rik|cho	collagen, type XI, alpha 1	protein-coding
[truncated: 8,639 more rows]
