# Supplementary material for: Gtf2i-encoded transcription factor Tfii-i regulates myelination via Sox10 and Mbp regulatory elements
Source: Nat Commun. 2025 Sep 26;16:8518. doi: 10.1038/s41467-025-63500-4 (PMC12474925; doi:10.1038/s41467-025-63500-4)
Supplement: Supplementary file 8 — Source Data [file 41467_2025_63500_MOESM8_ESM.xlsx]

## Sheet: Figure 1B
Figure 1B
	Control	Gtf2i-KO
	0.932602	0.197347
	1.09406	0.106513
	0.876376	0.185403
	0.927503	0.146963
	1.16945

## Sheet: Figure 1C
Figure 1C
	Postnatal day	Control										Gtf2i-KO
	1	1.36	1.39	1.27	1.44	1.39	1.42	1.55	1.44	1.42	1.42	1.25	1.28	1.37	1.44	1.43	0.94	1.54	1.43	1.47	1.18	1.5	1.33
	2	1.56	1.3	1.59	1.53	1.53	1.7	1.68	1.64	1.59	1.57	1.51	1.46	1.42	1.51	1.76	1.01	1.74	1.59	1.7	1.41	1.66	1.5
	3	1.8	1.83	1.67	1.7	1.65	1.97	1.91	1.73	1.82	1.73	1.75	1.69	1.6	1.7	1.99	1.14	1.91	1.82	2.01	1.73	1.93	1.81
	7	3.56	3.45	3.37	3.51	3.26	4.26	4.69	3.48	3.57	3.5	3.51	3.29	3.43	3.66	4.44	2.61	4.04	4.47	4.08	3.42	3.85	3.39
	10	4.79	4.74	4.57	5.03	4.49	6.06	6.85	4.83	5.04	4.83	4.61	4.29	4.9	5.08	6.19	4.12	5.39	6.94	5.55	5.03	5.34	4.78
	14	6.25	6.15	5.75	6.65	6.74	7.79	8.91	6.62	6.59	6.35	5.78	5.19	6.61	6.64	8.39	5.97	7.8	9.35	7.26	6.57	6.95	6.26

## Sheet: Figure 1D
Figure 1D
	Control	Gtf2i-KO
	0.44	0.4287
	0.4	0.4123
	0.401	0.4528
	0.3918	0.4116
	0.4262	0.4408
	0.4548	0.4247
	0.4326	0.4286
	0.454	0.429
	0.4304	0.3978
	0.4	0.4112
	0.4212	0.4085
	0.454	0.4055
	0.3788	0.414
	0.414	0.3938
	0.3839	0.3721
	0.4549	0.4259
	0.3797	0.4191
	0.3845	0.3637
	0.4047	0.3947
	0.419	0.4136
	0.4048	0.3935
	0.3839	0.4
	0.4191	0.3738
	0.4301	0.3798
	0.4212	0.3947
	0.4487	0.3718
	0.405	0.4348
	0.4273	0.4315
	0.3896	0.4173

## Sheet: Figure 1E
Figure 1E
	Control	Gtf2i-KO
	1549.7	1456.19
	1391.75	1344.55
	1497.81	1404.04
	1390.21	1487.97
	1369.81	1503.45
	1501.01	1445.05
	1422.78	1437.45
	1411.37	1611.02
	1362.48	1426.85
	1470.04	1391
	1280.17	1410.56
	1398.33	1429.84
		1299.73
		1364.92
		1331.51
		1363.29
		1399.96

## Sheet: Figure 1F
Figure 1F
	Control	Gtf2i-KO
	175.499	134.56
	201.339	183.787
	178.427	257.939
	234.975	209.138
	129.604	255.361
	157.799	160.389
	178.427	176.97
	231.566	138.954
	146.739	151.131
	140.603	202.881
	231.113	164.387
	102.197	179.041
		145.307
		155.519
		149.217
		135.046

## Sheet: Figure 2B
Figure 2B
	Axon Diameter	Control	Gtf2i-KO
	0.321	0.722973
	0.333	0.576125
	0.347	0.50731
	0.382	0.63245
	0.388	0.808333
	0.394	0.67121
	0.394	0.650165
	0.403	0.592647
	0.416	0.6656
	0.435	0.756522
	0.443	0.729819
	0.457	0.68209
	0.457	0.790657
	0.467	0.671942
	0.479	0.555041
	0.491	0.727407
	0.502	0.619753
	0.517	0.701493
	0.527	0.66123
	0.533	0.791976
	0.534	0.718708
	0.534	0.737569
	0.546	0.767932
	0.556	0.767956
	0.56	0.727273
	0.561	0.751004
	0.569	0.74574
	0.571	0.656322
	0.578	0.72796
	0.591	0.689615
	0.591	0.767532
	0.6	0.78125
	0.603	0.703617
	0.603	0.699536
	0.613	0.736779
	0.615	0.754601
	0.616	0.735962
	0.616	0.767123
	0.629	0.72549
	0.641	0.689247
	0.643	0.754695
	0.661	0.854005
	0.664	0.738598
	0.667	0.761416
	0.673	0.827798
	0.673	0.75703
	0.676	0.704901
	0.679	0.815126
	0.721	0.74948
	0.739	0.72451
	0.74	0.840909
	0.762	0.810638
	0.765	0.688569
	0.8	0.813008
	0.809	0.822991
	0.81	0.759138
	0.811	0.766541
	0.845	0.751779
	0.851	0.805109
	0.86	0.756376
	0.862	0.836893
	0.87	0.690476
	0.876	0.849661
	0.88	0.794224
	0.883	0.772528
	0.908	0.795793
	0.928	0.816183
	0.934	0.775104
	0.939	0.735893
	0.941	0.807725
	0.943	0.825022
	0.981	0.865079
	1.033	0.802642
	1.06	0.816641
	1.083	0.817976
	1.089	0.825625
	1.172	0.758085
	1.231	0.805101
	0.232	0.635616
	0.273	0.631944
	0.283	0.650575
	0.292	0.604555
	0.349	0.603806
	0.362	0.640708
	0.365	0.649466
	0.366	0.559633
	0.388	0.632953
	0.394	0.6534
	0.41	0.589928
	0.41	0.702055
	0.41	0.626911
	0.413	0.621053
	0.419	0.705387
	0.429	0.682035
	0.438	0.821764
	0.44	0.675883
	0.444	0.788632
	0.444	0.669683
	0.464	0.730709
	0.47	0.63772
	0.483	0.717682
	0.492	0.727811
	0.495	0.570934
	0.498	0.719653
	0.502	0.570455
	0.505	0.757121
	0.505	0.704324
	0.521	0.729692
	0.521	0.683727
	0.521	0.731742
	0.527	0.735007
	0.53	0.579869
	0.533	0.711615
	0.533	0.679847
	0.546	0.664234
	0.546	0.713725
	0.546	0.601322
	0.549	0.758287
	0.549	0.720472
	0.55	0.718016
	0.559	0.745333
	0.559	0.765753
	0.568	0.72449
	0.572	0.695864
	0.578	0.933764
	0.5878	0.661192
	0.629	0.714773
	0.635	0.780098
	0.635	0.691721
	0.638	0.737572
	0.645	0.727991
	0.648	0.703583
	0.648	0.75
	0.655	0.709642
	0.661	0.774005
	0.689	0.735326
	0.698	0.782511
	0.708	0.77377
	0.711	0.676499
	0.725	0.771277
	0.728	0.879227
	0.733	0.769958
	0.746	0.782791
	0.746	0.772257
	0.749	0.82489
	0.752	0.774459
	0.754	0.744324
	0.784	0.781655
	0.797	0.836306
	0.829	0.725284
	0.835	0.764652
	0.908	0.81435
	0.956	0.750982
	0.965	0.858541
	1.045	0.776374
	1.057	0.821928
	0.17	0.359408
	0.219	0.610028
	0.225	0.492341
	0.229	0.673529
	0.235	0.638587
	0.26	0.44293
	0.261	0.571116
	0.264	0.66
	0.267	0.646489
	0.279	0.708122
	0.295	0.678161
	0.298	0.671171
	0.302	0.71564
	0.308	0.643006
	0.311	0.596929
	0.314	0.678186
	0.321	0.687366
	0.324	0.676409
	0.333	0.651663
	0.334	0.443559
	0.343	0.720588
	0.343	0.658349
	0.343	0.61032
	0.352	0.637681
	0.352	0.671756
	0.356	0.709163
	0.356	0.70495
	0.356	0.667917
	0.356	0.655617
	0.359	0.694391
	0.359	0.796009
	0.359	0.734151
	0.368	0.706334
	0.368	0.673993
	0.375	0.776398
	0.378	0.72973
	0.381	0.582569
	0.39	0.701439
	0.4	0.649351
	0.41	0.742754
	0.413	0.6608
	0.416	0.696817
	0.416	0.582633
	0.429	0.628111
	0.435	0.685039
	0.438	0.663636
	0.438	0.73
	0.451	0.728595
	0.451	0.61194
	0.454	0.664714
	0.457	0.794783
	0.463	0.722309
	0.473	0.702823
	0.473	0.668079
	0.476	0.707281
	0.479	0.679433
	0.479	0.84331
	0.495	0.721574
	0.498	0.719653
	0.498	0.700422
	0.505	0.654994
	0.527	0.648216
	0.527	0.747518
	0.533	0.711615
	0.54	0.74896
	0.546	0.774468
	0.584	0.8
	0.594	0.69555
	0.594	0.713942
	0.683	0.787774
	0.708	0.816609
	0.724	0.661187
	0.734	0.820112
	0.898	0.805381
	0.966	0.729057
	0.276		0.700508
	0.314		0.419226
	0.324		0.666667
	0.346		0.626812
	0.372		0.56621
	0.391		0.699463
	0.402		0.659016
	0.413		0.703578
	0.413		0.764815
	0.413		0.703578
	0.416		0.716007
	0.425		0.608883
	0.429		0.65
	0.43		0.666667
	0.435		0.774021
	0.438		0.613445
	0.454		0.595801
	0.459		0.650142
	0.47		0.698366
	0.476		0.777778
	0.479		0.664355
	0.486		0.668501
	0.489		0.690678
	0.495		0.61875
	0.514		0.725989
	0.517		0.72409
	0.517		0.698649
	0.518		0.668387
	0.521		0.689153
	0.521		0.746418
	0.524		0.757225
	0.527		0.686198
	0.53		0.695538
	0.54		0.736698
	0.54		0.669975
	0.54		0.80597
	0.546		0.740841
	0.553		0.693852
	0.553		0.667069
	0.556		0.796562
	0.556		0.711908
	0.562		0.759459
	0.565		0.647194
	0.568		0.745407
	0.572		0.772973
	0.575		0.665509
	0.581		0.746787
	0.591		0.753827
	0.6		0.807537
	0.603		0.756587
	0.613		0.807642
	0.619		0.711494
	0.62		0.762608
	0.629		0.747919
	0.629		0.76801
	0.633		0.697137
	0.638		0.733333
	0.638		0.752358
	0.653		0.722345
	0.654		0.733184
	0.654		0.6841
	0.658		0.697773
	0.676		0.774341
	0.683		0.759733
	0.683		0.659903
	0.683		0.674235
	0.692		0.807468
	0.698		0.742553
	0.749		0.741584
	0.778		0.751691
	0.796		0.647681
	0.8		0.775194
	0.8		0.730594
	0.89		0.683564
	0.892		0.771626
	0.927		0.754272
	0.946		0.741379
	1.105		0.708788
	1.244		0.811481
	0.358		0.724696
	0.368		0.736
	0.391		0.644152
	0.395		0.625
	0.407		0.728086
	0.413		0.723292
	0.425		0.715488
	0.433		0.669243
	0.457		0.712949
	0.47		0.715373
	0.489		0.733133
	0.499		0.682627
	0.506		0.6875
	0.508		0.518367
	0.514		0.778788
	0.523		0.664549
	0.524		0.698667
	0.541		0.714663
	0.553		0.707161
	0.556		0.810496
	0.563		0.653891
	0.566		0.713745
	0.568		0.767568
	0.573		0.711801
	0.575		0.741935
	0.576		0.838428
	0.581		0.746787
	0.581		0.723537
	0.582		0.758801
	0.584		0.780749
	0.597		0.688581
	0.597		0.717548
	0.601		0.763659
	0.608		0.683146
	0.616		0.829071
	0.622		0.796415
	0.625		0.745823
	0.626		0.800512
	0.635		0.756853
	0.638		0.71766
	0.67		0.694301
	0.6734		0.75748
	0.676		0.704901
	0.684		0.737069
	0.697		0.717078
	0.698		0.678328
	0.7		0.814901
	0.714		0.736082
	0.716		0.679962
	0.723		0.750779
	0.726		0.737805
	0.733		0.739657
	0.74		0.734856
	0.755		0.730881
	0.769		0.880871
	0.799		0.779512
	0.81		0.726457
	0.822		0.756906
	0.825		0.669643
	0.838		0.735088
	0.843		0.74734
	0.876		0.770449
	0.892		0.938947
	0.902		0.781629
	0.908		0.707716
	0.912		0.713615
	0.921		0.7368
	0.952		0.715252
	0.99		0.785714
	0.997		0.759909
	1.051		0.804747
	0.331		0.568729
	0.362		0.663004
	0.388		0.708029
	0.403		0.571631
	0.419		0.737676
	0.42		0.748663
	0.429		0.744792
	0.432		0.768683
	0.439		0.742809
	0.44		0.617978
	0.441		0.762976
	0.442		0.787879
	0.442		0.675841
	0.445		0.729508
	0.452		0.725522
	0.454		0.627072
	0.457		0.74918
	0.46		0.703364
	0.467		0.74127
	0.47		0.674319
	0.473		0.704918
	0.483		0.641434
	0.486		0.73525
	0.497		0.775351
	0.498		0.712446
	0.498		0.705382
	0.505		0.772171
	0.512		0.723164
	0.517		0.701493
	0.518		0.731638
	0.52		0.821485
	0.521		0.70692
	0.522		0.64684
	0.531		0.666248
	0.543		0.722074
	0.543		0.655006
	0.543		0.738776
	0.564		0.676259
	0.565		0.653935
	0.566		0.710163
	0.571		0.787586
	0.575		0.790922
	0.578		0.81294
	0.582		0.776
	0.61		0.652406
	0.619		0.79156
	0.627		0.756333
	0.629		0.728009
	0.632		0.72394
	0.644		0.805
	0.658		0.767795
	0.676		0.776119
	0.683		0.827879
	0.685		0.70911
	0.714		0.770227
	0.721		0.748702
	0.721		0.873939
	0.724		0.770213
	0.724		0.742564
	0.737		0.829021
	0.744		0.802589
	0.745		0.813319
	0.747		0.843115
	0.754		0.808146
	0.771		0.771
	0.775		0.756098
	0.778		0.651591
	0.851		0.827017
	0.877		0.740709
	0.892		0.856868
	0.902		0.778257
	0.959		0.803183
	0.968		0.8
	0.98		0.79096
	0.991		0.765251
	1.038		0.746226

## Sheet: Figure 2C
Figure 2C
	Control	Gtf2i-KO
	0.17	0.331
	0.219	0.362
	0.225	0.388
	0.229	0.403
	0.235	0.419
	0.26	0.42
	0.261	0.429
	0.264	0.432
	0.267	0.439
	0.279	0.44
	0.295	0.441
	0.298	0.442
	0.302	0.442
	0.308	0.445
	0.311	0.452
	0.314	0.454
	0.321	0.457
	0.324	0.46
	0.333	0.467
	0.334	0.47
	0.343	0.473
	0.343	0.483
	0.343	0.486
	0.352	0.497
	0.352	0.498
	0.356	0.498
	0.356	0.505
	0.356	0.512
	0.356	0.517
	0.359	0.518
	0.359	0.52
	0.359	0.521
	0.368	0.522
	0.368	0.531
	0.375	0.543
	0.378	0.543
	0.381	0.543
	0.39	0.564
	0.4	0.565
	0.41	0.566
	0.413	0.571
	0.416	0.575
	0.416	0.578
	0.429	0.582
	0.435	0.61
	0.438	0.619
	0.438	0.627
	0.451	0.629
	0.451	0.632
	0.454	0.644
	0.457	0.658
	0.463	0.676
	0.473	0.683
	0.473	0.685
	0.476	0.714
	0.479	0.721
	0.479	0.721
	0.495	0.724
	0.498	0.724
	0.498	0.737
	0.505	0.744
	0.527	0.745
	0.527	0.747
	0.533	0.754
	0.54	0.771
	0.546	0.775
	0.584	0.778
	0.594	0.851
	0.594	0.877
	0.683	0.892
	0.708	0.902
	0.724	0.959
	0.734	0.968
	0.898	0.98
	0.966	0.991
	0.232	1.038
	0.273	0.358
	0.283	0.368
	0.292	0.391
	0.349	0.395
	0.362	0.407
	0.365	0.413
	0.366	0.425
	0.388	0.433
	0.394	0.457
	0.41	0.47
	0.41	0.489
	0.41	0.499
	0.413	0.506
	0.419	0.508
	0.429	0.514
	0.438	0.523
	0.44	0.524
	0.444	0.541
	0.444	0.553
	0.464	0.556
	0.47	0.563
	0.483	0.566
	0.492	0.568
	0.495	0.573
	0.498	0.575
	0.502	0.576
	0.505	0.581
	0.505	0.581
	0.521	0.582
	0.521	0.584
	0.521	0.597
	0.527	0.597
	0.53	0.601
	0.533	0.608
	0.533	0.616
	0.546	0.622
	0.546	0.625
	0.546	0.626
	0.549	0.635
	0.549	0.638
	0.55	0.67
	0.559	0.6734
	0.559	0.676
	0.568	0.684
	0.572	0.697
	0.578	0.698
	0.5878	0.7
	0.629	0.714
	0.635	0.716
	0.635	0.723
	0.638	0.726
	0.645	0.733
	0.648	0.74
	0.648	0.755
	0.655	0.769
	0.661	0.799
	0.689	0.81
	0.698	0.822
	0.708	0.825
	0.711	0.838
	0.725	0.843
	0.728	0.876
	0.733	0.892
	0.746	0.902
	0.746	0.908
	0.749	0.912
	0.752	0.921
	0.754	0.952
	0.784	0.99
	0.797	0.997
	0.829	1.051
	0.835	0.276
	0.908	0.314
	0.956	0.324
	0.965	0.346
	1.045	0.372
	1.057	0.391
	0.321	0.402
	0.333	0.413
	0.347	0.413
	0.382	0.413
	0.388	0.416
	0.394	0.425
	0.394	0.429
	0.403	0.43
	0.416	0.435
	0.435	0.438
	0.443	0.454
	0.457	0.459
	0.457	0.47
	0.467	0.476
	0.479	0.479
	0.491	0.486
	0.502	0.489
	0.517	0.495
	0.527	0.514
	0.533	0.517
	0.534	0.517
	0.534	0.518
	0.546	0.521
	0.556	0.521
	0.56	0.524
	0.561	0.527
	0.569	0.53
	0.571	0.54
	0.578	0.54
	0.591	0.54
	0.591	0.546
	0.6	0.553
	0.603	0.553
	0.603	0.556
	0.613	0.556
	0.615	0.562
	0.616	0.565
	0.616	0.568
	0.629	0.572
	0.641	0.575
	0.643	0.581
	0.661	0.591
	0.664	0.6
	0.667	0.603
	0.673	0.613
	0.673	0.619
	0.676	0.62
	0.679	0.629
	0.721	0.629
	0.739	0.633
	0.74	0.638
	0.762	0.638
	0.765	0.653
	0.8	0.654
	0.809	0.654
	0.81	0.658
	0.811	0.676
	0.845	0.683
	0.851	0.683
	0.86	0.683
	0.862	0.692
	0.87	0.698
	0.876	0.749
	0.88	0.778
	0.883	0.796
	0.908	0.8
	0.928	0.8
	0.934	0.89
	0.939	0.892
	0.941	0.927
	0.943	0.946
	0.981	1.105
	1.033	1.244
	1.06
	1.083
	1.089
	1.172
	1.231

## Sheet: Figure 2D
Figure 2D
	Control	Gtf2i-KO
	0.194	0.231
	0.191	0.209
	0.168	0.149
	0.286	0.149
	0.2	0.133
	0.146	0.241
	0.222	0.353
	0.26	0.156
	0.303	0.25
	0.181	0.195
	0.12	0.147
	0.217	0.201
	0.153	0.16
	0.146	0.119
	0.133	0.113
	0.178	0.144
	0.286	0.171
	0.146	0.179
	0.254	0.242
	0.115	0.325
	0.226	0.199
	0.146	0.299
	0.149	0.208
	0.178	0.27
	0.266	0.286
	0.171	0.242
	0.159	0.227
	0.111	0.141
	0.178	0.216
	0.14	0.149
	0.133	0.235
	0.216	0.168
	0.2	0.142
	0.2	0.27
	0.162	0.198
	0.184	0.152
	0.229	0.139
	0.181	0.194
	0.235	0.104
	0.166	0.22
	0.238	0.154
	0.142	0.152
	0.177	0.216
	0.155	0.153
	0.213	0.165
	0.216	0.196
	0.14	0.152
	0.136	0.304
	0.118	0.184
	0.158	0.302
	0.172	0.163
	0.092	0.266
	0.108	0.307
	0.089	0.212
	0.187	0.285
	0.149	0.137
	0.146	0.19
	0.298	0.171
	0.273	0.229
	0.13	0.416
	0.419	0.213
	0.359	0.192
	0.327	0.251
	0.178	0.251
	0.21	0.13
	0.232	0.163
	0.159	0.257
	0.14	0.235
	0.219	0.27
	0.197	0.178
	0.178	0.183
	0.212	0.259
	0.196	0.281
	0.161	0.202
	0.371	0.272
	0.175	0.175
	0.207	0.159
	0.19	0.2156
	0.041	0.146
	0.194	0.197
	0.219	0.204
	0.219	0.213
	0.276	0.305
	0.119	0.298
	0.215	0.27
	0.191	0.172
	0.216	0.13
	0.225	0.375
	0.25	0.186
	0.179	0.275
	0.259	0.261
	0.285	0.283
	0.207	0.472
	0.171	0.178
	0.159	0.232
	0.273	0.302
	0.3012	0.295
	0.241	0.184
	0.314	0.278
	0.193	0.258
	0.19	0.158
	0.257	0.216
	0.162	0.251
	0.317	0.232
	0.34	0.264
	0.216	0.2
	0.193	0.216
	0.209	0.185
	0.288	0.256
	0.251	0.252
	0.372	0.282
	0.241	0.226
	0.095	0.337
	0.229	0.104
	0.133	0.229
	0.197	0.227
	0.203	0.164
	0.194	0.226
	0.207	0.169
	0.171	0.379
	0.229	0.237
	0.301	0.407
	0.267	0.244
	0.251	0.315
	0.174	0.329
	0.378	0.366
	0.211	0.267
	0.219	0.136
	0.191	0.132
	0.212	0.27
	0.219	0.214
	0.2	0.222
	0.184	0.285
	0.159	0.264
	0.216	0.152
	0.252	0.187
	0.159	0.156
	0.227	0.127
	0.1	0.111
	0.152	0.331
	0.268	0.159
	0.384	0.235
	0.248	0.23
	0.362	0.258
	0.156	0.24
	0.219	0.255
	0.175	0.058
	0.213	0.212
	0.191	0.232
	0.216	0.232
	0.244	0.193
	0.283	0.197
	0.22	0.242
	0.228	0.216
	0.168	0.168
	0.23	0.165
	0.174	0.352
	0.337	0.193
	0.209	0.118
	0.247	0.193
	0.254	0.174
	0.155	0.215
	0.241	0.33
	0.186	0.238
	0.206	0.146
	0.165	0.251
	0.209	0.276
	0.113	0.231
	0.281	0.206
	0.194	0.244
	0.298	0.142
	0.216	0.412
	0.153	0.435
	0.193	0.261
	0.222	0.289
	0.212	0.285
	0.254	0.242
	0.221	0.433
	0.279	0.165
	0.184	0.19
	0.257	0.143
	0.245	0.302
	0.168	0.197
	0.235	0.168
	0.241	0.241
	0.283	0.136
	0.14	0.223
	0.289	0.127
	0.154	0.225
	0.337	0.178
	0.346	0.194
	0.209	0.219
	0.21	0.235
	0.271	0.289
	0.39	0.308
	0.374	0.33
	0.14	0.454
	0.187	0.168
	0.224	0.197
	0.184	0.232
	0.277	0.295
	0.19	0.194
	0.219	0.302
	0.092	0.257
	0.259	0.264
	0.384	0.266
	0.209	0.177
	0.26	0.162
	0.14	0.308
	0.22	0.13
	0.2	0.247
	0.2	0.251
	0.216	0.21
	0.266	0.276
	0.233	0.273
	0.209	0.305
	0.238	0.208
	0.299	0.285
	0.168	0.257
	0.308	0.127
	0.178	0.194
	0.238	0.203
	0.277	0.191
	0.228	0.174
	0.213	0.241
	0.179	0.275
	0.121
	0.14
	0.123
	0.27
	0.164

## Sheet: Figure 2E
Figure 2E
	Control	Gtf2i-KO
	0.237916	0.318468
	0.255913	0.235915
	0.305642	0.225945

## Sheet: Figure 2G
Figure 2G
	Control	Gtf2i-KO
	1084	1154
	520	753
	1130	1186
	1518	1001
	1208	798
	881	946
	1368	960
	1589	755
	1236	1376
	1091	860
	1320	709
	972	911
		887
		895

[truncated: 66 more sheets: Figure 2I, Figure 2J, Figure 2L, Figure 2M, Figure 2N, Figure 3B, Figure 3C, Figure 3D, Figure 3F, Figure 3G, Figure 3H, Figure 3I, Figure 3K, Figure 4A, Figure 4B, Figure 4C, Figure 4D, Figure 4E, Figure 5B, Figure 5C …]
